# Supplementary material for: Genome-wide conditional degron libraries for functional genomics
Source: J Cell Biol. 2024 Dec 18;224(2):e202409007. doi: 10.1083/jcb.202409007 (PMC11654235; doi:10.1083/jcb.202409007)
Supplement: Table S1 — shows results of the genome-wide competition screen. [file jcb_202409007_tables1.xlsx]

## Sheet: Table S1
Table S1
Results of the genome-wide competition screen
Percentage of mNeonGreen-positive and mCherry-positive cells per time point, per well containing a pair of N- and C-terminally tag strains for a given ORF
Data corresponding to Fig. 1
			% mNG+ cells				% mCherry+ cells
systematic.name	type	plate_well	day 0	day 1	day 2	day 3	day 0	day 1	day 2	day 3	relative fitness α
YER177W	non-essential	P01_A01	41.2	42.3	40.7	38.3	58.6	57.5	59	61.6	0.0252694
YAL005C	non-essential	P01_A02	53.4	56.2	56.2	56.6	46.4	43.6	43.4	43	-0.0526426
YOR298C-A	non-essential	P01_A03	38.5	37.4	38.4	34.8	61.3	62.4	61.4	64.9	0.0369723
YOR027W	non-essential	P01_A04	44.6	45.2	39.3	46	55	54.5	60.3	53.6	0.0170896
YFR053C	non-essential	P01_A05	33.8	35.7	36.5	37.4	65.8	63.9	63.2	62.3	-0.0548311
YPL240C	non-essential	P01_A06	0.077	0.16	0.11	0.055	99.3	99.3	99.3	99.4	-0.00497832
YPL106C	non-essential	P01_A07	16.5	12.2	7.13	4.83	83.4	87.7	92.7	95	0.411279
YLR150W	non-essential	P01_A08	24.5	21.6	22	20	75.3	78.3	77.9	79.8	0.0847899
YDL055C	essential	P01_A09	64.7	60.4	70.6	74.7	35.1	39.5	29.3	25.1	-0.124121
YER091C	non-essential	P01_A10	44	43.5	45.7	44	55.9	56.3	54	55.7	-0.00960518
YMR205C	non-essential	P01_A11	48	45.9	43.5	42.8	51.9	54	56.3	57	0.0748477
YNR050C	non-essential	P01_A12	47	48	48.9	50.2	52.9	51.9	50.9	49.5	-0.0415498
YGR240C	non-essential	P01_B01	52.3	50.4	50.7	49.3	47.4	49.4	49	50.3	0.0393685
YNL209W	non-essential	P01_B02	43.9	43.8	46.7	45.1	56	56	53	54.7	-0.0268022
YBR189W	non-essential	P01_B03	0.11	0.23	0.066	0.066	99.7	99.7	99.7	99.7	0.00711281
YPL090C	non-essential	P01_B04	33.8	25.7	19.4	13.5	66.1	74.1	80.4	86.4	0.375106
YHR193C	non-essential	P01_B05	45.8	41.9	40.3	33.4	54	57.9	59.5	66.4	0.152114
YGR214W	non-essential	P01_B06	50.6	52	56.7	60.4	49.4	47.8	43.2	39.4	-0.123585
YDR418W	non-essential	P01_B07	63.9	73.5	84	88.4	36	26.5	15.9	11.4	-0.484427
YLR249W	essential	P01_B08	55.3	56	58.8	60.8	44.5	43.9	41	39	-0.0694617
YLR048W	non-essential	P01_B09	51.6	50.3	51.2	54	48.2	49.5	48.5	45.7	-0.0151264
YKL081W	non-essential	P01_B10	45	47	47.9	47.4	54.7	52.8	51.8	52.3	-0.0422274
YOL039W	non-essential	P01_B11	0.088	0.13	0.23	0.044	99.8	99.8	99.7	99.9	-0.0113134
YDL229W	non-essential	P01_B12	42	41.4	39.5	38.3	57.8	58.5	60.3	61.5	0.0487114
YML063W	non-essential	P01_C01	16.9	11.9	7.48	4.49	82.8	87.8	92.2	95.1	0.432059
YGR027C	non-essential	P01_C02	43.8	44.5	45.8	44.2	55.9	55.3	54	55.6	-0.0159932
YPL061W	non-essential	P01_C03	52.3	48.7	48.1	44.5	47.5	51.1	51.8	55.2	0.0994509
YEL046C	non-essential	P01_C04	55.9	47.7	41.5	38.1	43.9	52.2	58.2	61.7	0.256363
YDR155C	non-essential	P01_C05	56.1	55.6	55.2	54.8	43.7	44.2	44.6	45	0.0176183
YOR375C	non-essential	P01_C06	53.4	55	58.4	58.3	46.4	44.9	41.4	41.5	-0.0747173
YDR099W	non-essential	P01_C07	51.9	51.9	50.7	48.9	48	47.9	49	50.8	0.0304364
YGR180C	non-essential	P01_C08	70.2	70.8	73.8	75.5	29.7	29.1	25.9	24.4	-0.0839276
YGR192C	non-essential	P01_C09	63.9	62.8	64.7	61.7	35.9	37.1	35.1	38.2	0.0189722
YKL216W	non-essential	P01_C10	61.7	61.8	64	62.4	38.2	38.1	35.8	37.4	-0.0212659
YDR226W	non-essential	P01_C11	48.6	48.1	44.8	43.9	51.1	51.7	54.9	55.9	0.0632032
YJR009C	non-essential	P01_C12	47	47.5	48.5	47.4	52.8	52.3	51.3	52.4	-0.0132201
YJL052W	non-essential	P01_D01	61.3	71.4	76.4	81.8	38.6	28.5	23.6	18.1	-0.34798
YDR050C	essential	P01_D02	38	32.8	24.9	17.9	60.7	65.3	73.4	80	0.31412
YCR012W	essential	P01_D03	0.18	0.2	0.076	0.1	99.8	99.7	99.8	99.7	0.0267402
YLR441C	non-essential	P01_D04	50.6	45.7	43	38.3	49.2	54.2	56.8	61.5	0.16212
YIR034C	non-essential	P01_D05	70.4	65.9	63.6	60.1	29.6	34	36.3	39.7	0.151332
YML028W	non-essential	P01_D06	60.2	59.6	57.2	53.9	39.5	40.2	42.5	45.8	0.0735768
YCL040W	non-essential	P01_D07	40.6	40.5	41.5	39.8	59.2	59.4	58.3	59.9	0.00183759
YMR122W-A	non-essential	P01_D08	0.12	0.13	0.099	0.09	99.8	99.8	99.8	99.7	0.00767446
YOR136W	non-essential	P01_D09	49.4	44.9	43.1	36.2	50.4	54.9	56.8	63.5	0.162239
YLR153C	essential	P01_D10	19.2	12.6	5.58	3.28	80.7	87.3	94.3	96.4	0.586218
YNL030W	non-essential	P01_D11	85.5	95.8	98.2	98.9	14.4	4.11	1.77	0.98	-0.821899
YBL002W	non-essential	P01_D12	53.4	56.7	59.9	62.4	46.3	43.1	39.9	37.2	-0.124698
YBR009C	non-essential	P01_E01	43.9	45.6	46.2	48	55.9	54.2	53.6	51.8	-0.0526022
YPL004C	non-essential	P01_E02	59.2	59.3	57.8	57.1	40.6	40.3	41.8	42.3	0.0229798
YGR086C	non-essential	P01_E03	39.9	42.6	39.5	37.1	59.9	57.1	60	62.5	0.017865
YBR127C	non-essential	P01_E04	57.1	47.5	36.6	21.3	42.8	52.3	63.1	78.6	0.476695
YDL185W	non-essential	P01_E05	15.2	7.87	3.3	0.83	84.7	92	96.5	99.1	0.757351
YDR342C	non-essential	P01_E06	64	61.9	59.5	57.4	36	38	40.1	42.3	0.0880051
YBR072W	non-essential	P01_E07	34.1	36.6	34.4	33.5	65.4	62.9	65	65.9	-0.00443253
YCR021C	non-essential	P01_E08	53.3	50.3	48	43.6	46.3	49.2	51.3	56	0.119479
YGL105W	non-essential	P01_E09	90.5	94.4	95.7	96.6	9.33	5.52	4.26	3.24	-0.344814
YMR309C	essential	P01_E10	46.1	47.1	48.5	47.1	53.7	52.7	51.3	52.7	-0.0247838
YBL032W	non-essential	P01_E11	51.9	50.8	50.8	50.9	48	49	48.9	48.9	0.0165357
YHR064C	non-essential	P01_E12	75.4	75.7	75.8	75.6	24.4	24.2	23.9	24.2	-0.00668496
YGR264C	essential	P01_F01	34.3	29.6	25.2	20.6	65.6	70.4	74.6	79.3	0.221214
YBR121C	non-essential	P01_F02	0.17	0.2	0.099	0.056	99.1	98.9	99.1	99	0.0287455
YBR025C	non-essential	P01_F03	65.3	67.5	69	69.2	34.4	32.4	30.7	30.6	-0.0665957
YOR335C	essential	P01_F04	0.11	0.31	0.16	0.13	99	98.9	98.9	99	-0.0221687
YIL078W	essential	P01_F05	44.3	37.5	35.8	33.8	55.6	62.4	64	66	0.161828
YOR361C	essential	P01_F06	0.14	0.11	0.15	0.067	99.8	99.8	99.7	99.7	0.0144836
YNL255C	non-essential	P01_F07	60.5	60.3	60.7	60.1	39.3	39.5	39	39.7	0.00256972
YLR180W	non-essential	P01_F08	74.3	75.2	76.1	73.5	25.6	24.5	23.7	26.2	-0.0107583
YPL225W	non-essential	P01_F09	29.2	26.2	25.7	22.1	70.3	73.3	73.6	77.3	0.111976
YER052C	non-essential	P01_F10	53.7	53.3	55	54.3	46.1	46.5	44.7	45.3	-0.0125464
YNR043W	essential	P01_F11	1.03	0.45	0.15	0.067	97.4	97.9	98.5	98.5	0.247373
YBR181C	non-essential	P01_F12	74.2	78.6	83.8	89.2	25.6	21.3	16.1	10.7	-0.31191
YGR285C	non-essential	P01_G01	50.5	52.2	51.8	51.1	49.3	47.7	47.9	48.7	-0.0172762
YPL081W	non-essential	P01_G02	62.5	62	63.2	62	37.1	37.7	36.6	37.6	0.00271521
YDR012W	non-essential	P01_G03	47.9	49	49.7	47.9	51.6	50.5	49.8	51.6	-0.0132369
YNL220W	non-essential	P01_G04	48.4	49.4	49.7	48.2	51.4	50.5	50	51.6	-0.00856282
YNL096C	non-essential	P01_G05	55.6	54.4	53	49	44	45.3	46.7	50.6	0.0745023
YKR059W	non-essential	P01_G06	74	75	77.2	78.7	26	24.9	22.6	21.2	-0.0840829
YDR450W	non-essential	P01_G07	99.9	99.9	99.8	99.8	0.087	0.11	0.054	0.088	-0.00235739
YNL301C	non-essential	P01_G08	63.3	64	65.7	65.5	36.4	35.6	33.9	34.3	-0.0370285
YGL147C	non-essential	P01_G09	66.5	64.5	62.6	58.8	33.4	35.4	37.3	41	0.0987578
YOR167C	non-essential	P01_G10	22.9	22.3	20.8	19.5	76.3	77.1	78.5	79.8	0.062071
YDR382W	non-essential	P01_G11	63	75.6	81.3	83.7	36.8	24.3	18.4	16.2	-0.401512
YLR333C	non-essential	P01_G12	48.6	48.9	47.6	46.7	50.4	50	51.3	52.4	0.0209503
YML073C	non-essential	P01_H01	0.11	0.13	0.1	0.15	99.7	99.7	99.6	99.7	-0.00771077
YIL133C	non-essential	P01_H02	37.1	33	30.6	25.8	62.8	66.9	69.1	74	0.162802
YLR448W	non-essential	P01_H03	17.2	11.8	7.76	4.33	82.6	88.1	92	95.4	0.443061
YOR234C	non-essential	P01_H04	36.3	35.7	34.2	32.2	63.5	64.1	65.6	67.5	0.0525204
YML026C	non-essential	P01_H05	48.8	43.9	39.5	34.1	51.1	55.9	60.3	65.7	0.194352
YDL082W	non-essential	P01_H06	52.1	56.4	61.5	67	47.9	43.5	38.3	32.7	-0.199577
YFL034C-A	non-essential	P01_H07	34.6	34.6	35.4	35.6	65.2	65.2	64.3	64.3	-0.0139997
YPR041W	essential	P01_H08	52.8	49.3	48.3	44.1	46.1	49.7	50.6	55	0.110466
YLR196W	essential	P02_A01	3.49	0.33	0.076	0.022	96.2	99.4	99.6	99.6	0.622747
YPL111W	non-essential	P02_A02	48.8	49.3	51.1	50.3	51	50.4	48.7	49.5	-0.0270865
YDR353W	essential	P02_A03	47.6	49.4	50.8	49.2	52.1	50.4	48.9	50.6	-0.0359923
YIR012W	essential	P02_A04	26.7	22	15.5	12	72.9	77.9	84.2	87.6	0.313274
YKR080W	non-essential	P02_A05	45.1	43.8	46.2	44.6	54.6	56	53.6	55.3	0.00287586
YMR079W	essential	P02_A06	23.1	12.9	8.04	2.86	76.8	86.9	91.8	97	0.655229
YOR362C	essential	P02_A07	3.68	0.55	0.077	0.044	96.1	99.1	99.7	99.7	0.62546
YHR027C	non-essential	P02_A08	37.4	37.7	38.3	38.3	62.3	62.1	61.4	61.4	-0.0141702
YML106W	non-essential	P02_A09	49.2	50.2	49.2	49.2	50.5	49.6	50.5	50.5	-0.0026682
YJR139C	non-essential	P02_A10	46.6	47.1	47.3	47.7	53.3	52.8	52.5	52	-0.0157013
YJR070C	non-essential	P02_A11	46.2	46	47.2	48.7	53.4	53.5	52.4	50.9	-0.0263517
YHR047C	non-essential	P02_A12	45.5	47.7	48.9	50.1	54.2	52.1	50.8	49.7	-0.0636717
YLR420W	non-essential	P02_B01	48.6	49.2	49.7	50	51.1	50.5	50	49.9	-0.0188262
YDR346C	non-essential	P02_B02	50.5	51.4	53.3	55.1	49.2	48.3	46.5	44.7	-0.0564488
YNL135C	non-essential	P02_B03	63.2	65.9	69.7	73.1	36.6	33.9	30	26.7	-0.145827
YLR421C	non-essential	P02_B04	49.8	45.6	42	38.8	50	54.2	57.8	60.9	0.149759
YBR248C	non-essential	P02_B05	57.3	58.5	59.4	59.8	42.4	41	40.3	39.9	-0.0376488
YLR144C	non-essential	P02_B06	50.6	52.8	52.6	54.6	49.3	47.1	47.2	45.2	-0.0519201
YBL099W	non-essential	P02_B07	37.1	38.7	37.7	32.8	62.8	61.1	62	67	0.0304209
YOR187W	non-essential	P02_B08	0.056	0.16	0.065	0.011	99.9	99.7	99.8	99.8	0.000914122
YPR191W	non-essential	P02_B09	0.011	0	0	0	99.8	99.8	99.9	99.9	0.00504268
YGR159C	non-essential	P02_B10	59.5	65.4	70.4	75.2	40.2	34.4	29.4	24.6	-0.235984
YLR175W	essential	P02_B11	48.5	50.3	51.3	52	51.2	49.4	48.4	47.7	-0.0503064
YDR398W	essential	P02_B12	45.9	43.3	42.2	38.9	53.9	56.5	57.4	60.8	0.0879542
YGL078C	non-essential	P02_C01	48.3	51.5	50.6	50.5	51.5	48.3	49.3	49.3	-0.0401419
YHR052W	non-essential	P02_C02	58.1	52.6	48.3	42.9	41.7	47.2	51.4	56.8	0.199371
YJL190C	non-essential	P02_C03	63.9	71	74.8	80.4	35.9	28.9	25.1	19.5	-0.268583
YPL028W	essential	P02_C04	26.9	20.1	12.6	7.48	72.9	79.7	87.1	92.3	0.459149
YNR053C	essential	P02_C05	0.066	0.055	0.033	0.033	91	91.9	90.9	92.2	0.0152886
YNL251C	essential	P02_C06	61.2	61.2	62	61.2	38.5	38.7	37.9	38.5	-0.00365156
YDR101C	non-essential	P02_C07	50.4	50.7	46.1	45.3	49.3	48.9	53.4	54.2	0.0650005
YML069W	essential	P02_C08	18.4	17.1	16.3	12.5	81.4	82.6	83.3	87	0.117396
YML052W	non-essential	P02_C09	38.7	38.6	41.1	41.1	61.1	61.2	58.7	58.7	-0.0347444
YNL243W	non-essential	P02_C10	52.5	53.6	52.2	48.7	47.4	46.3	47.2	50.1	0.0245362
YDR525W-A	non-essential	P02_C11	65	67.5	68.1	69.7	34.9	32.4	31.7	30.1	-0.0732033
YGR245C	essential	P02_C12	47	34.2	28.4	20.4	52.8	65.7	71.4	79.5	0.40941
YCR052W	essential	P02_D01	76.2	81.1	83.7	86.2	23.7	18.8	16.3	13.7	-0.221612
YNL002C	essential	P02_D02	58.1	47	36.3	26.6	41.8	52.9	63.4	73.1	0.436223
YPR133C	essential	P02_D03	52.9	51.7	52.9	51.7	46.8	48.1	46.8	48.1	0.0140995
YGL044C	essential	P02_D04	62.7	61.3	59.2	59.1	37.1	38.6	40.6	40.7	0.0567871
YLR077W	non-essential	P02_D05	40.4	41.3	43.3	42.8	59.4	58.4	56.4	56.8	-0.0411827
YJL139C	non-essential	P02_D06	53	54.2	54.8	55.2	46.8	45.5	44.9	44.5	-0.0331422
YOR090C	non-essential	P02_D07	42.6	45.5	46.9	47.3	57.2	54.2	52.9	52.4	-0.0731636
YLR089C	non-essential	P02_D08	57.6	59	59.1	60.3	42	40.8	40.6	39.2	-0.0361285
YKL148C	non-essential	P02_D09	66.5	68.1	68.9	69.8	33.3	31.7	30.9	30.1	-0.0516542
YMR092C	non-essential	P02_D10	53.7	57	58.1	59	46	42.8	41.5	40.8	-0.0795936
YDR388W	non-essential	P02_D11	44.9	39.1	33.4	30.8	53.4	58.4	63.6	67	0.20814
YNL138W	non-essential	P02_D12	54.7	56.1	47.4	40.7	44.8	43.5	50.7	56.9	0.145816
YIL034C	non-essential	P02_E01	65.8	67.1	65.7	65.1	34	32.7	33.9	34.5	0.00102188
YLR380W	non-essential	P02_E02	62.9	64.3	65.2	65.8	37	35.4	34.5	33.9	-0.0471406
YLR433C	non-essential	P02_E03	58.3	58.8	58.4	60	41.5	41	41.5	39.7	-0.0170159
YDL171C	non-essential	P02_E04	59.3	61.3	62.7	62.6	40.4	38.5	37.1	37.2	-0.0540448
YGR241C	non-essential	P02_E05	67	67.4	65.6	64.7	32.9	32.4	34.1	35	0.0267137
YBR200W	non-essential	P02_E06	28.3	33.2	18.2	12.4	71.4	66.5	81.5	87.4	0.273416
YPL204W	essential	P02_E07	55.8	56.7	61.2	67.3	44.1	43.1	38.5	32.6	-0.137224
YER149C	non-essential	P02_E08	63.1	63.5	64.9	64.9	36.6	36.3	34.9	34.9	-0.0274311
YEL042W	non-essential	P02_E09	61.4	63.5	64.9	63.6	38.3	36.3	34.8	36.2	-0.046409
YKR016W	non-essential	P02_E10	58.1	54	52.4	50	41.7	45.8	47.3	49.7	0.112163
YKL080W	non-essential	P02_E11	41.2	42.7	40.8	39.2	58.3	56.9	58.5	60.2	0.0148025
YCR002C	non-essential	P02_E12	65.2	65.3	62.2	61.5	34.6	34.7	37.7	38.4	0.0527027
YDL225W	non-essential	P02_F01	42.7	44.5	45.8	46.2	57	55.2	53.7	53.5	-0.0531417
YHR005C	non-essential	P02_F02	64.6	68.9	73.4	79	35.2	31	26.4	20.9	-0.221334
YER145C	non-essential	P02_F03	65.6	66.1	66.4	65.3	34.2	33.7	33.3	34.5	-0.00417602
YOR153W	non-essential	P02_F04	49.8	43.9	42	36.8	49.9	55.9	57.8	63	0.173619
YOR086C	non-essential	P02_F05	54.2	53.9	55.5	56.9	45.7	46	44.3	42.8	-0.0307979
YHR147C	non-essential	P02_F06	54.4	55.9	59.9	61.3	45.4	43.9	39.9	38.4	-0.0959978
YBR068C	non-essential	P02_F07	61.5	61.3	59.1	57.1	38.4	38.6	40.7	42.7	0.0521287
YJL145W	non-essential	P02_F08	75.3	76.1	76.3	76.9	24.5	23.7	23.4	23	-0.0286194
YBL076C	essential	P02_F09	68.6	69.9	68.7	67.7	31.3	29.8	31.1	32	0.00157249
YBL075C	non-essential	P02_F10	66.4	67.7	68.4	69.7	33.4	32.1	31.4	30.1	-0.048704
YPL096W	non-essential	P02_F11	57.7	58.1	59.6	58.6	42.2	41.8	40.2	41.1	-0.0212596
YNL229C	non-essential	P02_F12	66.2	66.9	67	67.9	33.7	33.1	32.8	31.8	-0.024851
YHR170W	essential	P02_G01	70.8	73.1	81.1	89.3	29	26.8	18.8	10.6	-0.33894
YBR218C	non-essential	P02_G02	53	53.3	56	55	46.9	46.6	43.8	44.8	-0.0355264
YDR267C	essential	P02_G03	46.9	45.7	44.6	44.6	52.8	53.9	54.9	55	0.0348905
YLR216C	non-essential	P02_G04	58.5	56.6	58.8	58.6	41.4	43.3	41.1	41.2	0.00234342
YFR040W	non-essential	P02_G05	42.4	40.2	40.8	40.2	57.4	59.7	59	59.7	0.0351271
YPR072W	non-essential	P02_G06	46.5	44.8	43.5	41.9	53.2	54.9	56.2	57.9	0.0614722
YNL153C	non-essential	P02_G07	60.6	60.9	61.9	61.2	39.2	38.9	38	38.6	-0.0134944
YJL098W	non-essential	P02_G08	59.5	58.8	60.5	60	40.2	40.9	39.2	39.7	-0.00819763
YML057W	non-essential	P02_G09	55.5	59.3	59.1	61.2	44.2	40.5	40.6	38.4	-0.0814546
YOL097C	essential	P02_G10	56.1	51.7	48.5	49.1	43.6	48.1	51.3	50.7	0.11543
YPL145C	non-essential	P02_G11	78.1	78	77.8	76.7	21.7	21.9	22	23.1	0.0197864
YJL130C	non-essential	P02_G12	59.1	61.3	61.5	63.3	40.6	38.5	38.3	36.5	-0.0566959
YDL122W	non-essential	P02_H01	45.6	44.4	44.7	41.1	54.2	55.4	55	58.7	0.0467959
YOR168W	essential	P02_H02	63.4	66.9	67.8	70.5	36.5	32.9	31.9	29.2	-0.10793
YDR214W	non-essential	P02_H03	42	42.9	44.3	44.6	57.7	56.9	55.4	55.1	-0.0379019
YPR033C	essential	P02_H04	0.15	0.15	0.1	0.054	99.6	99.5	99.5	99.5	0.0246032
YKL181W	non-essential	P02_H05	38.5	35.2	34	31.4	61.2	64.7	65.8	68.4	0.103544
YOR241W	non-essential	P02_H06	39.8	40.6	41.3	42	59.9	59.1	58.4	57.8	-0.0298255
YGL099W	essential	P02_H07	58.3	53.4	51.6	49.1	41.5	46.4	48.2	50.7	0.130111
YGL173C	non-essential	P02_H08	0.079	0.19	0.055	0.077	99.8	99.7	99.6	99.6	-0.00416343
YNL197C	non-essential	P03_A01	100	99.9	99.9	99.8	0.011	0.033	0.022	0.022	0.00603952
YBR115C	non-essential	P03_A02	44.4	37.9	33.5	29.4	55.4	61.9	66.3	70.4	0.21977
YOL098C	non-essential	P03_A03	53	53.9	53.4	54.1	46.8	46	46.4	45.7	-0.0139511
YLR172C	non-essential	P03_A04	36.4	31.6	30.1	23.4	63.4	68.1	69.6	76.3	0.184969
YMR300C	non-essential	P03_A05	0.044	0.055	0.022	0.044	99.8	99.8	99.8	99.8	0.00229391
YOR262W	essential	P03_A06	55.8	56.2	55.7	55	44.1	43.7	44.1	44.7	0.00498571
YNL241C	non-essential	P03_A07	44.8	45.6	45.8	44.5	55	54.2	54	55.3	-0.00537119
YDR127W	non-essential	P03_A08	42.7	41.3	42.5	40.6	57.1	58.4	57.2	59.2	0.0229691
YNL247W	essential	P03_A09	0.1	0.066	0.1	0.022	99.4	99.6	99.3	99.5	0.0182162
YLR287C	non-essential	P03_A10	51.4	51.7	52.9	52.2	48.4	48.1	46.9	47.5	-0.0164667
YNR051C	non-essential	P03_A11	45.3	45.9	46.4	45.2	54.2	53.5	53	54.1	-0.00825068
YDL168W	non-essential	P03_A12	50.2	50	51.3	51.2	49.6	49.8	48.5	48.6	-0.0140374
YMR012W	non-essential	P03_B01	35.4	37.5	38.4	37.7	64.4	62.2	61.3	62.1	-0.0455029
YPL017C	non-essential	P03_B02	36.4	38.2	38.8	40.5	63.4	61.7	60.9	59.2	-0.0565521
YOL016C	non-essential	P03_B03	52.4	52.3	52	50.1	47.4	47.5	47.8	49.6	0.0214908
YDR300C	non-essential	P03_B04	58.5	56	57.1	56.8	41.3	43.9	42.7	42.9	0.0295474
YPL184C	non-essential	P03_B05	39.7	36.1	32	26	60.1	63.7	67.7	73.8	0.188705
YLR257W	non-essential	P03_B06	56.1	55.4	56.5	57	43.6	44.5	43.2	42.8	-0.00720594
YPL239W	non-essential	P03_B07	40.7	30.9	24.6	17.3	59.1	68.9	75.2	82.4	0.380228
YGL110C	non-essential	P03_B08	58.8	59.8	60.4	57.9	41	40.1	39.5	41.8	-0.00440644
YBR169C	non-essential	P03_B09	45.1	45.8	44.9	57.9	54.7	54	54.8	41.8	-0.11006
YGR187C	non-essential	P03_B10	52.2	53.7	52.9	52	47.6	46.2	46.8	47.8	-0.00662536
YLR285W	non-essential	P03_B11	0.1	0.066	0.078	0.066	99.8	99.8	99.7	99.8	0.0117148
YER099C	non-essential	P03_B12	65.4	66.9	67.2	67.7	34.3	32.9	32.5	31.9	-0.0381689
YIL154C	non-essential	P03_C01	16.5	15.9	16.8	16.2	83.4	83.9	82.9	83.6	0.00384931
YDR168W	essential	P03_C02	28	27.9	26.7	24.7	71.6	71.5	72.8	74.9	0.0444543
YMR139W	non-essential	P03_C03	32.6	32.1	30.1	27.6	67.3	67.8	69.7	72.3	0.0672361
YIL041W	non-essential	P03_C04	48.3	46.8	47.6	47.1	51.5	53	52.1	52.7	0.0180088
YGR210C	non-essential	P03_C05	38.2	37.8	39.8	37	61.6	62.1	60	62.7	0.00228201
YJR014W	non-essential	P03_C06	54.2	52.6	53.9	51.8	45.6	47.2	45.8	47.9	0.0257516
YIL057C	non-essential	P03_C07	58.4	57.3	59.8	58.4	41.3	42.4	40	41.3	-0.00461833
YCR054C	essential	P03_C08	68	68.6	68.4	68.6	31.8	31.3	31.5	31.2	-0.00966552
YDR152W	non-essential	P03_C09	49	49.6	49.1	48.8	50.8	50.2	50.7	51	-0.000561083
YLR215C	essential	P03_C10	57.9	58	59.4	58.2	42	41.9	40.4	41.6	-0.0123884
YLR363C	non-essential	P03_C11	57.5	57.7	59.6	57.7	42.3	42.1	40.2	42	-0.014936
YMR259C	non-essential	P03_C12	45.1	47	47.5	47.8	54.8	52.8	52.3	51.9	-0.0429235
YJR072C	essential	P03_D01	24.5	25.5	26.9	26.5	75.3	74.3	72.9	73.2	-0.0432661
YDR516C	non-essential	P03_D02	17.7	18	18.4	18.6	82.2	81.8	81.5	81.2	-0.0206019
YKL211C	non-essential	P03_D03	29.7	29	28.5	27.5	70.1	70.8	71.3	72.2	0.0326058
YER081W	non-essential	P03_D04	46.7	48.3	49.1	49	53.1	51.5	50.7	50.8	-0.0373966
YCR095C	non-essential	P03_D05	33.7	33.9	34.6	32.9	66	65.8	65.2	66.9	0.00185938
YBR079C	essential	P03_D06	35.1	32.4	32.9	31	64.6	67.4	66.8	69.6	0.0638069
YDR471W	non-essential	P03_D07	56.2	52.7	48.4	43.7	43.6	47.1	51.4	56.1	0.159657
YCL037C	non-essential	P03_D08	50.5	43.6	38	28.4	49.3	56.2	61.8	71.5	0.289346
YLR398C	non-essential	P03_D09	57.7	58.8	59.8	60.1	42.1	41.1	40.1	39.7	-0.0356766
YDL226C	non-essential	P03_D10	44.5	42.5	41.9	36.8	55.3	57.3	57.8	62.9	0.0871799
YLR192C	non-essential	P03_D11	60.8	64.5	67.5	72.7	39	35.4	32.2	26.9	-0.167145
YIL138C	non-essential	P03_D12	73.2	84.8	89.2	93.9	26.7	15.1	10.6	5.97	-0.549777
YLR185W	non-essential	P03_E01	17.2	12.9	9.81	6.58	82.6	86.8	90.1	93.3	0.322951
YIR037W	non-essential	P03_E02	41.4	42.8	43.5	44.5	58.5	57	56.3	55.3	-0.0433992
YOL121C	non-essential	P03_E03	16.3	13.4	11.1	9.15	83.1	86	88.4	90.3	0.207196
YDL040C	non-essential	P03_E04	37.2	34.5	35.3	34.4	62.7	65.4	64.5	65.3	0.0443549
YDL061C	non-essential	P03_E05	35.5	36.3	36	35.4	64.4	63.6	63.8	64.5	-0.00477282
YDL133C-A	non-essential	P03_E06	60	61.5	62.1	63.9	39.8	38.3	37.7	35.9	-0.0516044
YDL184C	non-essential	P03_E07	57.5	59.6	59.8	61.1	42.4	40.3	40	38.7	-0.0515892
YJL180C	non-essential	P03_E08	65.3	65.5	66.2	64.1	34.5	34.3	33.6	35.6	0.00423973
YAL035W	non-essential	P03_E09	29.7	25.4	23.6	20.5	70.1	74.3	76.2	79.2	0.16042
YDL215C	non-essential	P03_E10	51.1	51.4	51.4	50.7	48.4	48.1	48.2	48.6	0.000272344
YDR108W	non-essential	P03_E11	53.2	52.4	51.1	49.9	46.5	47.3	48.7	49.9	0.0426434
YDR211W	essential	P03_E12	8.27	2.49	1	0.89	91.6	97.4	98.8	99.1	0.661352
YGR083C	essential	P03_F01	38.1	36.2	32.1	25.8	61.6	63.3	67.7	73.8	0.161648
YPR163C	non-essential	P03_F02	33.8	30.8	30.8	29	66.1	69	69.1	70.8	0.0749002
YCR009C	non-essential	P03_F03	8.17	4.02	0.81	0.31	91	95.3	98.3	99.1	0.724071
YEL022W	non-essential	P03_F04	71.5	76.8	84.4	89.5	28.4	23.1	15.4	10.3	-0.378439
YPL084W	non-essential	P03_F05	48.8	49.7	50.6	49.2	51	50.1	49.2	50.6	-0.0160005
YPL262W	non-essential	P03_F06	36.3	34.8	34.7	32.1	63.6	65	65	67.6	0.0522619
YGL221C	non-essential	P03_F07	60.3	61.8	62.5	62.2	39.4	37.9	37.2	37.5	-0.0343291
YFR044C	non-essential	P03_F08	0.045	0.055	0.13	0.13	99.8	99.8	99.6	99.7	-0.0291055
YNL104C	non-essential	P03_F09	41.5	32.2	23.6	15.8	58.3	67.7	76.1	84	0.419793
YPL091W	non-essential	P03_F10	70.6	71.4	71.6	72.1	29.2	28.4	28.3	27.7	-0.0243744
YGL016W	non-essential	P03_F11	40.4	38	37.2	36.3	59.4	61.8	62.5	63.4	0.0617796
YNL232W	essential	P03_F12	67.2	68	68.6	69.1	32.7	31.8	31.3	30.7	-0.0307293
YBR247C	essential	P03_G01	40.1	43.5	43.9	44.3	59.7	56.4	55.9	55.5	-0.067753
YGR095C	essential	P03_G02	16.2	14.5	15.2	14.3	83.6	85.3	84.4	85.6	0.0488465
YDL111C	essential	P03_G03	25.2	20.3	17.1	12.6	74.6	79.3	82.7	87.1	0.259767
YHR069C	essential	P03_G04	53.1	52.2	52.8	52	46.5	47.6	46.9	47.6	0.0141336
YDR487C	essential	P03_G05	51.9	51	51.2	52.1	47.6	48.5	48.3	47.3	0.00434678
YKL067W	non-essential	P03_G06	46.3	46.1	47.3	46.8	53.5	53.8	52.6	52.9	-0.00929827
YDR044W	essential	P03_G07	56.2	57.4	57.4	56.4	43.7	42.5	42.5	43.2	-0.0134386
YDR098C	non-essential	P03_G08	43.6	45.3	44	44	56.2	54.6	55.8	55.6	-0.0111494
YMR038C	non-essential	P03_G09	36.2	37.1	41.8	45.2	63.6	62.7	58	54.5	-0.114661
YLL018C-A	non-essential	P03_G10	0.079	0.034	0.11	0.18	99.8	99.9	99.8	99.7	-0.0203197
YBR149W	non-essential	P03_G11	46.3	47.4	46.9	47.6	53.5	52.5	52.8	52.2	-0.0175957
YGL011C	essential	P03_G12	57.2	61.2	65.6	66.9	42.6	38.6	34.1	32.8	-0.149449
YBL071W-A	non-essential	P03_H01	43.5	44.6	43.1	43.9	56.2	55.1	56.5	55.8	-0.0045153
YML021C	non-essential	P03_H02	43.2	41.7	41.6	40.3	56.5	58.1	58.2	59.4	0.0389418
YGR040W	non-essential	P03_H03	56.5	55.1	55.6	54.8	43.3	44.7	44.1	44.9	0.0228275
YFR050C	essential	P03_H04	0.24	0.16	0.15	0.099	99.6	99.6	99.6	99.6	0.0413945
YMR021C	non-essential	P03_H05	0.012	0	0.024	0.023	99.8	99.7	99.7	99.7	-0.00357396
YMR314W	essential	P03_H06	0	0.022	0.011	0	99.8	99.9	99.8	99.8	-0.00304641
YPL125W	non-essential	P03_H07	32.7	31.4	31.6	29.8	66.9	68.2	67.9	69.8	0.0392381
YAL016W	non-essential	P03_H08	55.9	55.1	54.9	53.9	43.8	44.8	44.9	45.8	0.025613
YJR132W	non-essential	P04_A01	37.4	35.1	29.9	25.7	62.2	64.5	69.6	73.7	0.16752
YOR209C	non-essential	P04_A02	0.033	0.033	0.067	0.022	99.9	99.8	99.8	99.8	-0.00275714
YKL117W	non-essential	P04_A03	52.1	52	52.3	51.7	47.6	47.7	47.3	48	0.00223661
YPL012W	essential	P04_A04	0.066	0.033	0.067	0.044	99.8	99.9	99.8	99.8	0.00665171
YDR395W	non-essential	P04_A05	46.7	47.4	48.7	49.5	53.2	52.5	51.1	50.3	-0.0374888
YOR157C	essential	P04_A06	3.9	0.97	0.42	0.11	96	98.9	99.2	99.8	0.575189
YGL201C	essential	P04_A07	42.7	41.4	42.8	41.7	57.1	58.5	57.1	58.1	0.0121487
YOR138C	non-essential	P04_A08	48.5	47.4	48.3	46.7	51.4	52.4	51.4	53	0.0179165
YBR252W	essential	P04_A09	0.056	0.077	0.022	0.066	99.6	99.7	99.5	99.5	0.000964832
YGL040C	essential	P04_A10	43.4	43.8	44.8	42.5	56.1	55.8	54.8	57	-0.00100242
YLR435W	non-essential	P04_A11	31	19.3	12.6	7.44	68.7	80.4	87.1	92.1	0.546918
YOL052C	non-essential	P04_A12	34.9	31.7	32.3	30	64.9	68.2	67.4	69.8	0.0730332
YJR096W	non-essential	P04_B01	56.8	59.5	60.7	61.5	43	40.3	39.2	38.3	-0.0709747
YMR291W	non-essential	P04_B02	57.2	56.5	56.5	56	42.5	43.3	43.2	43.8	0.0169498
YJR049C	non-essential	P04_B03	60.3	60.9	61.5	61.8	39.5	38.9	38.1	38	-0.0228247
YHR179W	non-essential	P04_B04	0.1	0.033	0.14	0.088	99.8	99.8	99.6	99.7	0.00124029
YBL033C	non-essential	P04_B05	54.9	57.1	58.1	58.1	44.9	42.7	41.7	41.6	-0.0524583
YJR105W	non-essential	P04_B06	45.2	39.1	38	32.9	54.6	60.5	61.6	66.8	0.167306
YEL058W	essential	P04_B07	51.8	52.2	52	51.1	47.8	47.5	47.7	48.5	0.00409915
YMR002W	non-essential	P04_B08	45.2	43.8	45.1	45.6	54.6	56	54.5	54.1	0.000243598
YDL205C	essential	P04_B09	69.5	61.8	56.3	49.2	30.4	38	43.5	50.7	0.282796
YDR047W	essential	P04_B10	60.1	59.7	60.7	61.2	39.8	40.1	39.1	38.6	-0.0130964
YDL125C	non-essential	P04_B11	61.6	61.4	63	62.9	38.2	38.4	36.7	36.8	-0.0203389
YHR121W	non-essential	P04_B12	37.3	35.5	37.1	35.4	62.5	64.3	62.7	64.3	0.023525
YGR208W	non-essential	P04_C01	46.2	46.2	46.8	46.2	53.7	53.6	52.9	53.4	-0.00521846
YJL082W	non-essential	P04_C02	0.078	0.044	0.088	0.13	99.6	99.7	99.5	99.5	-0.00940921
YKL213C	non-essential	P04_C03	54	54.9	56.1	55.3	45.8	44.7	43.7	44.3	-0.0267564
YNL281W	non-essential	P04_C04	55.3	58	56.4	57.3	44.3	41.7	43.2	42.2	-0.0314955
YPL208W	non-essential	P04_C05	66.7	68.8	69.4	70	33.1	31.1	30.5	29.8	-0.0554252
YJL055W	non-essential	P04_C06	51.4	48	45.8	43	48.6	52	54.1	56.9	0.111292
YGR037C	non-essential	P04_C07	60.5	63.4	62	60.6	39.4	36.3	38	39.2	-0.0188862
YNL313C	essential	P04_C08	59.7	61.1	59.7	60.3	40.1	38.6	40.2	39.5	-0.00919628
YHR104W	non-essential	P04_C09	45	46.2	45.3	45.9	54.7	53.4	54.4	53.7	-0.0132606
YCR053W	non-essential	P04_C10	20.3	1.1	0.22	0.26	79.2	98.8	99.7	99.6	1.27665
YJL197W	non-essential	P04_C11	49.1	49.4	48.3	46.9	50.7	50.4	51.5	52.9	0.0222035
YDR454C	essential	P04_C12	35.1	21.3	16.4	14.5	64.8	78.4	83.4	85.3	0.426937
YER067W	non-essential	P04_D01	46.6	46.9	48.2	49.7	52.9	52.6	51.3	49.9	-0.0356669
YCL050C	non-essential	P04_D02	0.11	0.066	0.045	0.14	99.4	99.7	99.6	99.4	0.00629228
YOR095C	essential	P04_D03	64.3	63.6	64.3	64.2	35.3	36.2	35.4	35.5	0.004418
YDL144C	non-essential	P04_D04	58.4	59.1	60.2	60.3	41.3	40.7	39.5	39.5	-0.0283993
YER156C	non-essential	P04_D05	0.067	0.033	0.088	0.088	99.8	99.9	99.8	99.8	-0.00457682
YKL183W	non-essential	P04_D06	51.4	52.5	52.4	54.2	48.3	47.3	47.4	45.6	-0.0315046
YML022W	non-essential	P04_D07	57.5	58.4	57.9	55.9	42.3	41.5	41.9	43.8	0.00851817
YER089C	non-essential	P04_D08	64.9	66.8	67.9	68.4	34.6	32.8	31.5	31.2	-0.0577099
YML058W	non-essential	P04_D09	71.2	71.9	71.9	72.3	28.6	28	27.9	27.5	-0.0183045
YBR244W	non-essential	P04_D10	73.2	75.1	74.4	75.1	26.6	24.7	25.5	24.7	-0.0357046
YBR249C	non-essential	P04_D11	59.3	59.8	60.6	61.3	40.4	39.9	39.1	38.2	-0.0277555
YNL010W	non-essential	P04_D12	44	43.9	45.7	45	55.6	55.8	54	54.6	-0.0175126
YJR148W	non-essential	P04_E01	32.8	33.8	32.6	33.2	67	66.1	67.2	66.5	-0.00586942
YMR278W	non-essential	P04_E02	39.3	39.7	40.8	40.2	60.5	60.1	58.8	59.5	-0.0186426
YDR035W	non-essential	P04_E03	37.7	38.9	39.6	39.3	62.1	60.9	60.1	60.3	-0.0298836
YBR111C	non-essential	P04_E04	58.4	57.8	58.6	58.2	41.4	41.9	41	41.5	0.000955775
YNL141W	non-essential	P04_E05	56.7	56.1	56.3	55.2	43	43.7	43.4	44.6	0.0174589
YMR099C	non-essential	P04_E06	57.9	58.9	60.3	60.4	41.7	40.9	39.3	39.3	-0.0378264
YMR027W	non-essential	P04_E07	57.3	57.4	57.8	60.3	42.4	42.3	42	39.4	-0.0289315
YDR330W	non-essential	P04_E08	65.4	64.7	63.8	63.2	34.5	35.2	36.1	36.6	0.0314694
YHR049W	non-essential	P04_E09	54.3	52.6	51.2	48.4	45.4	47.1	48.5	51.2	0.0716965
YER134C	non-essential	P04_E10	37.8	40.2	40.5	40	61.9	59.5	59	59.5	-0.0435739
YDL103C	essential	P04_E11	46.7	45.6	45.6	44.9	52.3	53.6	53.5	54.3	0.0260377
YER003C	essential	P04_E12	36.6	35.9	37.6	38.5	62.9	63.5	61.7	61	-0.0214799
YDR158W	non-essential	P04_F01	45.1	46.2	45.7	45.1	54.6	53.6	54.1	54.6	-0.00611855
YBL056W	non-essential	P04_F02	33.1	33.3	33.6	31.8	66.7	66.5	66.2	68	0.00863733
YPR190C	essential	P04_F03	57.8	58.9	57.5	57.3	42	40.9	42.2	42.4	0.00203281
YBR170C	non-essential	P04_F04	68.2	69.4	72.8	72.8	31.6	30.4	27	27	-0.0812161
YLR438C-A	essential	P04_F05	64.6	67.9	67.8	67.4	34.7	31.6	31.6	32	-0.0555838
YEL037C	non-essential	P04_F06	60.2	60.6	61.8	60.9	39.6	39.2	38.1	38.8	-0.0169389
YOR039W	non-essential	P04_F07	69.6	69.9	70	70.6	30.3	29.9	29.8	29.3	-0.014301
YOR261C	essential	P04_F08	29.8	27.6	24	20.1	70.1	72.2	75.9	79.6	0.156306
YLR258W	non-essential	P04_F09	51.1	50.9	50.1	48.7	48.6	48.8	49.7	51	0.0266957
YCR004C	non-essential	P04_F10	70.6	70.9	71.9	72.1	29.3	29	27.9	27.7	-0.0264059
YMR080C	non-essential	P04_F11	72.8	74.3	74.9	74.8	27.1	25.6	24.9	25	-0.0433848
YFR015C	non-essential	P04_F12	90.2	91.2	90.8	90.8	9.7	8.65	9.15	9.06	-0.0312534
YNR016C	essential	P04_G01	0.12	0.12	0.13	0.1	99.8	99.7	99.7	99.8	0.00237857
YLR291C	essential	P04_G02	41.6	35.6	29.3	22.6	58.2	64.2	70.4	77.2	0.279384
YKR001C	non-essential	P04_G03	0.11	0.058	0.13	0.07	99.8	99.9	99.8	99.8	0.00881144
YIL106W	essential	P04_G04	4.61	1.85	0.73	0.38	94.6	97.5	98.7	99	0.53474
YOR069W	non-essential	P04_G05	38.9	38.8	38.7	37.4	60.7	60.9	60.8	62.3	0.0150568
YNL265C	non-essential	P04_G06	62.5	65.3	63.6	65.1	37.2	34.5	36.1	34.6	-0.0386496
YPR173C	non-essential	P04_G07	40.2	38.3	43.9	45.3	59.7	61.5	56	54.6	-0.0596243
YIR004W	non-essential	P04_G08	61.9	63.1	63.1	64.9	37.9	36.6	36.7	34.8	-0.0387335
YNL258C	essential	P04_G09	38.7	40.6	40.6	40	61.1	59.1	59.2	59.8	-0.028233
YCL025C	non-essential	P04_G10	32.8	31.8	33.4	30.9	63.9	64.4	63.3	65.7	0.0171126
YML125C	essential	P04_G11	39.9	39.7	40.3	38.7	59.7	60	59.3	60.9	0.00894358
YDR434W	essential	P04_G12	8.87	2.4	1.05	0.29	91	97.3	98.7	99.5	0.771837
YEL027W	non-essential	P04_H01	99.3	99.9	99.8	99.4	0.7	0.089	0.18	0.41	-0.125401
YHR190W	essential	P04_H02	59	60.1	59.2	58.3	40.9	39.8	40.6	41.3	-0.000149172
YLR292C	non-essential	P04_H03	54.6	56.4	55.6	56.5	45.1	43.4	44.2	43.3	-0.0260577
YDL015C	essential	P04_H04	42.4	41.3	41.4	42.3	57.3	58.5	58.3	57.5	0.010277
YMR296C	essential	P04_H05	31.5	29.2	25.7	22.9	68.4	70.6	74	76.9	0.137262
YHR042W	essential	P04_H06	15.4	9.51	5.86	2.85	84.2	90.1	93.8	96.8	0.516428
YLR378C	essential	P04_H07	36.6	33.8	32.9	31.2	63.3	66	66.9	68.6	0.0812413
YDL128W	non-essential	P04_H08	61.8	61.1	58.8	58	38	38.7	41	41.8	0.0529497
YLR066W	essential	P05_A01	5	1.55	0.47	0.2	94.4	97.9	99.1	99.3	0.627103
YAL023C	non-essential	P05_A02	39.4	39	38.1	33.7	60.5	60.8	61.6	66	0.0592089
YNL181W	essential	P05_A03	51.1	53.1	56.4	56.1	48.7	46.6	43	43.6	-0.0798544
YJR010C-A	non-essential	P05_A04	45	43.4	44.9	43.8	54.8	56.4	54.8	55.9	0.0147064
YJL192C	non-essential	P05_A05	0.079	0.033	0.034	0.033	99.7	99.6	99.6	99.6	0.0181078
YBR287W	non-essential	P05_A06	52.3	50.8	53	51.3	47.5	48.9	46.8	48.3	0.00769517
YMR149W	essential	P05_A07	51.1	48.9	51.5	50.8	48.7	51	48.2	48.9	0.00587402
YAL058W	non-essential	P05_A08	55.1	49.7	39.5	29.1	44.7	50.1	60.3	70.6	0.333339
YCL052C	essential	P05_A09	46.7	46.4	48.8	48.5	52.9	53.4	50.8	51.2	-0.0255266
YGL167C	non-essential	P05_A10	67.6	68.1	69.5	69.5	32.3	31.7	30.4	30.3	-0.0332402
YDL212W	essential	P05_A11	49.5	48.8	49.2	49.1	50.1	50.8	50.6	50.6	0.00800168
YBR171W	non-essential	P05_A12	48.5	48.4	51.4	50.3	50.7	50.7	47.8	48.8	-0.0319131
YEL001C	non-essential	P05_B01	39.6	37.7	40	40.3	60.2	62.1	59.8	59.4	-0.00321274
YPL227C	non-essential	P05_B02	36.6	36.9	36.6	34.9	63.2	62.9	63.1	64.9	0.0143898
YLR350W	non-essential	P05_B03	0.045	0.044	0.1	0.12	99.5	99.5	99.4	99.3	-0.0226808
YNR026C	essential	P05_B04	42.8	41.9	42.9	41.8	57.1	58	56.9	57.9	0.00964212
YJL002C	essential	P05_B05	57.4	55.2	55.1	55.7	42.4	44.6	44.6	44	0.033167
YER072W	non-essential	P05_B06	44.2	41.8	42	42.6	55.6	57.9	57.9	57.1	0.0328885
YIL043C	non-essential	P05_B07	33.9	37.5	41.9	44.4	66	62.4	57.9	55.2	-0.152877
YOR317W	non-essential	P05_B08	38.7	37.3	36.6	35.7	61.1	62.4	63.2	64.1	0.0435062
YHR098C	non-essential	P05_B09	43.3	43	42.1	40.6	56.5	56.8	57.6	59.1	0.0304393
YLR074C	non-essential	P05_B10	24.2	10.1	5.16	2.15	75.7	89.8	94.7	97.6	0.802904
YJR073C	non-essential	P05_B11	0.011	0.011	0	0.022	99.8	99.7	99.6	99.6	-0.00153627
YGL054C	non-essential	P05_B12	46.2	45.9	45	46	53.5	53.9	54.8	53.7	0.00971915
YDR245W	non-essential	P05_C01	24.8	25.9	23.1	21.5	74.8	73.8	76.5	78.1	0.0474338
YGL038C	non-essential	P05_C02	18.2	17.8	17.6	16.3	81.6	82	82.3	83.6	0.035046
YJR075W	non-essential	P05_C03	34.9	36.8	34.8	33.5	64.8	63	64.9	66.1	0.00766671
YBR015C	non-essential	P05_C04	35.9	34.1	34.9	34.1	63.4	65.4	64.4	65.2	0.0285065
YBR080C	essential	P05_C05	17.8	16.3	13	10.7	81.9	83.5	86.6	89	0.176535
YDL145C	essential	P05_C06	1.09	0.78	0.17	0.033	98.7	99.1	99.7	99.8	0.249417
YDR238C	essential	P05_C07	28.7	32	34.4	35.5	71.3	67.8	65.4	64.2	-0.11464
YHR001W-A	non-essential	P05_C08	30	31.3	31	30.3	69.8	68.6	68.8	69.5	-0.0136967
YKL195W	essential	P05_C09	39.7	38	34.6	27.3	60.1	61.8	65.1	72.2	0.151953
YNL100W	non-essential	P05_C10	17.3	8.8	4.43	3.05	82.4	90.9	95.1	96.5	0.60201
YOR271C	non-essential	P05_C11	53.2	53.7	55.5	56.8	46.4	46.1	44.1	42.7	-0.0453484
YPL215W	non-essential	P05_C12	57.5	55.4	55.9	55.3	42	44.3	43.7	44.2	0.0347401
YDL178W	non-essential	P05_D01	38.3	38.8	38	37.3	61.5	60.9	61.7	62.3	0.00820764
YGR243W	non-essential	P05_D02	33	34.2	33.5	33	66.7	65.6	66.3	66.8	-0.00626347
YDR041W	essential	P05_D03	1.82	0.24	0.044	0.12	98.1	99.6	99.8	99.8	0.405662
YNL284C	non-essential	P05_D04	0.023	0	0.011	0.011	99.7	99.7	99.7	99.7	0.00583837
YOR142W	non-essential	P05_D05	0	0.022	0.011	0	98	98	98.1	98.1	-0.00275667
YPL059W	non-essential	P05_D06	30.7	28	28.2	24	69.1	71.8	71.6	75.9	0.096519
YHR008C	non-essential	P05_D07	22.8	21.3	18.6	15.9	73.2	75.2	77.7	80.7	0.136697
YFL016C	non-essential	P05_D08	0.86	0.055	0.078	0.033	98.5	99.4	99.4	99.2	0.247882
YMR189W	non-essential	P05_D09	0.011	0	0.011	0	99.8	99.9	99.8	99.8	0.00319652
YDR116C	non-essential	P05_D10	38.7	34.2	31.9	28.8	60.9	65.4	67.7	70.7	0.148296
YDR232W	essential	P05_D11	40.1	38	34.5	31	59.7	61.8	65.3	68.8	0.123271
YJL166W	non-essential	P05_D12	0.056	0.033	0.056	0.022	99.5	99.5	99.6	99.5	0.00872787
YHR051W	non-essential	P05_E01	0	0	0.022	0.011	99.9	99.9	99.9	99.9	-0.00545306
YKL085W	non-essential	P05_E02	35.1	35.1	35.7	34.2	64.2	64.4	63.4	65.3	0.00509536
YIL094C	non-essential	P05_E03	7.04	2.5	1.66	0.54	92.8	97.3	98.1	99.2	0.596901
YKL016C	non-essential	P05_E04	0	0.033	0	0.011	99.4	99.4	99.5	99.4	-0.00452114
YDR430C	non-essential	P05_E05	46.4	44.6	45.2	43.5	53.5	55.3	54.7	56.3	0.0361251
YER073W	non-essential	P05_E06	55.2	60.9	63.8	68	44.4	38.7	35.8	31.7	-0.181111
YPL135W	non-essential	P05_E07	56.1	55.3	57.5	54.9	43.6	44.6	42.2	44.8	0.00481581
YBR251W	non-essential	P05_E08	3.16	0.59	0.13	0.1	96.5	98.9	99.3	99.6	0.552417
YGR031W	non-essential	P05_E09	40.2	37.6	39.2	37.8	59.5	62.2	60.6	61.9	0.0350563
YML120C	non-essential	P05_E10	0.079	0.044	0.044	0.045	99.8	99.8	99.8	99.7	0.0137144
YOR374W	non-essential	P05_E11	56.3	54	54.8	53.1	43.6	45.8	45	46.7	0.0412841
YNL071W	non-essential	P05_E12	8.86	3.24	1	0.29	90.8	96.3	98.6	99.4	0.759005
YDL174C	non-essential	P05_F01	44.1	43.2	43.8	43.8	55.6	56.5	56	55.9	0.00708911
YIR021W	non-essential	P05_F02	0.045	0.055	0.11	0.089	99.9	99.8	99.8	99.7	-0.0187762
YLR312W-A	non-essential	P05_F03	2.34	0.3	0.011	0.011	97.6	99.6	99.9	99.9	0.503867
YMR108W	essential	P05_F04	59.1	58	57.4	55.1	40.7	41.9	42.3	44.6	0.0467411
YKL029C	non-essential	P05_F05	50.8	51.8	57	57.4	49	48	42.8	42.4	-0.0939054
YBL022C	non-essential	P05_F06	35.9	34.8	35.3	33.2	64	65	64.4	66.6	0.0311578
YBR263W	non-essential	P05_F07	56.1	55	56.4	56.2	43.5	44.4	43.2	43.4	0.00024769
YHR037W	non-essential	P05_F08	56.3	55.5	54.7	52.6	43.4	44.3	45.1	47.2	0.0437521
YOR108W	non-essential	P05_F09	68.7	67.8	70.2	68.9	31.1	32	29.7	30.9	-0.00846212
YBR221C	non-essential	P05_F10	99.7	99.4	99.6	99.2	0.18	0.41	0.25	0.29	0.0414729
YML110C	non-essential	P05_F11	0.011	0.011	0.044	0.12	99.5	99.7	99.6	99.4	-0.0264582
YGL107C	non-essential	P05_F12	0	0	0.033	0	99.9	99.8	99.8	99.8	-0.00506313
YBL045C	non-essential	P05_G01	20.5	17.7	15.2	12.5	79.3	82.2	84.7	87.2	0.182061
YDR322W	non-essential	P05_G02	31.4	25	22.8	16	68.4	74.8	77	83.7	0.26367
YBR227C	non-essential	P05_G03	33.3	31.3	31.8	29.5	66.4	68.6	67.8	70.3	0.0531256
YOR150W	non-essential	P05_G04	0.011	0.023	0.023	0.023	99.4	99.3	99.5	99.4	-0.00498591
YLR203C	non-essential	P05_G05	0	0	0.011	0.011	99.9	99.9	99.8	99.9	-0.00404877
YER014W	non-essential	P05_G06	24.8	18	11.2	5.57	74.9	81.7	88.5	94.2	0.500181
YNL252C	non-essential	P05_G07	0.056	0.011	0.022	0.011	99.8	99.9	99.8	99.8	0.0171884
YDL202W	non-essential	P05_G08	45.3	44.6	45.5	44.6	54.5	55.1	54.3	55.1	0.00629337
YIL070C	non-essential	P05_G09	36.2	34.3	33.6	33	63.3	65.3	65.9	66.5	0.0516281
YBR084W	non-essential	P05_G10	0.011	0.022	0.045	0.033	99.3	99.5	99.2	99.4	-0.0098979
YDR148C	non-essential	P05_G11	73.9	73.5	74.4	73.1	25.9	26.2	25.3	26.6	0.00480768
YGL068W	essential	P05_G12	21.2	21.9	23.8	24.2	78.5	77.7	75.7	75.5	-0.0592876
YOR176W	essential	P05_H01	28	27.3	28.8	28.5	71.7	72.6	71	71.3	-0.00749093
YCL009C	non-essential	P05_H02	3.02	0.59	0.31	0.078	95.7	98.4	98.5	98.6	0.520847
YLR069C	non-essential	P05_H03	0	0.022	0.022	0.023	99.9	99.9	99.9	99.9	-0.00953592
YKR066C	non-essential	P05_H04	50.9	50.7	52.1	51	48.9	49.1	47.7	48.8	-0.00702372
YGR128C	essential	P05_H05	27.9	18.2	11.7	5.2	72	81.6	88.2	94.7	0.571997
YDL213C	non-essential	P05_H06	38.1	38	38.9	38	61.7	61.7	60.8	61.6	-0.00456922
YMR229C	essential	P05_H07	41.7	41.9	41.4	40.8	58.1	57.9	58.1	58.9	0.00787735
YHR089C	essential	P05_H08	34.5	34	35.4	34.4	65.3	65.6	64.4	65.3	-0.00358896
YPL126W	essential	P06_A01	44.5	34.4	30.6	25.8	54.8	65	68.4	73.2	0.287651
YOL041C	non-essential	P06_A02	64.5	70.2	75.1	79.3	35.3	29.6	24.7	20.6	-0.243817
YJL069C	essential	P06_A03	38.2	22.8	15.1	8.41	61.7	77	84.7	91.5	0.612092
YJL033W	essential	P06_A04	65.1	66	66.1	66.7	34.6	33.7	33.6	33.2	-0.0227326
YDR449C	essential	P06_A05	42.1	44.7	41.8	40.7	57.7	55.1	58.1	59.1	0.00667492
YDR299W	essential	P06_A06	62.7	61.8	63.1	62.5	37.1	38	36.5	37.3	0.00131795
YLR367W	non-essential	P06_A07	64.2	66.3	70.2	72.8	35.5	33.1	29.3	26.9	-0.130419
YLR002C	essential	P06_A08	63.2	62.7	64.5	64.9	36.2	36.9	35.1	34.7	-0.0196818
YLR449W	non-essential	P06_A09	46.1	45.3	46.3	47.3	53.8	54.3	53.4	52.3	-0.0111179
YER006W	essential	P06_A10	74.8	73.1	75.7	74.5	25	26.7	24.1	25.3	0.00273347
YOR206W	essential	P06_A11	55.4	51	47.9	42	44.5	48.8	51.9	57.8	0.167242
YPR016C	essential	P06_A12	72.1	72.7	75.1	75.3	27.8	27.2	24.8	24.6	-0.057968
YDR087C	essential	P06_B01	51.3	47.5	51.5	49.7	48.6	52.3	48.3	50	0.0217376
YJL010C	essential	P06_B02	49.8	48.7	50.6	48.6	49.5	50.3	48.6	50.4	0.00679316
YBL028C	non-essential	P06_B03	56.4	55	55	51.8	43.2	44.7	44.8	47.8	0.0518704
YOR272W	essential	P06_B04	46.7	47.6	53.1	55.4	53.1	52	46.8	44.4	-0.111945
YKL009W	non-essential	P06_B05	0.056	0.044	0.066	0.14	99.9	99.9	99.9	99.7	-0.0173567
YPR110C	essential	P06_B06	51.1	50.5	49	47.9	48.6	49.1	50.7	51.6	0.0395121
YML074C	non-essential	P06_B07	56.4	55.9	56	54.2	43.2	43.7	43.6	45.4	0.0224979
YOL010W	essential	P06_B08	59.7	52.5	48.5	40.3	40.2	47.4	51.3	59.4	0.248234
YNL061W	essential	P06_B09	38.7	26.4	17.4	10.3	61	73.4	82.4	89.5	0.542032
YHR066W	non-essential	P06_B10	43	40.6	40.2	38.8	56.7	59.2	59.4	61	0.0598622
YDR280W	essential	P06_B11	33	28.4	26.4	22.3	66.7	71.2	73.2	77.2	0.170784
YOL077C	essential	P06_B12	0.055	0.033	0	0.055	99.8	99.9	99.8	99.8	0.00922476
YKR081C	essential	P06_C01	41.9	32.3	27.1	19.7	55.7	64.8	70.1	77	0.346001
YPL211W	essential	P06_C02	37.4	39	41.7	40.2	62.5	60.8	58.1	59.4	-0.0560824
YGR195W	essential	P06_C03	58.9	46.9	36.3	25.2	41	52.8	63.4	74.3	0.464686
YDR363W-A	non-essential	P06_C04	55.3	53.5	53.2	51.1	44.5	46.2	46.5	48.5	0.0511862
YLR399C	non-essential	P06_C05	51	50.7	52	52	48.8	49	47.9	47.8	-0.0130554
YPL127C	non-essential	P06_C06	58.1	57.4	56.9	55.4	41.7	42.4	42.9	44.4	0.0320613
YDL131W	non-essential	P06_C07	41.2	41	39.8	36.4	58.7	58.6	59.9	63.4	0.0499962
YOL145C	non-essential	P06_C08	57.9	58.3	54.2	50.7	41.8	41.4	45.5	49	0.0812165
YKL113C	non-essential	P06_C09	31.1	29.1	29.1	28.1	68.2	70	70.1	71.1	0.0493113
YER159C	essential	P06_C10	50.1	50.9	50.3	50.8	49.7	48.8	49.4	49	-0.00968949
YNL088W	essential	P06_C11	45.6	44	45	43.3	54.3	55.8	54.8	56.4	0.0263774
YJL092W	non-essential	P06_C12	65.5	65.9	65.3	66.1	34.3	33.7	34.4	33.6	-0.00703519
YOL115W	non-essential	P06_D01	66.7	67.6	69.1	69.5	33.1	32.1	30.7	30.3	-0.0455159
YGL244W	non-essential	P06_D02	72.4	70	72.2	71.8	27.5	29.8	27.5	28.1	0.0145313
YDL182W	non-essential	P06_D03	74.8	73.2	71.7	69.5	25.1	26.6	28.1	30.3	0.0814885
YNL062C	essential	P06_D04	62.3	61.5	63.3	62.5	37.5	38.2	36.6	37.2	-0.00577512
YFL001W	non-essential	P06_D05	48.8	46.3	45.8	44.1	50.5	53.3	53.7	55.5	0.0660464
YPL212C	non-essential	P06_D06	48.2	44.7	46.2	43.1	51.7	55.1	53.7	56.7	0.0638599
YJL122W	non-essential	P06_D07	57.2	54.6	57.1	56.9	42.6	45.2	42.8	43	0.0113656
YDR390C	essential	P06_D08	60.4	58.5	60.3	59	39.4	41.1	39.5	40.7	0.0175047
YMR043W	essential	P06_D09	25.5	7.88	1.95	0.52	74.2	92	97.8	99.3	1.12012
YGR116W	essential	P06_D10	2.94	0.76	0.24	0.067	96.9	99.2	99.6	99.7	0.51423
YJL125C	essential	P06_D11	57.6	56.8	59.3	59.1	42.2	42.9	40.4	40.7	-0.0210241
YKL160W	non-essential	P06_D12	64.5	63.2	64.5	64	35.3	36.5	35.2	35.7	0.00735132
YOR230W	non-essential	P06_E01	59.6	58	58.4	58.3	40.2	41.6	41.4	41.3	0.0215499
YCR084C	non-essential	P06_E02	48.6	40.1	34.6	27.9	51.2	59.6	65.2	71.8	0.292431
YPL190C	essential	P06_E03	59.4	59.3	59.6	60.2	40.4	40.5	40.2	39.6	-0.00787428
YGL097W	essential	P06_E04	36.2	27.2	24.3	19.9	63.4	72.4	75.4	79.7	0.280507
YOR051C	non-essential	P06_E05	53.4	53.5	50.8	51	46.2	46	48.7	48.5	0.0337989
YGR218W	essential	P06_E06	29.5	24.5	22.6	19.6	70.3	75.2	77	80.2	0.178962
YAR007C	essential	P06_E07	36.1	32.1	31.1	29.1	63.8	67.6	68.6	70.6	0.109297
YOR252W	non-essential	P06_E08	51.9	50.4	49.5	49	47.3	48.7	49.9	50.2	0.0427947
YKR002W	essential	P06_E09	42.2	41.4	40.8	39.7	57.6	58.4	58.8	60	0.0312812
YOR116C	essential	P06_E10	59.2	56.9	56.9	56	40.7	42.8	42.9	43.8	0.046272
YGL207W	essential	P06_E11	62.1	63.5	61.2	62.4	37.3	35.6	38	36.6	-0.00513985
YJL115W	non-essential	P06_E12	51.1	50.9	49.6	48.9	48.7	48.9	50.3	51	0.0282006
YDL030W	essential	P06_F01	58.5	56.2	59.2	57.9	41.1	43.4	40.4	41.7	0.0077534
YNL245C	essential	P06_F02	52.8	48.6	49.4	47.6	47.1	51.1	50.5	52.1	0.0735688
YGL043W	non-essential	P06_F03	68.7	72.7	79.1	83.5	31.2	27.1	20.6	16.3	-0.265009
YPR086W	essential	P06_F04	47.3	44.1	40.5	35.3	50.8	53.8	57	62.3	0.150911
YJR068W	essential	P06_F05	57	56.5	57	57.1	42.7	43.2	42.7	42.6	0.000570995
YOL135C	essential	P06_F06	62.1	62.6	63.2	62.8	37.7	37.2	36.6	36.8	-0.0154873
YHR062C	essential	P06_F07	0.089	0.056	0.067	0.067	99.7	99.7	99.8	99.8	0.00984134
YNL312W	essential	P06_F08	17.6	7.46	3.76	2.01	81.8	91.9	95.6	97.1	0.707813
YPL082C	essential	P06_F09	39.1	41.4	43	41.1	60.6	58.4	56.8	58.6	-0.046439
YPL254W	non-essential	P06_F10	74.6	73.4	70.6	68.9	25.1	26.3	29.2	30.9	0.0927622
YML046W	essential	P06_F11	0.056	0.045	0.17	0.022	99.9	99.9	99.7	99.9	-0.00716771
YML062C	non-essential	P06_F12	61.5	62.1	63	63.9	38.2	37.6	36.8	35.9	-0.031399
YMR076C	essential	P06_G01	66.9	65.9	68.7	69.1	32.7	33.8	31	30.5	-0.0290776
YPL093W	essential	P06_G02	62.3	76.6	87.8	92.1	37.6	23.3	12.1	7.68	-0.652771
YBL018C	essential	P06_G03	60.2	55.4	53.2	49.3	39.6	44.5	46.6	50.3	0.146206
YBR087W	essential	P06_G04	41.6	36.5	37.7	34.2	58.2	63.2	61.9	65.5	0.103081
YDL147W	essential	P06_G05	40.8	36.3	34.2	30.9	59	63.5	65.6	68.9	0.143406
YDR427W	essential	P06_G06	30.6	27.7	26.5	22.8	69.3	72.1	73.4	77	0.120632
YFR052W	essential	P06_G07	46	41.9	42.4	38	53.9	57.9	57.4	61.8	0.100548
YOL126C	non-essential	P06_G08	52.1	52.3	52.9	51.6	42.7	42.4	41.8	43.3	-0.000920215
YGL037C	non-essential	P06_G09	0.033	0.078	0.078	0.054	99.9	99.8	99.9	99.5	-0.0143718
YLR191W	non-essential	P06_G10	25.5	21	18.6	14.7	74.4	78.9	81.3	85	0.213393
YIL105C	non-essential	P06_G11	70	69.9	68.1	66.1	29.8	29.8	31.7	33.6	0.0495632
YGL200C	non-essential	P06_G12	83.8	84.6	85	86.1	16	15.3	14.8	13.8	-0.0515708
YNL118C	essential	P06_H01	40.5	24.4	14.5	8.02	59.1	75.2	85.3	91.6	0.664088
YDR373W	essential	P06_H02	0.08	0	0.034	0.034	99.9	99.9	99.8	99.9	0.0209007
YPR029C	non-essential	P06_H03	64.4	60.3	59.3	53.9	35.3	39.4	40.5	45.9	0.135394
YJL178C	non-essential	P06_H04	67.2	67.7	70.2	70.3	32.5	32	29.5	29.5	-0.0507777
YGL203C	non-essential	P06_H05	62.2	62.3	63.7	62.5	37.5	37.5	36.1	37.2	-0.0114466
YML071C	non-essential	P06_H06	39.4	32.9	28.8	23.6	60.3	66.7	70.9	76	0.241049
YDL099W	non-essential	P06_H07	47.6	47.7	48.5	48.8	52.2	52.1	51.2	51	-0.015729
YBL017C	non-essential	P06_H08	67.9	68.5	69.1	69.5	32	31.3	30.6	30.2	-0.0277488
YKR088C	non-essential	P07_A01	53.1	51.4	54.5	54.5	46.7	48.3	45.3	45.2	-0.0155898
YGR229C	non-essential	P07_A02	40.5	36.1	36	32.3	59.2	63.7	63.7	67.3	0.114072
YAR002C-A	non-essential	P07_A03	37.3	36.8	37.8	35.6	62.4	62.9	61.9	64.2	0.0142437
YMR243C	non-essential	P07_A04	19.4	12	10.9	6.97	80.5	87.8	88.9	92.9	0.36107
YOR270C	non-essential	P07_A05	32.6	30.2	29.4	24.9	67.3	69.7	70.3	74.9	0.106582
YOL060C	non-essential	P07_A06	35.9	34.3	35.4	33.7	63.9	65.5	64.4	66.1	0.0282673
YEL051W	non-essential	P07_A07	0.045	0.11	0.011	0.045	99.5	99.5	99.6	99.5	0.00055713
YOR332W	non-essential	P07_A08	37.7	36.4	37.7	37.2	62	63.3	62.1	62.5	0.00860669
YPR036W	non-essential	P07_A09	31.6	28.3	29.9	27.4	68.3	71.5	70	72.4	0.0638325
YPR159W	non-essential	P07_A10	40.4	40.9	43.9	42.3	59.3	58.8	55.7	57.2	-0.0390512
YLR174W	non-essential	P07_A11	59.4	58.7	59.7	59.3	40.5	41.2	40.1	40.5	0.000291077
YDL006W	non-essential	P07_A12	43.1	42.2	44.8	44	56.6	57.6	55	55.7	-0.0144294
YPR018W	non-essential	P07_B01	29.4	25.5	25.8	21.8	70.2	74.2	73.8	77.7	0.12187
YML065W	essential	P07_B02	0.047	0.023	0.046	0.08	99.2	99.1	99.2	99.1	-0.00514213
YLR274W	essential	P07_B03	0.011	0	0.022	0.022	99.7	99.7	99.8	99.7	-0.00294162
YMR033W	essential	P07_B04	23.7	22.3	32.7	34.1	76	77.7	67.3	65.8	-0.161535
YNR074C	non-essential	P07_B05	20.3	19.8	18.5	19.1	79.2	80.1	81.3	80.6	0.0349338
YNL291C	non-essential	P07_B06	25	24.4	24.9	23.9	74.6	75.2	74.5	75.6	0.0146729
YHR001W	non-essential	P07_B07	39.9	40.2	41.3	40.2	59.7	59.4	58.2	59.1	-0.0129534
YCR068W	non-essential	P07_B08	25.7	25.5	25.8	24.8	73.8	73.9	73.7	74.6	0.00953464
YLR206W	non-essential	P07_B09	33.7	33	33.5	33.7	66.1	66.9	66.2	66	0.00302114
YMR109W	non-essential	P07_B10	50.6	55	57.1	59.5	49.3	44.9	42.8	40.4	-0.124924
YLR370C	non-essential	P07_B11	3.57	1.99	1.36	0.62	95.8	97.8	98.4	99	0.35916
YNL020C	non-essential	P07_B12	34.5	33.5	33.9	32.4	65.4	66.3	65.8	67.3	0.0254078
YOR367W	non-essential	P07_C01	18.5	19.6	19.6	18.7	81.3	80.1	80.1	81	-0.0178759
YDR129C	non-essential	P07_C02	10.5	6.3	2.13	0.95	88.1	92.6	97.5	98.8	0.640768
YKL007W	non-essential	P07_C03	44.3	43	43.1	43.4	55.5	56.8	56.7	56.3	0.0178554
YLR429W	non-essential	P07_C04	0.12	0.044	0.055	0.11	99.7	99.8	99.8	99.7	0.0156949
YFR021W	non-essential	P07_C05	23.4	23.5	22.3	22.4	76.3	76.3	77.5	77.3	0.0202201
YOR171C	non-essential	P07_C06	16.5	14.6	13.5	10.9	83.5	85.2	86.5	88.9	0.137397
YOR085W	non-essential	P07_C07	13	13	13.3	13.1	86.9	86.9	86.5	86.6	-0.00593823
YAR027W	non-essential	P07_C08	51	51.1	50.6	50.2	48.7	48.8	49.2	49.5	0.00928363
YPL241C	non-essential	P07_C09	26.6	27.7	25.4	24.7	73.1	72	74.2	74.8	0.02474
YDR202C	non-essential	P07_C10	35.3	36.1	37.4	39.3	64.5	63.6	62.3	60.4	-0.0517119
YHR129C	non-essential	P07_C11	16.3	14.8	13.4	11.2	83.6	85	86.4	88.5	0.125422
YHL048W	non-essential	P07_C12	44.1	42	44.9	42.6	55.7	57.9	54.8	57.1	0.0138023
YLR326W	non-essential	P07_D01	25.8	24.9	25.5	25.1	74	75	74.3	74.7	0.0132266
YOR154W	non-essential	P07_D02	24.2	23.7	25.1	25.2	75.6	76.1	74.7	74.5	-0.0162438
YML029W	non-essential	P07_D03	48.2	50.2	51.8	52.7	51.5	49.6	47.8	46.9	-0.0644114
YPL175W	essential	P07_D04	6.49	2.96	2.88	1.86	93.4	97	97	98	0.364004
YJR085C	non-essential	P07_D05	20.5	19.8	20.8	19.4	78.3	79.1	78.1	79.4	0.0149468
YMR202W	non-essential	P07_D06	45.1	45.6	52.1	54.8	54.8	54.2	47.6	45	-0.123779
YLL038C	non-essential	P07_D07	10.4	10.5	10.2	9.73	88.7	88.6	88.9	89.4	0.0167882
YPR097W	non-essential	P07_D08	17.4	15.5	15.1	14	82.5	84.3	84.8	85.8	0.0843505
YOL112W	non-essential	P07_D09	15.7	14.5	15.6	14.1	84.1	85.2	84.1	85.4	0.031932
YLR166C	essential	P07_D10	17	17.5	18	17.4	82.9	82.3	81.9	82.3	-0.0181542
YDR166C	essential	P07_D11	22.5	22.1	22	20.6	77.3	77.7	77.8	79.2	0.0287754
YNR049C	non-essential	P07_D12	38.7	39.5	39	38.1	60.9	60.2	60.6	61.5	0.00132345
YMR192W	non-essential	P07_E01	46.9	45.5	46.9	45.5	52.9	54.3	52.7	54.2	0.0148827
YBR260C	non-essential	P07_E02	42.7	41.2	42	41.7	57.1	58.3	57.7	57.8	0.0152566
YAL029C	non-essential	P07_E03	0.045	0.044	0.15	0.067	99.7	99.7	99.4	99.6	-0.0187131
YOR326W	essential	P07_E04	0.022	0	0	0.022	99.9	99.9	99.9	99.9	0.00466318
YLR414C	non-essential	P07_E05	24.2	21	20.8	18.4	75.4	78.6	78.8	81.3	0.111547
YJL066C	non-essential	P07_E06	40.1	40.5	40.4	37.3	59.6	59.3	59.4	62.5	0.0225789
YGR020C	non-essential	P07_E07	0.022	0.1	0.067	0.055	99.9	99.8	99.8	99.8	-0.0186439
YPL116W	non-essential	P07_E08	15.4	15.5	16.4	15.5	83.2	82.9	82	83	-0.0130076
YER124C	non-essential	P07_E09	15.1	16.5	16.5	16.9	84.7	83.3	83.3	82.8	-0.0489115
YHR023W	essential	P07_E10	20	19.4	20.1	18.2	79.5	80.1	79.4	81.2	0.0254255
YJR092W	non-essential	P07_E11	0.023	0.056	0.022	0	99.9	99.9	99.9	99.9	0.0027447
YDR348C	non-essential	P07_E12	8.04	4.22	1.9	0.82	91.9	95.6	98	99	0.572765
YLR084C	non-essential	P07_F01	33.4	31.8	31.4	30.4	66.2	67.9	68.4	69.2	0.0472576
YCR038C	non-essential	P07_F02	0.023	0.057	0.011	0.011	99.9	99.8	99.9	99.8	0.00159544
YOL062C	non-essential	P07_F03	8.21	7.58	7.74	6.48	91.3	92.1	91.9	93.1	0.0628084
YJL085W	essential	P07_F04	39.9	40.8	42.4	41.9	59.9	59	57.3	57.9	-0.0347127
YCR030C	non-essential	P07_F05	21.7	20.4	19.5	19	78.2	79.5	80.4	81	0.0584328
YOL070C	non-essential	P07_F06	23.4	24	23.9	22.7	75.7	75.2	75.5	76.4	0.00271109
YFL047W	non-essential	P07_F07	18.2	18.5	19.1	17.5	81.5	81.1	80.6	82.2	0.000203158
YBR059C	non-essential	P07_F08	31.2	32	32.1	29.8	68.6	67.8	67.5	69.9	0.00469826
YGL233W	essential	P07_F09	27.3	26.5	26.6	26.2	72.5	73.3	73.2	73.6	0.0194322
YNL278W	non-essential	P07_F10	29.4	30.4	30.6	29.2	70.5	69.4	69.1	70.7	-0.00976185
YFR024C-A	non-essential	P07_F11	18.7	17.4	18.4	16.7	81.1	82.3	81.4	83	0.0364688
YBL061C	non-essential	P07_F12	12.8	13.3	14.6	13.2	87.1	86.6	85.3	86.6	-0.0307548
YHR146W	non-essential	P07_G01	28.3	30	28.9	28.6	71.5	69.8	70.7	71.2	-0.0132758
YLR138W	non-essential	P07_G02	57.3	58.9	58.4	58.6	42.3	40.7	41	40.8	-0.023929
YER020W	non-essential	P07_G03	70.7	77.4	80.7	83.6	29.1	22.4	19.1	16.2	-0.256074
YPR156C	non-essential	P07_G04	26.5	27.3	27.7	26.4	72.9	72.3	72	73.2	-0.00883386
YMR212C	non-essential	P07_G05	33.7	33	31.7	29.8	66	66.6	68	69.5	0.0512348
YGR281W	non-essential	P07_G06	58.9	56.3	57.1	55.4	40.8	43.5	42.6	44.2	0.0476812
YPR138C	non-essential	P07_G07	33.6	32.6	32.9	31.4	66.1	67.3	66.8	68.3	0.028754
YGL004C	non-essential	P07_G08	41.5	43.8	45.8	46.5	58.3	56.1	54	53.2	-0.0740916
YML014W	non-essential	P07_G09	0.014	0.15	0.22	0.029	99.8	99.8	99.6	99.8	-0.0388415
YPL026C	non-essential	P07_G10	20.5	20	20.4	19.3	78.8	79.5	79.2	80.3	0.0199823
YCR093W	essential	P07_G11	10.7	6.32	3.98	2.37	89.2	93.6	95.9	97.4	0.454521
YJR059W	non-essential	P07_G12	13.6	12.7	13.7	14.4	86.2	87.1	86	85.3	-0.00967947
YDL165W	essential	P07_H01	20.8	19.6	19.3	17.2	78.8	80.1	80.3	82.4	0.0661744
YGR185C	essential	P07_H02	26.1	26.3	26.5	24.6	73.6	73.5	73.2	75	0.0127036
YOR056C	essential	P07_H03	45.9	44.6	46.9	48.4	53.8	55.2	52.9	51.2	-0.0231143
YHL027W	non-essential	P07_H04	62.5	61	62.3	59.2	37.3	38.8	37.4	40.4	0.0333887
YKL054C	non-essential	P07_H05	23.6	22.1	18.7	12.6	76.1	77.5	80.9	87	0.201478
YJR074W	non-essential	P07_H06	50	47.4	46.3	44.5	49.8	52.5	53.5	55.2	0.0743394
YJR057W	essential	P07_H07	41.2	41.8	43.8	43.7	58.3	57.9	55.7	55.8	-0.0380008
YGL164C	non-essential	P07_H08	37	38	39.6	39.4	62.7	61.8	60.1	60.4	-0.0392835
YKR072C	non-essential	P08_A01	49.5	48.7	49.9	49.1	50.2	51	49.8	50.6	0.00337218
YOR212W	non-essential	P08_A02	16.5	3.7	0.96	0.13	83.3	96.1	98.9	99.6	1.06602
YOR371C	non-essential	P08_A03	45.2	44.7	44.7	42.6	54.6	55.1	55.1	57	0.0257178
YJL058C	non-essential	P08_A04	39.4	41.6	42.9	41.5	60.4	58.1	56.8	58.2	-0.045693
YIL107C	non-essential	P08_A05	55.7	53.1	56.4	55.1	44.1	46.6	43.4	44.5	0.00739073
YKL001C	non-essential	P08_A06	44.3	41.1	42.4	39.7	55.6	58.7	57.4	60	0.0586231
YFR014C	non-essential	P08_A07	48.2	47.2	47.2	45.6	51.6	52.7	52.6	54.1	0.0301533
YCL032W	non-essential	P08_A08	47.7	49.7	55	61.7	52.1	50.1	44.8	38.1	-0.166427
YHL034C	non-essential	P08_A09	38.4	34	32.4	27.3	61.6	65.9	67.5	72.4	0.154685
YER068W	non-essential	P08_A10	40.5	35.6	33.4	29.3	59.2	64	66.1	70.3	0.160426
YMR304W	non-essential	P08_A11	0.11	0.061	0.048	0.048	98.5	98.2	98.9	98.4	0.0238942
YML094W	non-essential	P08_A12	52.3	45.9	45.9	41.3	47.4	54	53.9	58.3	0.147599
YIL038C	non-essential	P08_B01	22	15.6	12.8	9.75	77.5	84	86.5	89.4	0.310684
YMR216C	non-essential	P08_B02	28.1	26.2	28	25.8	71.6	73.3	71.6	73.7	0.0307219
YGL017W	non-essential	P08_B03	14.4	14.6	15.2	14.5	85.4	85.3	84.7	85.4	-0.0107883
YOR124C	non-essential	P08_B04	32.8	32.5	33.1	30.2	67.1	67.3	66.7	69.6	0.02362
YOR091W	non-essential	P08_B05	14.5	12.5	13.2	11.3	85	86.9	86.4	88.1	0.0833895
YGL252C	non-essential	P08_B06	7.36	2.21	1.13	0.47	92.2	97.2	98.3	99	0.664055
YBR061C	non-essential	P08_B07	17.3	13.1	11.3	8.82	82.5	86.7	88.4	91	0.242801
YOL066C	essential	P08_B08	22.1	20.9	20.5	18.8	77.8	79	79.2	81	0.0592222
YOL124C	non-essential	P08_B09	31.8	32	33.3	33.2	68	67.7	66.4	66.6	-0.0238343
YOR035C	non-essential	P08_B10	30.8	29.6	30.5	28.5	68.9	70.2	69.2	71.2	0.0290548
YER151C	non-essential	P08_B11	34	34.3	34.5	31.9	65.8	65.4	65.2	67.8	0.0152266
YNL147W	non-essential	P08_B12	17.3	9.98	7.44	4.09	82.1	89.5	91.8	95.4	0.47493
YAL021C	non-essential	P08_C01	4.92	2.96	2.25	1.43	95	96.9	97.5	98.4	0.31773
YHR122W	essential	P08_C02	23.2	23.5	24	23.1	76.7	76.4	75.7	76.6	-0.00704168
YGR277C	essential	P08_C03	14.6	15	14.5	14.4	85.3	84.8	85.3	85.4	0.00170842
YDL234C	non-essential	P08_C04	23.7	22.7	23.4	21.6	76	77	76.3	78.1	0.0309808
YMR196W	non-essential	P08_C05	26.9	26.9	26.8	25.5	73	73	73	74.2	0.0149918
YKL116C	non-essential	P08_C06	20.1	19	19.2	19.5	79.7	80.7	80.5	80	0.0193173
YGR087C	non-essential	P08_C07	42.7	40.3	41.5	38.1	57.2	59.6	58.3	61.6	0.0530248
YNL129W	non-essential	P08_C08	26.6	25.1	24.8	24.7	73.3	74.7	74.9	75	0.0381345
YML117W	non-essential	P08_C09	29.6	27.9	28.8	32.4	70.2	72	70.8	67.1	-0.0174516
YML017W	non-essential	P08_C10	24.6	25.6	25	24.2	75.2	74.2	74.7	75.5	-0.00261937
YMR303C	non-essential	P08_C11	28.1	27.7	27.5	26.5	71.7	72	72.2	73.3	0.0220215
YPL199C	non-essential	P08_C12	33.8	33.5	34.4	33.6	66	66.3	65.4	66	-0.00155451
YPL067C	non-essential	P08_D01	19.7	19.6	22.1	23.2	80	80.1	77.7	76.4	-0.0625698
YKR023W	non-essential	P08_D02	0.022	0.033	0.022	0.055	99.8	99.7	99.6	99.7	-0.00814185
YNL212W	non-essential	P08_D03	42.2	42.5	43.4	42.4	57.6	57.3	56.3	57.3	-0.0100696
YBR129C	non-essential	P08_D04	40	38.4	40.7	36.6	59.8	61.4	59.1	63.1	0.0305022
YNL119W	non-essential	P08_D05	21.9	20.6	21.4	20.6	77.8	79.2	78.3	79.2	0.025787
YOR143C	essential	P08_D06	29.9	30.3	31.3	30.3	69.7	69.4	68.4	69.3	-0.0141758
YPR081C	non-essential	P08_D07	21.6	20.8	20	17.4	78.2	78.9	79.8	82.3	0.0714222
YIR035C	non-essential	P08_D08	27	25.3	27.9	25.8	72.8	74.5	71.9	73.9	0.0123849
YOR118W	non-essential	P08_D09	43.1	42.3	46.1	44.3	56.7	57.5	53.6	55.3	-0.0260161
YBR166C	non-essential	P08_D10	53.7	54.1	55.7	55.1	46	45.6	43.9	44.4	-0.0256283
YBR094W	non-essential	P08_D11	28.1	26.3	27.5	27.6	71.7	73.6	72.1	72.1	0.0150534
YKL025C	non-essential	P08_D12	25.9	25.4	28.4	27.7	74	74.5	71.3	72.1	-0.0354964
YNL040W	non-essential	P08_E01	25.5	25.3	27.3	26.3	74.3	74.3	72.4	73.2	-0.0220246
YPL119C	non-essential	P08_E02	2.98	1.92	1.21	0.6	96.3	97.5	98.3	98.7	0.31044
YDR068W	non-essential	P08_E03	43.5	42.9	43.6	41.3	56.3	56.9	56.2	58.6	0.0204414
YGR194C	non-essential	P08_E04	34.1	33.2	34.6	32.5	65.3	66.1	64.7	66.6	0.0135514
YPR147C	non-essential	P08_E05	33.3	33.9	34.9	34.3	66.3	65.8	64.7	65.3	-0.0210878
YOL045W	non-essential	P08_E06	40	39.9	40.6	39.3	59.8	60	59.1	60.4	0.00247371
YML056C	non-essential	P08_E07	19.7	18.8	20.2	19.4	80	80.9	79.5	80.2	0.00332696
YIL135C	non-essential	P08_E08	32.2	32.4	32.6	31.7	67.6	67.3	67.1	67.9	0.000688822
YPL110C	non-essential	P08_E09	65.6	66.4	66.1	65.3	34.2	33.3	33.6	34.3	-0.00465216
YMR113W	essential	P08_E10	23.7	23.3	23.8	22.4	76.1	76.6	76	77.3	0.0157607
YHR192W	non-essential	P08_E11	14.1	7.27	3.9	1.36	85.5	92.1	95.4	98.1	0.651378
YNL116W	non-essential	P08_E12	47.3	46.2	47.7	46.5	52.5	53.7	52	53.2	0.0070749
YLR248W	non-essential	P08_F01	34.5	34.3	35.1	33.2	65	65.3	64.4	66.4	0.00952083
YNL032W	non-essential	P08_F02	38.4	37.7	36.4	34.8	59.7	60.2	61.6	62.8	0.0449175
YKL215C	non-essential	P08_F03	50.1	50.5	50.9	49.4	49.7	49.2	48.7	50.2	-0.00127128
YDR171W	non-essential	P08_F04	34.2	32	31.4	30.2	65.6	67.8	68.2	69.4	0.0619825
YBR212W	non-essential	P08_F05	26.9	26.9	26.9	27.2	73	72.8	72.8	72.5	-0.00432457
YHR063C	non-essential	P08_F06	33.2	35.6	41.9	48.7	66.5	64.1	57.7	51	-0.195763
YBR261C	non-essential	P08_F07	27.1	27.7	29.7	27.7	72.8	72.1	70.1	72	-0.0270191
YKL142W	non-essential	P08_F08	46.3	46.8	48.2	47.7	53.5	53.1	51.5	51.9	-0.0248801
YNR034W-A	non-essential	P08_F09	22.3	22.5	23.3	21.7	77.2	77.1	76.2	77.8	-0.00131555
YAL049C	non-essential	P08_F10	45.6	47.1	48.2	47.8	54.2	52.6	51.5	51.9	-0.0382892
YIR036C	non-essential	P08_F11	25.5	25	25	23.7	73.8	74.3	74.3	75.3	0.0248372
YJR129C	non-essential	P08_F12	28.9	27.4	27.6	26.4	70.7	72.3	72	73.3	0.0405134
YGL060W	non-essential	P08_G01	37.7	37	35.1	34.1	62.1	62.8	64.5	65.6	0.0498504
YIL074C	non-essential	P08_G02	31.4	31.3	32.7	31.6	68.1	68.2	66.9	67.7	-0.0103612
YNL200C	non-essential	P08_G03	43.7	44.4	45.9	46.1	56.1	55.4	53.8	53.5	-0.0359213
YOR173W	non-essential	P08_G04	13.4	13.5	14.4	13	86.5	86.3	85.4	86.7	-0.00553055
YBR057C	non-essential	P08_G05	40.7	38.5	38	36.6	59.2	61.2	61.8	63	0.0571036
YJR154W	non-essential	P08_G06	21.4	21	22.3	21	78.3	78.7	77.3	78.7	-0.000854715
YOR265W	non-essential	P08_G07	43.1	42.5	43.3	39.4	56.6	57.1	56.2	60.1	0.0313723
YJL201W	non-essential	P08_G08	27.6	26.4	27.3	25.9	72.2	73.5	72.3	73.7	0.0234988
YGR250C	non-essential	P08_G09	30.5	31	31	29.3	69.2	68.8	68.7	70.4	0.00715092
YOL061W	non-essential	P08_G10	65.2	62.7	66.3	64.4	34.6	37.2	33.4	35.4	0.00789944
YBR028C	non-essential	P08_G11	36.1	34.2	35	33.3	63.8	65.7	64.7	66.5	0.0376524
YKL088W	essential	P08_G12	39.6	39.3	41.5	40.9	60.3	60.4	58.3	58.9	-0.0223307
YNR014W	non-essential	P08_H01	42.6	39.9	43.2	40.4	57.1	59.8	56.5	59.3	0.0234345
YLR345W	non-essential	P08_H02	34.9	33.7	33.6	33.7	64.9	66.1	66.1	66	0.0223969
YJR137C	non-essential	P08_H03	31	30.3	29.7	29.4	68.7	69.5	70	70.3	0.0268146
YNL056W	non-essential	P08_H04	40	43.7	44.4	45.8	59.7	56.2	55.3	53.9	-0.0855996
YBR214W	non-essential	P08_H05	14.4	14.7	15.1	15	85	84.6	84.4	84.4	-0.018752
YDR266C	non-essential	P08_H06	40.3	41.2	42.8	42	59.5	58.6	56.9	57.7	-0.0323974
YML035C	non-essential	P08_H07	28.6	28.5	29	28.6	71.2	71.1	70.7	71	-0.00336202
YLR133W	non-essential	P08_H08	22.5	22.8	22.8	21.7	77.3	76.9	77	78	0.00569661
YLR225C	non-essential	P09_A01	55.3	54.5	54.4	54.1	44.5	45.3	45.3	45.6	0.016795
YBL051C	non-essential	P09_A02	49.6	50.3	51.3	52.2	50	49.3	48.2	47.3	-0.0342154
YNL024C	non-essential	P09_A03	57.4	57.6	57.9	57.9	42.4	42.2	42	41.8	-0.00792474
YNL099C	non-essential	P09_A04	48.9	49.2	50.4	49.4	50.9	50.7	49.3	50.3	-0.0140365
YNL316C	non-essential	P09_A05	52.5	53	54	54.1	47.2	46.9	45.7	45.6	-0.0231256
YIL103W	non-essential	P09_A06	49.1	46.9	49.5	46.8	50.8	53	50.5	53	0.0231961
YMR285C	non-essential	P09_A07	44.9	40.7	43.2	40.4	54.9	59.1	56.5	59.2	0.0594434
YIL128W	non-essential	P09_A08	48.5	45.1	46	45.2	51.3	54.7	53.7	54.6	0.0512905
YCR081W	non-essential	P09_A09	40.6	37.9	39.4	36	59.1	61.7	60.3	63.6	0.0554071
YDR252W	non-essential	P09_A10	59.2	57.9	60.3	57.9	40.5	41.8	39.5	41.8	0.00897899
YGL213C	non-essential	P09_A11	49.6	48.2	50.3	48.3	49.3	50.4	48.1	50.6	0.00918235
YGL049C	non-essential	P09_A12	52.3	54.5	56.8	58	47.3	45.3	42.8	41.7	-0.0796384
YER136W	essential	P09_B01	32.6	30.1	30.8	28.6	67.1	69.6	68.8	71.1	0.0588779
YHR182W	non-essential	P09_B02	43	43.8	44	43.2	56.9	56	55.9	56.6	-0.0101903
YDR425W	non-essential	P09_B03	61	60.9	60.3	58.6	38.9	39	39.5	41.2	0.0245176
YJL123C	non-essential	P09_B04	49.9	49.3	51.2	49.6	49.6	50.1	48.2	49.8	-0.00394971
YJL060W	non-essential	P09_B05	52.6	51.7	52.3	52.3	47.1	48.1	47.4	47.4	0.00690445
YNL256W	essential	P09_B06	38.2	37.6	38.3	37.1	61.6	62.2	61.6	62.6	0.0109143
YNR052C	non-essential	P09_B07	55.5	56.7	58.4	58	44.2	43.2	41.3	41.8	-0.0406917
YBR001C	non-essential	P09_B08	53.9	53.2	54.9	53.8	45.8	46.5	44.6	45.8	-0.00392176
YFR011C	non-essential	P09_B09	45.9	45.6	47.3	46.6	53.5	53.9	52.1	53	-0.0120886
YPR002W	non-essential	P09_B10	39.7	40.1	40.1	37	60.1	59.6	59.5	62.7	0.0195464
YLR351C	non-essential	P09_B11	49.2	48.1	49.2	48.7	50.3	51.4	50.5	50.9	0.0082906
YNL189W	essential	P09_B12	0.046	0.067	0.035	0.13	99.9	99.9	99.8	99.7	-0.0170287
YER107C	non-essential	P09_C01	34.2	34.9	37	37.2	65.4	64.7	62.6	62.4	-0.046686
YDR335W	non-essential	P09_C02	36.1	34.1	32.9	29.5	63.7	65.7	66.9	70.2	0.0884056
YCL059C	essential	P09_C03	0.11	0.033	0.011	0.055	99.3	99.1	99	99.1	0.0283725
YMR233W	non-essential	P09_C04	41.1	40.7	43	40.5	58.5	59	56.6	59.1	-0.00443663
YLR272C	essential	P09_C05	39.4	39.6	40	40.4	60.3	60	59.7	59.3	-0.0129784
YJL191W	non-essential	P09_C06	66.2	72.2	79.5	86.9	33.6	27.7	20.4	12.9	-0.36686
YNL223W	non-essential	P09_C07	79.7	78.8	78.7	76.7	20.2	21.2	21.2	23.1	0.0480506
YBR017C	non-essential	P09_C08	51.7	44.1	40.7	35.2	48	55.6	59	64.2	0.225485
YJL121C	non-essential	P09_C09	27.3	26.3	27.2	26.2	72.5	73.5	72.5	73.5	0.0154317
YDL135C	non-essential	P09_C10	53.5	54.3	56.1	56.8	46.3	45.5	43.7	42.9	-0.0455759
YGL220W	non-essential	P09_C11	44.7	44.2	44.4	42.3	54.7	55.1	54.7	56.9	0.0220984
YGR248W	non-essential	P09_C12	38.4	37.4	37.7	36	61.4	62.4	62	63.6	0.0277921
YFL045C	essential	P09_D01	7.59	7.09	2.3	1.21	92.4	92.8	97.6	98.7	0.4539
YOR274W	non-essential	P09_D02	41.2	40.6	41.1	39.1	58.6	59.3	58.7	60.6	0.0204461
YDR372C	non-essential	P09_D03	36.6	32.9	34.1	33.6	63.1	66.9	65.6	66.1	0.0544269
YHR201C	non-essential	P09_D04	48.4	46.4	46.6	44.1	51.3	53.3	53.1	55.6	0.052215
YFL007W	non-essential	P09_D05	38.2	36.4	41	40.7	61.5	63.3	58.6	58.9	-0.0336108
YOR083W	non-essential	P09_D06	61.3	58.8	58	55	38.5	40.9	41.7	44.6	0.0796597
YOR197W	non-essential	P09_D07	57.1	56.5	58.1	57.4	42.7	43.4	41.7	42.2	-0.00743788
YGL071W	non-essential	P09_D08	57.4	59.1	57.9	57.4	42.3	40.7	41.8	42.3	-0.00761607
YDR173C	non-essential	P09_D09	33.2	34.4	36.1	34.6	66.6	65.5	63.7	65.2	-0.0346079
YDR005C	non-essential	P09_D10	26.7	23.7	22.5	18.1	73.2	76.2	77.2	81.7	0.14491
YKL166C	non-essential	P09_D11	14.1	10.4	7.29	3.23	85.6	89.3	92.5	96.4	0.417542
YKL210W	essential	P09_D12	58.4	55.4	57.4	52.4	41.2	44.1	42.1	46.9	0.0638561
YDR510W	essential	P09_E01	39.3	35.3	33.7	31.9	60.5	64.5	66.1	67.8	0.1133
YGL087C	non-essential	P09_E02	34.2	24.5	17.6	10.7	65.6	75.2	82.2	89.1	0.45635
YPL139C	non-essential	P09_E03	30	29.2	30.9	28.2	69.8	70.7	68.8	71.5	0.014552
YIR011C	essential	P09_E04	0.022	0.022	0.056	0.022	99.7	99.6	99.6	99.6	-0.00510105
YHR030C	non-essential	P09_E05	47.9	49.8	50.6	50	51.5	49.8	48.8	49.5	-0.0376275
YOR185C	non-essential	P09_E06	45.8	46	47.5	46.1	54	53.9	52.3	53.8	-0.012167
YKL024C	essential	P09_E07	53.4	53.4	54.3	54.5	46	46	45	44.7	-0.0157167
YLR254C	non-essential	P09_E08	43.7	39.4	46.3	51.6	56.2	60.5	53.5	48.3	-0.069305
YJL164C	non-essential	P09_E09	29.9	26.4	26.7	25.4	69.8	73.3	72.9	74.2	0.0804195
YBL021C	non-essential	P09_E10	59.1	59.4	60.5	60.1	40.7	40.4	39.3	39.5	-0.0188326
YIL153W	non-essential	P09_E11	45.9	43.2	43.6	41.5	53.9	56.6	56.2	58.3	0.0583414
YLR245C	non-essential	P09_E12	22.3	21.3	22.4	21	77.3	78.5	77.4	78.7	0.0198901
YJR022W	essential	P09_F01	25.3	24	23.5	21.9	74.5	75.8	76.2	77.6	0.056436
YBL023C	essential	P09_F02	37.9	36.2	37.8	36.1	61.6	63.5	61.9	63.3	0.0222722
YPR019W	essential	P09_F03	27	22.3	20.5	16.6	72.8	77.5	79.2	83.1	0.194642
YGL241W	non-essential	P09_F04	35.8	35.4	34.3	34.1	63.7	64.1	65.2	65.5	0.0264552
YMR067C	non-essential	P09_F05	28.6	27.5	28.1	27.1	71.3	72.3	71.7	72.7	0.0221617
YNR009W	non-essential	P09_F06	53.7	49.8	50.8	46.2	46.1	50	48.9	53.4	0.0894747
YNL292W	non-essential	P09_F07	61.9	63.1	63.7	61.9	37.9	36.8	36	37.8	-0.0151349
YGL058W	non-essential	P09_F08	21.5	13.6	12.5	8.12	78.2	86.2	87.3	91.7	0.353515
YDL064W	essential	P09_F09	27.1	22.7	22.6	19.6	72.7	77.1	77.2	80.3	0.137266
YGL254W	non-essential	P09_F10	48.7	50.9	52.8	54.5	51	48.9	46.9	45.2	-0.0780897
YIL033C	non-essential	P09_F11	33.1	37.3	45.4	48.4	66.4	62.4	54.3	51.3	-0.218713
YOL067C	non-essential	P09_F12	43.3	41.4	42.3	39.9	56.5	58.4	57.4	59.8	0.0400036
YCL055W	non-essential	P09_G01	24.7	24.5	25.2	23.6	75.1	75.4	74.6	76.1	0.00931606
YOR077W	essential	P09_G02	21.9	16.8	14.1	12	77.7	82.9	85.6	87.6	0.242439
YCR060W	non-essential	P09_G03	17	16.3	16.2	15.6	82.9	83.6	83.6	84.2	0.0317536
YJR069C	non-essential	P09_G04	28.3	29.3	29.8	28.9	71.3	70.4	69.8	70.7	-0.0195489
YML004C	non-essential	P09_G05	46.9	47.3	49	47.6	52.8	52.4	50.6	52	-0.0195404
YHR046C	non-essential	P09_G06	36.3	35.3	33.3	32.1	63.4	64.5	66.3	67.6	0.0605584
YGR178C	non-essential	P09_G07	46	43.1	45.9	43.5	53.8	56.7	53.7	56.3	0.0295477
YHR043C	non-essential	P09_G08	50.3	49.4	48.7	46.9	49.6	50.5	51.2	53	0.0401276
YBL058W	non-essential	P09_G09	24.8	16.8	11.6	7.16	75	83	88.2	92.6	0.450228
YER042W	non-essential	P09_G10	31.1	30.1	30.3	28.6	68.7	69.6	69.4	71.1	0.032839
YDL141W	essential	P09_G11	49.5	49.2	51.6	50.4	50.3	50.4	48	49.3	-0.0198123
YDL110C	non-essential	P09_G12	70.5	70.5	71.4	70.7	29.3	29.3	28.4	29	-0.00882533
YOL143C	non-essential	P09_H01	45.6	41.5	39.2	35.1	53.5	57.7	60.1	64	0.141779
YGL101W	non-essential	P09_H02	42.5	42.2	44.5	43	57.3	57.6	55	56.6	-0.0163482
YNL134C	non-essential	P09_H03	43.7	44.7	45.8	44.6	55.5	54.2	52.8	53.9	-0.0272243
YOR355W	non-essential	P09_H04	15.9	16.6	16.3	15.9	84	83.2	83.4	83.8	-0.00843302
YNL155W	non-essential	P09_H05	47.2	47.4	49.4	48.8	52.5	52.4	50.4	50.8	-0.0264432
YML098W	essential	P09_H06	16.9	10.7	8.81	4.69	82.9	89.1	91	95.1	0.409228
YIL083C	essential	P09_H07	16	15.6	16.5	15.5	83.7	84.1	83.2	84.1	0.00445706
YLR016C	non-essential	P09_H08	48.9	48.2	48.8	48.9	50.3	50.9	50.4	50.4	0.00282175
YOL032W	non-essential	P10_A01	47.1	46.5	48.5	46.7	52.6	53.2	51.3	53	-0.00253177
YFL017C	essential	P10_A02	55.2	53.1	55	54	44.6	46.8	44.7	45.8	0.0170992
YGL250W	non-essential	P10_A03	0.023	0.011	0.011	0.022	99.9	99.9	99.8	99.9	0.00259639
YMR311C	non-essential	P10_A04	57.6	56.6	58	59.6	42.1	43.1	41.7	40.1	-0.0168093
YFR047C	non-essential	P10_A05	50.8	52.5	52.3	53.3	48.9	47.3	47.5	46.4	-0.0338919
YPR127W	non-essential	P10_A06	49.3	46.7	46.5	45.2	50.5	53.1	53.2	54.5	0.0570396
YKR075C	non-essential	P10_A07	0.057	0.044	0.022	0.022	99.8	99.8	99.7	99.7	0.0125556
YMR226C	non-essential	P10_A08	43.1	43.2	43.6	43.2	56.6	56.5	56	56.5	-0.00425009
YDL236W	non-essential	P10_A09	29.6	29.6	28.9	28.3	70.1	70.2	71	71.5	0.0186844
YDR288W	essential	P10_A10	35.9	35.3	35.8	36	63.9	64.4	63.8	63.8	0.000976191
YER152C	non-essential	P10_A11	44.3	42.5	45.2	44	55.4	57.2	54.5	55.7	0.00259238
YMR178W	non-essential	P10_A12	27.3	25.5	27.4	25.9	72.4	74.1	72.3	73.6	0.0199778
YDR361C	essential	P10_B01	40	40.3	39.8	38.9	59.7	59.5	60	60.9	0.010669
YHR163W	non-essential	P10_B02	42.2	41.8	42.9	41.9	57.5	58.1	56.8	57.9	0.000330855
YAL061W	non-essential	P10_B03	33.2	33.4	34.9	32.8	66.5	66.4	64.8	66.9	-0.00730946
YAR015W	non-essential	P10_B04	45.2	45	45.6	46.3	54.6	54.8	54.1	53.5	-0.0112799
YNR032W	non-essential	P10_B05	0.011	0.034	0.057	0.034	98.8	98.8	98.9	98.7	-0.0128552
YMR074C	non-essential	P10_B06	19.7	18.4	19.1	17.4	80.1	81.5	80.7	82.4	0.0423422
YNL036W	essential	P10_B07	13.3	13.1	13.2	13	86.3	86.5	86.4	86.6	0.00761401
YDL190C	non-essential	P10_B08	15	13.5	13.6	12.1	84.6	86	86.1	87.7	0.0742281
YKL069W	non-essential	P10_B09	23.4	23.3	24.4	22.7	76.4	76.4	75.2	77	0.000215318
YBR151W	non-essential	P10_B10	26.7	26.7	27	26.8	73	73.1	72.7	73	-0.00279494
YGR203W	non-essential	P10_B11	39.9	40.5	39.6	40.3	59.9	59.2	60.2	59.5	-0.00360992
YHR034C	non-essential	P10_B12	29.7	30	29	28.5	69.5	69.3	70.1	70.5	0.0151704
YDR140W	non-essential	P10_C01	20.2	20.5	20.8	20.2	79.7	79.4	78.8	79.5	-0.00739057
YOR156C	non-essential	P10_C02	11.7	11.3	10.3	9.06	87.2	88.1	89.1	90.4	0.0803143
YBL001C	non-essential	P10_C03	20.3	19.5	20.8	20.7	79.4	80.1	78.9	79	-0.00590783
YJL146W	non-essential	P10_C04	51.5	52.2	52.4	52.8	47.8	47.3	47	46.7	-0.0165982
YHR087W	non-essential	P10_C05	16.2	15.7	15.9	16.3	83.5	84	83.8	83.4	0.00405258
YDL053C	non-essential	P10_C06	15.7	16.6	17.1	16.7	84.1	83	82.7	83	-0.0337987
YLR271W	non-essential	P10_C07	37.7	36.8	38	37.7	62.1	63	61.7	62.1	0.00068072
YER088C	non-essential	P10_C08	33.7	36.1	37.8	34.1	66	63.6	61.8	65.6	-0.0363243
YDR020C	non-essential	P10_C09	29.1	29.5	30.9	29.2	70.7	70.2	68.7	70.5	-0.0150909
YNR015W	non-essential	P10_C10	18.8	19.5	17.7	17.2	81	80.2	82	82.5	0.0286554
YKL053C-A	non-essential	P10_C11	55.5	53.8	68.6	77.6	44.4	46.2	31.3	22.1	-0.288996
YHL030W	non-essential	P10_C12	30.1	29.7	30	28.9	69.3	69.5	69.3	70.5	0.0136466
YJR043C	non-essential	P10_D01	38.9	38.4	40.5	37.3	60.9	61.2	59.3	62.3	0.00545069
YGR017W	non-essential	P10_D02	24.3	24.9	25.1	24	75.5	74.9	74.7	75.8	-0.00479087
YGR262C	non-essential	P10_D03	15.6	15.4	16.5	16.6	83.8	83.8	82.6	82.8	-0.0237897
YGR204W	non-essential	P10_D04	38.6	38.3	38.4	38.2	61.2	61.6	61.3	61.7	0.00584506
YDR161W	non-essential	P10_D05	33.3	28.4	22.6	18.7	66.4	71.5	77.1	81.1	0.251788
YGL157W	non-essential	P10_D06	23	24.8	23.8	24	76.6	74.8	75.8	75.6	-0.0245337
YGL141W	non-essential	P10_D07	18.3	17.9	20.7	19.9	81.5	81.9	79.1	79.9	-0.0403832
YDR111C	non-essential	P10_D08	24.5	24.6	26.5	26.1	75.3	75.2	73.3	73.6	-0.0328234
YPR154W	non-essential	P10_D09	25.2	26.6	27	25.6	74.5	73.1	72.9	74.2	-0.0217074
YOR352W	non-essential	P10_D10	0.034	0.011	0	0.044	99.4	99.5	99.6	99.2	0.00424884
YKR079C	essential	P10_D11	0	0	0.022	0.011	99.8	99.8	99.7	99.7	-0.00580754
YHR132W-A	non-essential	P10_D12	31.7	34.8	41.4	48.6	68	64.9	58.2	51.1	-0.218224
YDR075W	non-essential	P10_E01	13.1	10.4	11.2	10.1	86.7	89.2	88.5	89.6	0.0990047
YML082W	non-essential	P10_E02	18.9	18.1	18.1	17.8	80.9	81.9	81.6	82	0.0259189
YEL038W	non-essential	P10_E03	23.5	20.2	19.8	19.5	76.3	79.6	79.9	80.2	0.0919547
YCR090C	non-essential	P10_E04	25.5	26.5	29.2	30.6	74.4	73.3	70.6	69.3	-0.0824786
YGL232W	non-essential	P10_E05	26.9	26	26.6	26.7	72.9	73.8	73.1	73.2	0.00754707
YLR401C	non-essential	P10_E06	14.3	14.9	13.7	13.5	85.5	84.8	86.2	86.4	0.0172646
YPR073C	non-essential	P10_E07	12.7	11.7	12.1	12.7	87.2	88.2	87.7	87.2	0.0134244
YIL145C	non-essential	P10_E08	28.7	27.6	27.9	27.7	71.1	72.3	71.8	72.1	0.0194467
YGR161C	non-essential	P10_E09	15.6	14.4	15.3	14.2	84.2	85.5	84.4	85.5	0.0315067
YLR262C-A	non-essential	P10_E10	32.3	32.1	32.3	31.6	67.5	67.8	67.5	68.2	0.00747363
YER079W	non-essential	P10_E11	32.1	32	33.2	32.2	67.7	67.8	66.6	67.5	-0.00792736
YDR530C	non-essential	P10_E12	27.4	27.3	27.9	26.9	72.3	72.6	71.9	72.8	0.00253176
YDR007W	non-essential	P10_F01	17.7	18.6	19.1	18	82.2	81.2	80.7	81.7	-0.0218362
YNL277W	non-essential	P10_F02	31.6	29.1	29.4	28.2	68.2	70.7	70.4	71.5	0.0562713
YGR091W	essential	P10_F03	13.3	12.9	13.3	12.2	86.5	86.9	86.5	87.6	0.0221814
YLR032W	non-essential	P10_F04	0.023	0	0.022	0.011	99.8	99.8	99.7	99.8	0.00415064
YNL262W	essential	P10_F05	36.9	38.2	41.9	41.9	63.1	61.6	58	57.9	-0.0783309
YOL068C	non-essential	P10_F06	17.9	16.2	14.8	13.7	82	83.7	85	86.1	0.103031
YER112W	essential	P10_F07	28.1	26.6	23.8	21.7	71.7	73.3	75.9	78	0.107232
YIL079C	non-essential	P10_F08	18.3	18.7	17.9	17.3	81.1	80.6	81.3	82.2	0.0156907
YPR051W	non-essential	P10_F09	32.4	33.1	35.2	32.8	67.2	66.7	64.6	67	-0.0222407
YER172C	essential	P10_F10	26	25.3	26	25.4	73.9	74.5	73.7	74.4	0.00830556
YER171W	essential	P10_F11	12.3	12.6	12.2	12	87.4	87.2	87.6	87.8	0.00550225
YJR084W	non-essential	P10_F12	49	46.1	47.6	48.3	50.5	53.4	52	51.3	0.0226637
YDR364C	non-essential	P10_G01	12.6	12.2	11.8	11.9	85.5	85.5	86	86.1	0.024421
YOR110W	essential	P10_G02	31.1	30.6	31.5	29.6	68.6	69.1	68.2	70.1	0.0138641
YJR050W	non-essential	P10_G03	25	25.7	25	26.1	74.8	74	74.8	73.7	-0.0146674
YOR026W	non-essential	P10_G04	18.8	19.8	18.4	17	80.9	80	81.4	82.8	0.0248145
YNL330C	non-essential	P10_G05	4.87	2.69	1.53	0.41	95.1	97.2	98.4	99.5	0.474982
YOR151C	essential	P10_G06	17.5	14.6	14.2	12.3	82.2	85.1	85.4	87.3	0.131549
YFR031C	essential	P10_G07	12.3	9.9	7.96	5.43	87.4	89.9	91.9	94.3	0.251573
YGL238W	essential	P10_G08	9.77	4.45	3.43	2.82	89.9	95.2	96.3	96.8	0.427119
YPL151C	essential	P10_G09	56.1	56.7	57.7	57	43.5	42.7	41.7	42.5	-0.0201105
YBL026W	essential	P10_G10	0.033	0.065	0.022	0.044	99.9	99.7	99.8	99.8	-0.00341536
YOR213C	non-essential	P10_G11	14.9	14.7	15	14.8	84.8	85.1	84.6	84.9	0.00152601
YHR118C	essential	P10_G12	18.1	16.6	17.4	16.6	81.6	83.2	82.4	83.2	0.0355608
YHR167W	non-essential	P10_H01	23.8	23.4	23.6	21.4	76.1	76.3	76.2	78.4	0.030798
YJL013C	non-essential	P10_H02	20	18.2	18.2	17.6	79.9	81.5	81.6	82.3	0.0558428
YPR168W	essential	P10_H03	19.9	20.6	20.6	19.5	79.8	79	79	80.1	-0.00425662
YML112W	non-essential	P10_H04	19	16	13.4	12.4	80.8	83.8	86.3	87.4	0.172851
YDL188C	non-essential	P10_H05	27.5	28.5	30.2	31	71.6	70.7	69	68.2	-0.056594
YGL155W	essential	P10_H06	32.4	31.4	32.6	30.5	67.3	68.4	67.1	69.3	0.0207757
YGR048W	essential	P10_H07	32	32.3	32.6	33.5	67.8	67.5	67.1	66.3	-0.0192426
YKL074C	non-essential	P10_H08	0.011	0	0.045	0.055	99.9	99.9	99.9	99.9	-0.0130726
YOR061W	non-essential	P11_A01	64.4	64.4	66.5	65.9	35.3	35.3	33.2	33.8	-0.0269304
YPR017C	non-essential	P11_A02	65	61.5	60.5	58.3	34.5	38	38.8	41.3	0.0975229
YNL085W	non-essential	P11_A03	0.08	0.068	0.082	0.034	99.7	99.9	99.9	99.9	0.0107112
YGL212W	non-essential	P11_A04	54.8	55.5	59.2	60	44.9	44.3	40.5	39.8	-0.071401
YKL004W	essential	P11_A05	50.1	46.7	50.2	45.9	49.5	52.8	49.4	53.5	0.0435901
YLR025W	non-essential	P11_A06	0.088	0.012	0.1	0.049	99.9	99.9	99.8	99.9	0.0112859
YCL045C	non-essential	P11_A07	51.8	50.3	50.7	50.6	48	49.5	49.1	49.2	0.0205025
YML067C	non-essential	P11_A08	53.4	56.5	59.5	61.2	46.5	43.4	40.3	38.6	-0.111634
YNR030W	non-essential	P11_A09	49.4	47.8	51.1	51.3	50.2	51.9	48.4	48.4	-0.0208131
YJL198W	non-essential	P11_A10	46.5	47.1	50.3	49.7	53.3	52.7	49.6	50.1	-0.0497528
YPR114W	non-essential	P11_A11	33.3	31	25.1	23.3	66.3	68.7	74.4	76.3	0.166269
YMR272C	non-essential	P11_A12	63.6	58.2	56.3	51.1	36.1	41.4	43.3	48.5	0.166114
YHR181W	non-essential	P11_B01	54.2	54.1	55.9	55.5	45.5	45.8	43.9	44.3	-0.019337
YOR044W	non-essential	P11_B02	54.6	55.9	58.5	60	45.2	43.9	41.3	39.7	-0.0729966
YDL072C	non-essential	P11_B03	59.4	59.6	61.5	62.1	40.4	40.3	38.2	37.7	-0.0369147
YDR331W	essential	P11_B04	61.5	62.5	63.2	63	38.2	37.4	36.6	36.7	-0.0258365
YNL048W	non-essential	P11_B05	45.6	45.2	45.7	46.3	54.1	54.6	54	53.4	-0.00523943
YKL119C	non-essential	P11_B06	67.5	66.6	68.5	69.4	32.2	33.1	30.9	30.3	-0.0234125
YGL012W	non-essential	P11_B07	59.9	64.3	77.5	87.5	40	35.4	22.3	12.3	-0.451819
YNR013C	non-essential	P11_B08	0.034	0.044	0.034	0.15	99.8	99.9	99.9	99.7	-0.0234721
YCR034W	non-essential	P11_B09	0.012	0	0	0	99.8	99.8	99.8	99.7	0.00489955
YDL121C	non-essential	P11_B10	33.3	32.5	33.6	30.7	66.4	67.3	66	69.1	0.0258473
YEL031W	non-essential	P11_B11	40.7	38.8	39.6	40.3	58.9	60.9	60	59.4	0.0159423
YGL022W	essential	P11_B12	0.034	0	0	0.011	99.4	99.5	99.4	99.4	0.012056
YDL232W	non-essential	P11_C01	0	0.022	0.011	0	99.9	99.8	99.8	99.8	-0.0035422
YDR410C	non-essential	P11_C02	52.6	53.8	55.2	54	47.1	46	44.5	45.7	-0.0297941
YNL049C	non-essential	P11_C03	40.2	38.4	38.2	36.6	59.2	60.7	61	62.6	0.0476326
YDL195W	essential	P11_C04	50.6	49.1	50.2	50.8	49.2	50.7	49.5	49	0.00448877
YMR029C	non-essential	P11_C05	0.16	0.065	0.14	0.044	99.7	99.7	99.7	99.9	0.0315902
YLL028W	non-essential	P11_C06	44.2	44.8	44.5	43.6	55.6	55	55.2	56.2	0.0014618
YBR290W	non-essential	P11_C07	21.4	20.8	22.8	21.5	78.3	79	77	78.4	-0.00913933
YJR031C	non-essential	P11_C08	49.6	49.7	51.5	51.8	50.2	50.1	48.2	47.8	-0.0306465
YOL107W	non-essential	P11_C09	9.54	6.76	4.98	2.91	90	92.9	94.6	96.6	0.33962
YDR170C	essential	P11_C10	77.9	84.8	92	94.9	21.9	15.1	7.87	5	-0.518959
YBR023C	non-essential	P11_C11	55.5	57.1	57	58.4	44.1	42.4	42.6	41.2	-0.0382821
YJL044C	non-essential	P11_C12	38.1	40	40	40.6	61.8	59.9	59.8	59.1	-0.0396836
YGR167W	non-essential	P11_D01	0.95	6.53	6.97	6.14	98.4	92.9	92.5	93.2	-0.600066
YKR027W	non-essential	P11_D02	72.3	70.8	73.3	74.2	27.4	29	26.4	25.5	-0.0219867
YHR072W	essential	P11_D03	0.8	0.21	0.14	0.089	99.1	99.7	99.7	99.8	0.204078
YKL179C	non-essential	P11_D04	31	28.9	29.3	28.5	68	70.2	69.7	70.8	0.0443206
YER016W	non-essential	P11_D05	24.6	21.8	20.5	18.7	75.2	78.1	79.2	81.1	0.115303
YJL208C	non-essential	P11_D06	42.5	42.2	44	43.3	57.2	57.2	55.5	56.3	-0.0158284
YDR296W	non-essential	P11_D07	0.034	0.011	0.034	0.067	99.5	99.6	99.6	99.6	-0.00469904
YBL057C	non-essential	P11_D08	31.6	32.2	32.1	32.4	68.3	67.6	67.6	67.5	-0.0133358
YLR139C	non-essential	P11_D09	4.03	0.73	0.18	0.055	95.4	98.7	99.4	99.3	0.634764
YPL005W	non-essential	P11_D10	0	0	0	0	99.9	99.8	99.9	99.8	-0.000283306
YMR072W	non-essential	P11_D11	42	32.7	25	20.5	57.9	67.2	74.9	79.3	0.350921
YOL004W	non-essential	P11_D12	47	48.5	49.9	50.2	52.8	51.3	49.7	49.5	-0.0484703
YDR197W	non-essential	P11_E01	0.08	0.055	0.022	0.011	99.9	99.8	99.9	99.8	0.0234226
YPL104W	non-essential	P11_E02	25	10.1	2.45	0.72	74.8	89.8	97.4	99.2	1.04125
YLR382C	non-essential	P11_E03	0.54	0.076	0.045	0	99.1	99.4	99.5	99.6	0.17538
YGR171C	non-essential	P11_E04	1.36	0.8	0.67	0.45	98.3	98.9	98.8	99.2	0.176213
YPL069C	non-essential	P11_E05	32.3	32.7	33.7	33.3	67.4	67.1	66	66.4	-0.0195006
YNL073W	non-essential	P11_E06	14.6	15.5	21	24.2	85.2	84.2	78.7	75.5	-0.193497
YDL033C	non-essential	P11_E07	7.84	4.71	3.28	1.88	91.7	94.7	96.1	97.4	0.396846
YKL150W	non-essential	P11_E08	36.9	37.9	40	39	62.9	62	59.7	60.8	-0.040161
YHR117W	non-essential	P11_E09	21.8	20.1	20.3	18	78	79.6	79.5	81.7	0.0682531
YOR297C	non-essential	P11_E10	0.033	0.044	0.056	0.022	99.8	99.9	99.7	99.8	-0.00167934
YDL044C	non-essential	P11_E11	25.3	17.6	14.7	9.82	74.5	82.2	85.1	90	0.354485
YNL052W	non-essential	P11_E12	0.011	0	0	0.022	99.7	99.6	99.8	99.7	9.61953e-05
YBR120C	non-essential	P11_F01	0	0.011	0	0	99.8	99.9	99.8	99.9	-0.000498118
YPL029W	non-essential	P11_F02	6.87	2.71	1.23	0.79	92.8	97	98.5	99	0.576462
YGR165W	non-essential	P11_F03	0.44	0.077	0.022	0	99.1	99.6	99.7	99.5	0.149933
YIL042C	non-essential	P11_F04	53.5	51.6	53.4	52.3	46.3	48.2	46.3	47.4	0.0153073
YCR046C	non-essential	P11_F05	2.77	0.57	0.25	0.16	97.2	99.4	99.7	99.8	0.483618
YGL018C	essential	P11_F06	0	0	0.011	0.011	99.8	99.8	99.8	99.8	-0.00390712
YNL005C	non-essential	P11_F07	25.3	22.9	21.4	19.8	74.4	76.8	78.3	79.9	0.104569
YOR201C	non-essential	P11_F08	0.81	0.23	0.057	0	99	99.6	99.8	99.9	0.235063
YOR215C	non-essential	P11_F09	39.8	40.1	40.6	40.1	59.8	59.6	59	59.7	-0.00734743
YLR393W	non-essential	P11_F10	23	19.2	16.1	13.1	76.8	80.6	83.6	86.7	0.215755
YNL185C	non-essential	P11_F11	0.034	0.045	0	0.033	99.8	99.7	99.9	99.7	0.00408594
YPR004C	non-essential	P11_F12	67.2	65.9	64.7	63.2	32.4	33.8	34.9	36.4	0.057145
YCR071C	non-essential	P11_G01	1.23	0.28	0.09	0.044	98.6	99.6	99.8	99.8	0.309535
YAL044C	non-essential	P11_G02	10.3	9.07	7.58	5.89	88.5	90	91.1	92.9	0.169146
YOR196C	non-essential	P11_G03	51.6	50.4	49.6	45.9	48.3	49.5	50	53.9	0.0613802
YML009C	non-essential	P11_G04	27.4	24	23.8	21.3	72.4	75.7	76	78.1	0.106294
YLR201C	non-essential	P11_G05	29.3	21.7	19.1	14	70.3	77.7	80.4	85.4	0.297065
YNL137C	essential	P11_G06	0	0.011	0.048	0.024	99.9	99.8	99.8	99.8	-0.0129862
YAL039C	non-essential	P11_G07	0.022	0.24	0.2	0.18	99.8	99.5	99.5	99.4	-0.0690428
YLR168C	non-essential	P11_G08	22.9	23.2	21.5	20	76.9	76.7	78.2	79.8	0.0454645
YHR120W	non-essential	P11_G09	26.3	24.1	23.3	22.8	73.2	75.5	76.3	76.8	0.0702115
YDL120W	essential	P11_G10	22.1	21	20.3	20.1	77.6	78.8	79.4	79.8	0.0447123
YNL310C	essential	P11_G11	0.011	0.022	0.011	0.056	99.9	99.8	99.9	99.9	-0.0101756
YBR185C	non-essential	P11_G12	30.2	29.4	30.5	29.1	69.3	70.1	69	70.6	0.0123034
YBL064C	non-essential	P11_H01	38.9	37.5	39.8	38.8	60.7	62.3	59.8	60.8	-2.09845e-05
YDR036C	non-essential	P11_H02	28.8	26.2	26.6	24.6	70.9	73.6	73.1	75.1	0.0691345
YPL107W	non-essential	P11_H03	20.1	19.9	19.4	17.5	79	79.5	79.7	81.8	0.0427404
YNL168C	non-essential	P11_H04	46.3	46.1	48.1	47.2	53.3	53.3	51.5	52.2	-0.0182733
YHR038W	non-essential	P11_H05	1.72	0.54	0.2	0.099	98.1	99.2	99.6	99.6	0.35788
YDR405W	non-essential	P11_H06	0.86	0.13	0.078	0.011	99.1	99.8	99.8	99.7	0.246931
YNL315C	non-essential	P11_H07	42.1	34.6	27.2	21.6	57.6	65.3	72.5	78.1	0.318056
YHR083W	essential	P11_H08	34.4	36.4	36.6	37.1	65.2	63.3	63.2	62.5	-0.0436748
YBR003W	non-essential	P12_A01	37.9	34.5	34.2	29.5	61.9	65.2	65.5	70.3	0.111404
YOR037W	non-essential	P12_A02	42.7	41.1	42	39.2	57	58.6	57.6	60.4	0.0384811
YBR282W	non-essential	P12_A03	44.7	35.8	34.6	27.9	54.7	63.6	64.9	71.5	0.240446
YER061C	non-essential	P12_A04	0.022	0.022	0.034	0.022	99.9	99.8	99.8	99.8	-0.00209257
YJL063C	non-essential	P12_A05	0	0	0	0	99.9	99.8	99.8	99.8	-0.000424959
YDR065W	non-essential	P12_A06	0	0	0	0	99.7	99.7	99.6	99.7	-0.000141935
YMR097C	non-essential	P12_A07	0	0	0	0	99.9	99.9	99.9	99.9	0
YDR258C	non-essential	P12_A08	53.1	52.6	54.2	53	46.7	47.2	45.6	46.7	-0.00440401
YKL134C	non-essential	P12_A09	41.4	34	28.7	17.3	58.2	65.7	70.9	82.2	0.353823
YPL188W	non-essential	P12_A10	48.9	39.3	33.6	25.5	50.8	60.5	66.2	74.3	0.332794
YDR061W	non-essential	P12_A11	48.1	46.9	48.6	48.2	51.6	52.8	51.1	51.6	0.000130798
YOL023W	non-essential	P12_A12	0.045	0.055	0.011	0.036	99.8	99.7	99.8	99.7	0.00561493
YPL271W	non-essential	P12_B01	50.4	57.3	63.2	66.7	49.3	42.4	36.5	32.9	-0.236834
YOR158W	non-essential	P12_B02	0.034	0.033	0.056	0.11	99.8	99.8	99.7	99.6	-0.0187042
YBL038W	non-essential	P12_B03	0	0.011	0.011	0.033	99.8	99.9	99.8	99.8	-0.0092307
YKL155C	non-essential	P12_B04	2.74	0.54	0.045	0.023	97.2	99.4	99.9	99.8	0.534377
YML078W	non-essential	P12_B05	45.1	45.7	47	46.6	54.7	54	52.8	53.2	-0.0252661
YOR305W	non-essential	P12_B06	25.1	7.33	1.89	0.6	74.7	92.5	97.8	99.2	1.10744
YGL187C	non-essential	P12_B07	42.1	37.3	37.3	31.8	57.5	62.3	62.2	67.6	0.134622
YHR059W	non-essential	P12_B08	61.2	67	69.6	70.6	38.6	32.8	30.1	29.2	-0.158521
YJR122W	non-essential	P12_B09	42.5	39.5	34.3	25.6	57.3	60.4	65.6	74.4	0.218171
YFR049W	non-essential	P12_B10	52.2	51.9	52.6	51.5	47.6	47.9	47.1	48.1	0.00332765
YKL106W	non-essential	P12_B11	50.4	49	50.8	48.5	49.3	50.8	49	51.3	0.0185359
YIL155C	non-essential	P12_B12	51	49.5	49.6	47.3	48.6	50.1	49.9	52.2	0.0426451
YEL052W	non-essential	P12_C01	45.1	44.7	47.2	46.3	54.5	54.9	52.3	53.3	-0.021197
YJL200C	non-essential	P12_C02	51.2	57.2	64.5	68.3	48.1	42	34.8	31.3	-0.245263
YDL104C	non-essential	P12_C03	49.1	47.6	47.2	46	50.5	52	52.4	53.5	0.0407405
YMR003W	non-essential	P12_C04	33	32.2	33.7	31.5	66.9	67.6	66.1	68.3	0.0118709
YBR176W	non-essential	P12_C05	43.2	43.3	45.7	43.1	56.6	56.4	54.2	56.5	-0.0142367
YLR253W	non-essential	P12_C06	74.1	74.3	74.1	74.1	25.8	25.5	25.6	25.6	-0.00366929
YJR080C	non-essential	P12_C07	55.4	53.7	54.6	52.9	44.4	46	45.1	46.9	0.0300886
YKR070W	non-essential	P12_C08	67.2	67.6	69.4	67.9	32.6	32.1	30.3	31.9	-0.0228535
YMR098C	non-essential	P12_C09	47.1	46.5	44.9	39.4	52.7	53.3	54.9	60.4	0.0802106
YHL014C	non-essential	P12_C10	69.4	70.2	70	69.3	30.5	29.8	29.9	30.5	-0.00606743
YLL006W	non-essential	P12_C11	83.8	84.5	85.6	86.7	16.1	15.3	14.2	13.1	-0.0723785
YGR255C	non-essential	P12_C12	56.5	48.1	44.5	37.1	43.2	51.6	55.2	62.6	0.25763
YKL205W	non-essential	P12_D01	38.6	37.7	40.6	39.3	61.2	62	59.1	60.4	-0.015919
YPL169C	essential	P12_D02	44.6	41.4	41.7	36.9	55.4	58.5	58.2	63	0.09205
YAR002W	non-essential	P12_D03	35.4	33.3	35	33.9	64.5	66.5	64.8	65.9	0.0221737
YER105C	non-essential	P12_D04	36	36.6	36.9	35.1	63.8	63.1	62.9	64.7	0.000876346
YGL172W	essential	P12_D05	22.1	17.9	15.5	10.5	77.6	81.8	84.1	89.2	0.256429
YMR129W	non-essential	P12_D06	52.8	53.1	54.5	53.6	46.9	46.6	45.2	46.1	-0.0172245
YPR174C	non-essential	P12_D07	41.6	42.4	42.6	40.6	58	57.2	57	59	0.000630834
YDL088C	non-essential	P12_D08	36.1	38.7	38.9	38.3	63.6	61.1	60.8	61.4	-0.044151
YLR335W	non-essential	P12_D09	40	39.6	41.2	39.8	59.8	60.3	58.5	59.9	-0.00452351
YIL149C	non-essential	P12_D10	33.5	34	33.3	32.9	66.3	65.9	66.5	66.7	0.00483024
YDL042C	non-essential	P12_D11	63.5	64.4	66	65.1	36.2	35.4	33.7	34.6	-0.032585
YBL079W	non-essential	P12_D12	36.7	33.3	33.8	33.1	63	66.4	66	66.6	0.0616603
YJL039C	essential	P12_E01	50.8	51.4	58.7	58.6	48.9	48.4	41	41.2	-0.112412
YKR095W	non-essential	P12_E02	42.3	43.5	45.6	44	57.4	56.2	54.1	55.6	-0.0371984
YML031W	essential	P12_E03	30.4	20.7	11.3	4.78	69.6	79.3	88.7	95.1	0.632416
YML034W	non-essential	P12_E04	52.5	51.6	54.1	52.3	47.2	48.2	45.7	47.5	-0.00391539
YHR133C	non-essential	P12_E05	32.6	31	31.1	27.7	67.1	68.7	68.6	72.1	0.0637406
YMR014W	non-essential	P12_E06	41.9	46.6	49.6	51.6	57.9	53.3	50.1	48.1	-0.139788
YJL148W	non-essential	P12_E07	43.1	41.9	44	42.9	56.6	57.8	55.7	56.7	-0.000346763
YDR156W	non-essential	P12_E08	49.9	46.9	48.4	46.4	49.8	52.7	51.4	53.4	0.0469454
YCR087C-A	non-essential	P12_E09	26.2	24.8	25.9	24.9	73.6	75	73.7	74.9	0.0210747
YMR128W	essential	P12_E10	52.5	51.7	52.4	52.6	47	47.7	47	46.8	0.00108269
YCR086W	non-essential	P12_E11	25.6	23.9	23.1	22.8	74	75.6	76.6	76.7	0.0566063
YNL299W	non-essential	P12_E12	33.8	33.2	35.4	34.6	66	66.6	64.4	65.1	-0.0157638
YOR341W	essential	P12_F01	0.034	0.055	0.023	0.078	99.8	99.8	99.9	99.7	-0.00890914
YJR041C	essential	P12_F02	38.1	42.5	49.5	52.7	61.7	57.3	50.3	47	-0.203271
YGR271C-A	non-essential	P12_F03	44.1	41.9	41.8	39.9	55.6	57.9	57.8	59.9	0.0559804
YGR280C	essential	P12_F04	46.4	37.5	30.6	24.6	53.4	62.4	69.2	75.2	0.32436
YOL144W	essential	P12_F05	44.7	43.1	45.4	43.4	55	56.6	54.3	56.3	0.0116909
YDR110W	non-essential	P12_F06	39.4	36.6	38.9	37.2	60.4	63.1	60.7	62.5	0.0298849
YGR283C	non-essential	P12_F07	48	47.8	48.5	47.5	51.9	52.1	51.3	52.3	0.00129381
YIL127C	non-essential	P12_F08	38.6	39	40.2	39.2	61.1	60.9	59.4	60.6	-0.0155267
YKR092C	non-essential	P12_F09	41.8	42.3	42.8	40.5	57.9	57.4	56.9	59.3	0.00445918
YMR193W	non-essential	P12_F10	26.3	27.5	28.7	28.6	73.3	72.2	71.1	71.1	-0.0442429
YNR004W	non-essential	P12_F11	48.1	48.4	50.7	50.1	51.6	51.3	49.1	49.7	-0.0316104
YLL034C	essential	P12_F12	0.011	0.033	0.033	0.033	99.6	99.5	99.5	99.3	-0.0100791
YJL050W	essential	P12_G01	74.9	90.3	95.7	97.7	24.9	9.61	4.23	2.21	-0.843797
YOR001W	non-essential	P12_G02	45.9	45.3	47.9	46	53.9	54.5	51.8	53.8	-0.0106884
YGR251W	essential	P12_G03	44.1	44.8	46.3	45.9	55.7	54.8	53.3	53.8	-0.0309155
YOL006C	non-essential	P12_G04	63.1	63	63.4	61.7	36.7	36.9	36.3	38.1	0.010844
YCR035C	essential	P12_G05	39.2	35.4	35	29.8	60.6	64.5	64.7	70.1	0.124256
YDR412W	essential	P12_G06	4.53	0.82	0.23	0.17	95.2	99	99.4	99.5	0.645189
YLR068W	non-essential	P12_G07	48.1	47.5	49	48	51.6	52.2	50.7	51.7	-0.00252806
YGR081C	non-essential	P12_G08	37.5	35.6	36.6	35.8	62.1	64.2	63.2	63.9	0.027506
YCL031C	essential	P12_G09	34.6	33.8	34.5	33.1	64.9	65.8	65.1	66.4	0.0174746
YGL111W	essential	P12_G10	9.52	5.48	2.29	0.94	90.2	94.3	97.4	98.9	0.596457
YMR049C	essential	P12_G11	58.3	72.1	84	91.1	41.4	27.6	15.8	8.67	-0.637839
YPL055C	non-essential	P12_G12	29.7	27.1	28.8	27.7	69.9	72.7	70.9	72.1	0.0363226
YPL146C	essential	P12_H01	34.2	35.5	39.2	38.1	65.7	64.3	60.6	61.7	-0.0702119
YER169W	non-essential	P12_H02	36.5	34.7	35.2	34.7	62.6	64.2	63.6	64.4	0.0290785
YKL185W	non-essential	P12_H03	44	42.7	43.8	42.9	55.8	57	56	56.8	0.0137687
YPR144C	essential	P12_H04	44.5	44.4	45	45.5	55.1	55.3	54.6	54.3	-0.0101652
YLL022C	non-essential	P12_H05	48.2	47	50.5	48	51.5	52.7	49.1	51.7	-0.00814582
YLR103C	essential	P12_H06	45.6	42.2	35.2	27.4	54.2	57.6	64.6	72.3	0.237305
YMR061W	essential	P12_H07	35.1	36.1	37	37.7	64.7	63.7	62.8	62	-0.0384623
YAL059W	non-essential	P12_H08	24.8	24.2	25.2	24.4	74.9	75.5	74.5	75.4	0.00404576
YOL028C	non-essential	P13_A01	63.8	62.4	63.2	62.1	35.9	37.4	36.5	37.7	0.0239421
YPL203W	non-essential	P13_A02	63.9	63.9	64	61	35.8	35.7	35.5	38.5	0.023384
YOR304W	non-essential	P13_A03	76.2	75.7	77.4	77.1	23.6	24.1	22.5	22.6	-0.0182138
YDL197C	non-essential	P13_A04	76.1	74.6	75.9	74.4	22.4	23.7	22.8	24.1	0.0278637
YGL151W	non-essential	P13_A05	78.5	77.6	79.1	77.8	21.3	22.3	20.8	22	0.00815111
YPL022W	non-essential	P13_A06	84.3	84.9	85.1	85.3	15.6	15.1	14.8	14.6	-0.0268864
YNL124W	essential	P13_A07	61.8	62.2	64.5	64.7	37.9	37.6	35.3	35.1	-0.0425836
YMR277W	essential	P13_A08	68.2	70.3	69.7	70.9	31.5	29.5	30.1	28.9	-0.0420953
YBR103W	non-essential	P13_A09	0.058	0.044	0.045	0.079	98.8	98.8	99	98.9	-0.000993343
YLR182W	non-essential	P13_A10	42.4	41.3	42.5	42.3	57.4	58.4	57.2	57.4	0.00272193
YJL176C	non-essential	P13_A11	63.2	65.6	69.4	73.2	36.6	34.2	30.4	26.5	-0.144298
YNL004W	non-essential	P13_A12	60.2	60.1	62.9	62.7	39.6	39.7	36.8	37	-0.0388446
YHR084W	non-essential	P13_B01	0.099	0.13	0.11	0.14	99.2	99	99.1	99.2	-0.0115438
YBR049C	essential	P13_B02	59.8	56.8	59.2	60.6	40	42.9	40.4	39	0.00320726
YCL011C	non-essential	P13_B03	42.7	42.1	44.5	42.2	54.5	54.5	51.4	53.4	-0.0148136
YHL025W	non-essential	P13_B04	44.7	41.6	38.1	32.1	55	58.2	61.7	67.7	0.160334
YNL123W	non-essential	P13_B05	57.6	57.2	58.2	57.7	42.2	42.6	41.7	42.1	-0.00283274
YML010W	essential	P13_B06	60.7	60.6	63.7	62.6	39.1	39.1	35.8	36.8	-0.0380914
YDR397C	essential	P13_B07	32	20.7	14	7.21	67.8	79.1	85.8	92.5	0.55048
YAL032C	essential	P13_B08	34.4	33.6	33.3	32.7	65.2	66.1	66.5	67	0.0261795
YIL026C	essential	P13_B09	61.6	61	61.1	61.5	38.2	38.8	38.5	38.1	0.00380292
YOR229W	non-essential	P13_B10	44.5	44	45.3	45.1	54.7	55.4	54.1	54.3	-0.00670749
YLR223C	essential	P13_B11	55	53.7	53.5	52.3	44.8	46	46.2	47.5	0.0345684
YHR206W	non-essential	P13_B12	42.2	41.6	42.1	41.2	57.5	58.1	57.7	58.5	0.0111972
YBL035C	essential	P13_C01	42.9	39.3	40.8	40.7	56.8	60.4	58.9	58.9	0.0411927
YPL181W	non-essential	P13_C02	53.3	52.8	53.4	53.6	46.5	47	46.4	46	-0.00260343
YIL131C	non-essential	P13_C03	72.2	72.2	71.8	71.3	27.5	27.6	27.9	28.4	0.0123373
YPL153C	essential	P13_C04	34	33.4	31.8	29.7	65.7	66.4	68	70.1	0.0578769
YKR011C	non-essential	P13_C05	56.3	55.3	54.7	54.3	43.5	44.4	45	45.4	0.028042
YMR310C	non-essential	P13_C06	59.6	57.6	58.1	54	40.2	42.1	41.6	45.8	0.0620589
YBR065C	non-essential	P13_C07	57.6	56.7	56.5	55.6	42.1	43.2	43.3	44.1	0.0266969
YAL011W	non-essential	P13_C08	0.011	0.066	0.055	0.022	99.8	99.7	99.8	99.8	-0.0122594
YLR455W	non-essential	P13_C09	72.5	71.4	72.3	71.5	27.3	28.5	27.4	28.2	0.0145806
YER092W	non-essential	P13_C10	62.4	62.9	62.9	62.6	37.2	37	36.8	37	-0.00536183
YNL290W	essential	P13_C11	44.6	44	45.1	43.9	55.1	55.6	54.6	55.8	0.00471529
YML080W	non-essential	P13_C12	78.3	79.1	78.8	78	21.5	20.7	21.1	21.9	-0.00217509
YDL076C	non-essential	P13_D01	43.8	41.9	44.1	43.2	55.9	57.9	55.6	56.5	0.00899143
YCR063W	non-essential	P13_D02	41.7	34.3	33.7	29.1	58.1	65.5	66.1	70.7	0.186137
YDL101C	non-essential	P13_D03	73.7	71.8	73.2	72	26.1	27.9	26.5	27.7	0.0267115
YOR179C	non-essential	P13_D04	36.4	35.2	35.8	34.4	63.3	64.5	63.9	65.3	0.0256279
YOR243C	non-essential	P13_D05	53.1	51.2	51.5	51.9	46.6	48.6	48.2	47.9	0.0250857
YDL002C	non-essential	P13_D06	53.2	51.6	53.3	53.9	46.4	48.2	46.4	45.7	-0.00139871
YHR085W	essential	P13_D07	61.8	60.2	61	59.2	38	39.6	38.8	40.6	0.0323379
YLR385C	non-essential	P13_D08	71.6	78.3	87.6	91.9	28.1	21.5	12.3	7.92	-0.471199
YMR091C	non-essential	P13_D09	61.3	63.2	64.6	64.6	37.4	35.9	34.1	34.1	-0.0555172
YFL013C	non-essential	P13_D10	66.5	65.8	67.9	65.5	33.3	34	31.8	34.3	0.0022233
YLR226W	non-essential	P13_D11	54.6	56	57.3	57.8	44.8	43.6	42.2	41.7	-0.0458053
YER064C	non-essential	P13_D12	45.2	47.7	48.5	48.7	54.5	51.9	51.2	50.8	-0.0562371
YPR045C	non-essential	P13_E01	39.8	40.5	41.4	39.1	59.8	59.2	58.3	60.4	-0.00517464
YML113W	non-essential	P13_E02	58.2	59.5	63.1	61.1	41.6	40.3	36.7	38.6	-0.0584783
YBR258C	non-essential	P13_E03	57.2	55.4	55.7	55.8	42.3	44.1	43.8	43.7	0.0257849
YPR107C	essential	P13_E04	65.2	62.3	61.1	57.6	34.5	37.4	38.6	41.8	0.0997597
YLR033W	essential	P13_E05	66.4	67.1	70.6	72.6	33.2	32.6	29.1	27.1	-0.0898358
YGL070C	non-essential	P13_E06	52.6	48.1	47.7	42.1	47.2	51.6	51.9	57.7	0.128443
YPR182W	essential	P13_E07	42.5	42.6	44.5	41.9	57.3	57.2	55.2	57.9	-0.00677872
YDR311W	essential	P13_E08	41.5	41.4	40.2	39.3	58.3	58.4	59.5	60.3	0.0260864
YDR167W	essential	P13_E09	90.4	93.7	96.5	97.9	9.59	6.27	3.44	2.03	-0.447856
YBR119W	non-essential	P13_E10	48.3	47.7	45.9	46.6	51.5	52	53.8	53.1	0.0287591
YGR030C	essential	P13_E11	0.022	0.011	0.1	0.034	99.9	99.9	99.8	99.9	-0.0123771
YBR188C	non-essential	P13_E12	41.9	40.4	39.6	38.3	57.8	59.3	60.2	61.5	0.0497868
YLR116W	essential	P13_F01	53.1	46	51.3	48.5	46.6	53.8	48.5	51.3	0.0697553
YIL143C	essential	P13_F02	42.3	39.8	40.7	38.5	57.5	60	59.1	61.2	0.0492948
YJL006C	non-essential	P13_F03	44.6	41.8	42.3	40.7	55.1	57.9	57.4	58.8	0.0539839
YDR460W	essential	P13_F04	66.7	64	65.9	62.2	33.2	35.8	33.9	37.6	0.0534067
YKR025W	essential	P13_F05	72.8	72.9	78.6	82.2	26.7	26.9	21	17.6	-0.154338
YCL010C	non-essential	P13_F06	52.9	52.9	54.1	52.8	46.8	46.7	45.6	46.9	-0.00608159
YPR023C	non-essential	P13_F07	72	71.4	71.3	70.3	27.8	28.4	28.5	29.3	0.0227985
YBR081C	non-essential	P13_F08	63.8	62.2	63.8	62.3	35.8	37.6	35.9	37.2	0.0186041
YOL012C	non-essential	P13_F09	66.1	66.5	66.9	64.9	33.6	33.3	32.8	34.9	0.005689
YOR207C	essential	P13_F10	39.8	39.2	40.5	38.6	59.9	60.7	59.2	61.2	0.00883185
YJL203W	essential	P13_F11	70.5	71.2	71.8	72.5	29.3	28.5	28	27.3	-0.0319902
YDL043C	essential	P13_F12	40.1	28.6	19.7	11.8	59.3	70.8	79.7	87.7	0.508201
YOL094C	essential	P13_G01	46.9	46.8	48.1	48.9	52.8	52.8	51.6	50.6	-0.0243203
YNL236W	non-essential	P13_G02	46.1	45.2	47.5	46.9	53.7	54.7	52.2	52.8	-0.0126486
YLR115W	essential	P13_G03	59.4	58.6	60.2	58.8	40.4	41.2	39.5	40.9	0.00201172
YAL043C	essential	P13_G04	35.7	27.2	23.5	19.3	64.1	72.6	76.2	80.6	0.284965
YLR298C	essential	P13_G05	8.37	3.54	1.76	0.62	91.5	96.3	98.1	99.3	0.633265
YDR416W	essential	P13_G06	43.1	43.5	43.5	43.1	56.6	56.2	56	56.6	-0.00392853
YGL133W	non-essential	P13_G07	54.9	55.2	57.2	55	44.9	44.5	42.4	44.6	-0.0165566
YFL017W-A	non-essential	P13_G08	21.6	15.1	10.2	6.12	78.1	84.5	89.4	93.6	0.435002
YGR186W	essential	P13_G09	52.9	46.8	47.9	48.8	46.8	52.9	51.8	50.9	0.0798652
YDR448W	non-essential	P13_G10	33.9	34.2	33.9	33.1	65.7	65.2	65.7	66.6	0.00669241
YDR088C	essential	P13_G11	33.5	32.8	33.9	32.5	66.1	66.5	65.7	67	0.00854582
YDL175C	non-essential	P13_G12	18.5	19.3	20	18.7	81.4	80.5	79.8	81.1	-0.0200126
YKL058W	essential	P13_H01	50.9	50.6	48.7	44.5	48.9	49.3	50.8	55	0.0654256
YDL087C	essential	P13_H02	0.011	0	0.011	0.011	99.8	99.9	99.9	99.9	0.00120638
YDR228C	essential	P13_H03	56.9	55.2	57.8	55.7	42.9	44.5	42	44.1	0.00978961
YGR274C	essential	P13_H04	51.9	51.2	53.1	52.7	47.5	48.2	46.5	46.8	-0.0105373
YPR070W	non-essential	P13_H05	50.8	49.2	50.9	48.4	48.9	50.6	48.8	51.4	0.024713
YBR245C	non-essential	P13_H06	34.9	32.4	30.8	26.6	64.8	67.4	69	73.1	0.115884
YOR217W	essential	P13_H07	42.3	41.1	42.4	40.9	57.5	58.6	57.3	58.6	0.0135541
YDR180W	essential	P13_H08	56.6	55	57.3	56.9	43.2	44.8	42.4	42.8	-0.00284407
YER022W	essential	P14_A01	24.8	20.5	21.5	19.8	75.1	79.3	78.3	80	0.101829
YBR253W	essential	P14_A02	35	24.1	18.5	12.4	64.7	75.6	81.2	87.4	0.431684
YDR392W	non-essential	P14_A03	28.7	26.1	24.6	20.5	71.1	73.6	75	79.2	0.129776
YKL022C	essential	P14_A04	40.5	40.5	41.3	37.3	58	57.9	57.1	60.9	0.0224323
YPL011C	essential	P14_A05	38.1	33.4	30	23	61.4	66.1	69.6	76.5	0.216159
YDL209C	essential	P14_A06	39.2	38.7	39.8	37	60.5	61	59.9	62.7	0.0175471
YOL148C	non-essential	P14_A07	49.6	49.3	48.4	47.3	50.2	50.4	51.3	52.5	0.0265534
YDL074C	non-essential	P14_A08	29.4	27.3	27.5	25.2	70.2	72.1	72	74.2	0.0633537
YML127W	essential	P14_A09	39.1	35.4	34.7	30.4	60.6	64.4	64.9	69.3	0.118151
YLR277C	essential	P14_A10	40.8	44.3	48.5	49.9	58.8	55.4	51.2	49.8	-0.130655
YLR005W	essential	P14_A11	35.2	33.2	34.7	33.7	64.6	66.5	64.9	66	0.0223312
YJR006W	essential	P14_A12	0.045	0.011	0.011	0.079	99.7	99.7	99.8	99.5	-5.72622e-05
YLR373C	non-essential	P14_B01	42.6	42.7	48.3	48	57.2	57.2	51.6	51.8	-0.0780554
YDL108W	essential	P14_B02	93.6	92.1	97.5	98.7	6.24	7.75	2.39	1.11	-0.374949
YPR056W	essential	P14_B03	16	13.3	13.5	12.2	83.9	86.5	86.4	87.6	0.104732
YJL173C	essential	P14_B04	20.7	18	16.5	15.4	79	81.6	83.1	84.2	0.123147
YIR015W	essential	P14_B05	19.4	19.9	19.5	18.4	80.2	79.7	80.1	81	0.00982586
YBR123C	essential	P14_B06	36.2	37.5	39.1	37.2	62.7	61.5	59.9	61.7	-0.0300325
YGL029W	non-essential	P14_B07	42.3	41.8	42.4	40.8	57	57.6	57	58.4	0.0139011
YDR032C	non-essential	P14_B08	31.7	32.1	33.9	35.3	68	67.7	65.7	64.4	-0.0491873
YNL084C	non-essential	P14_B09	29.8	32.3	33.2	32.7	70	67.5	66.6	67	-0.0586372
YOL149W	essential	P14_B10	14.5	10.9	8.39	7.32	85.4	88.9	91.4	92.5	0.253152
YGR166W	non-essential	P14_B11	16.3	15.6	14.2	13.7	83.5	84.2	85.6	86.1	0.0669261
YEL015W	non-essential	P14_B12	36.3	35.2	33.6	31.4	63.4	64.4	66.1	68.2	0.0654235
YBL047C	non-essential	P14_C01	20.1	19.9	20.9	19.1	79.7	79.9	79	80.6	0.00707713
YPL065W	non-essential	P14_C02	0	0.011	0	0.022	99.8	99.7	99.7	99.8	-0.00565729
YDR484W	non-essential	P14_C03	35.9	34.6	33.5	31.7	63.9	65.2	66.2	68.1	0.0578918
YDL058W	essential	P14_C04	2.42	0.98	0.24	0.11	96.9	98.4	98.9	98.9	0.433412
YCL001W	non-essential	P14_C05	0.011	0.022	0.023	0.011	99.7	99.7	99.7	99.7	-0.00245862
YBR288C	non-essential	P14_C06	14.8	10.7	6.61	4.49	85	89.1	93.3	95.3	0.393069
YDR027C	non-essential	P14_C07	15	14.9	13.8	12.8	84.9	84.9	86	87	0.0502758
YDL192W	non-essential	P14_C08	10.3	6.41	4.83	2.46	89.5	93.5	95	97.3	0.40753
YKL041W	non-essential	P14_C09	7.43	4.84	2.17	1.02	92.5	95.1	97.7	98.8	0.495756
YGL225W	essential	P14_C10	7.22	6.13	2.94	1.49	92.7	93.8	96.9	98.4	0.390888
YGR261C	non-essential	P14_C11	19.5	17.3	17	14.2	80.3	82.5	82.7	85.6	0.110383
YMR313C	non-essential	P14_C12	59.4	58.9	60.4	60.9	40	40.5	39.1	38.6	-0.0167586
YLR212C	essential	P14_D01	0.15	0.055	0.034	0.056	99.7	99.8	99.8	99.8	0.0400466
YLR315W	non-essential	P14_D02	14.2	14.2	14.5	14.3	85.7	85.7	85.3	85.5	-0.00535274
YBR211C	essential	P14_D03	21.1	20	21.2	19.3	78.7	79.7	78.6	80.4	0.0264408
YAL034W-A	essential	P14_D04	10.9	10.4	10.1	10	88.7	89.4	89.5	89.6	0.0338231
YHR172W	essential	P14_D05	8.71	7.96	6.07	4.26	90.9	91.8	93.5	95.4	0.197358
YER018C	essential	P14_D06	32	35.3	38.2	39.3	67.8	64.4	61.6	60.4	-0.115723
YGR179C	essential	P14_D07	12.7	13	14.5	13.2	87.1	86.8	85.3	86.7	-0.0310312
YKL052C	essential	P14_D08	9.73	8.65	8.56	8.63	90.1	91.2	91.2	91.2	0.0523923
YMR117C	essential	P14_D09	13.7	9.88	7.91	6.47	86	89.7	91.7	93.2	0.267159
YJR053W	non-essential	P14_D10	0	0.011	0.011	0.034	99.9	99.9	99.9	99.8	-0.00972135
YGR163W	non-essential	P14_D11	6.77	2.43	1.2	0.41	91.7	96.4	98.1	99.1	0.633911
YBR077C	non-essential	P14_D12	23.2	23.7	23.9	23.5	76.4	75.9	75.5	76	-0.0114185
YFL041W	non-essential	P14_E01	22.1	20.7	22.2	20.5	77.8	79.1	77.6	79.3	0.0240764
YOR316C	non-essential	P14_E02	46.5	47.2	50.3	49	52.8	52.2	49	50.3	-0.0444925
YFL048C	non-essential	P14_E03	12	11.3	12.9	11.4	87	87.8	86.4	87.6	0.00564155
YML018C	non-essential	P14_E04	26.6	25.7	27.5	26.2	73.2	74	72.2	73.5	0.000604529
YDR284C	non-essential	P14_E05	24.1	23.3	21.2	20.2	75.7	76.5	78.5	79.4	0.0719976
YPL162C	non-essential	P14_E06	31.7	32	33.8	32.8	67.9	67.7	66	67	-0.0236538
YDR229W	non-essential	P14_E07	40.3	41.4	44.1	44.8	59.5	58.4	55.7	54.9	-0.0641368
YHR039C-A	non-essential	P14_E08	20.1	20.3	20.7	19.1	79.8	79.4	79	80.6	0.00606005
YKR007W	non-essential	P14_E09	12.3	7.43	4.66	2.48	87.4	92.3	95	97.2	0.480082
YJL154C	non-essential	P14_E10	12.4	12.9	9.18	8.23	87.5	86.9	90.7	91.6	0.130822
YDR481C	non-essential	P14_E11	35.5	36.2	37	35.8	64.1	63.3	62.5	63.5	-0.0152867
YLR220W	non-essential	P14_E12	12	7.82	5.2	2.61	87.8	92.1	94.6	97.1	0.443294
YPL019C	non-essential	P14_F01	24.1	22.9	24.4	22	75.7	76.7	75.3	77.6	0.0259467
YBR187W	non-essential	P14_F02	30.2	28.7	28.5	26.5	69.5	71.1	71.3	73.3	0.0550273
YDR142C	non-essential	P14_F03	12.4	11.6	13	12.4	87.4	88.2	86.8	87.4	-0.00218994
YER057C	non-essential	P14_F04	14.1	14.1	15.3	14.9	85.7	85.7	84.6	84.8	-0.0260468
YKL005C	non-essential	P14_F05	38.2	37.2	38.5	37.2	61.4	62.3	61.1	62.4	0.0100353
YDR162C	non-essential	P14_F06	43.1	40.9	42.1	40.5	56.6	58.7	57.6	59.2	0.0344307
YMR247C	non-essential	P14_F07	22	22	22.7	22.6	77.8	77.8	77.1	77.1	-0.0129881
YPL267W	non-essential	P14_F08	19.4	17.4	18.3	15.7	80.3	82.4	81.2	83.8	0.0705994
YOR368W	non-essential	P14_F09	31.1	28.8	30.2	28.4	68.7	70.9	69.5	71.2	0.039602
YAL051W	non-essential	P14_F10	18.1	18.7	18.8	18.6	81.6	81.1	81	81.1	-0.0156649
YJR066W	non-essential	P14_F11	22.4	21	20.6	19.5	77.4	78.8	79.2	80.3	0.0564841
YFR003C	essential	P14_F12	42.7	41.6	41.7	39.8	57.1	58.2	58	60	0.0338153
YDR143C	non-essential	P14_G01	40.2	42.1	43.4	42.2	59.7	57.6	56.2	57.5	-0.0429738
YGL208W	non-essential	P14_G02	18.8	17.8	18.9	18	81.1	82.1	81	81.8	0.0143298
YJL100W	non-essential	P14_G03	19.9	19.7	20.8	20.3	79.9	80.1	78.9	79.5	-0.0120612
YPL176C	non-essential	P14_G04	0.011	0.011	0.045	0	99.6	99.5	99.6	99.6	-0.00245204
YOL078W	essential	P14_G05	29.1	29.3	29.8	29.4	70.7	70.4	70	70.3	-0.00878227
YJL003W	non-essential	P14_G06	0.022	0	0.045	0	99.7	99.6	99.6	99.6	0.00261242
YNL080C	non-essential	P14_G07	32.4	32.4	33.9	32.3	67.4	67.3	65.9	67.4	-0.00890551
YIR033W	non-essential	P14_G08	32.2	31.5	32.9	32.9	67.6	68.2	66.8	66.8	-0.00949709
YGL257C	non-essential	P14_G09	38	39.7	41.8	44	61.5	60.1	57.9	55.6	-0.0783357
YKL124W	non-essential	P14_G10	36.1	36	35	35.4	63.3	63.4	64.3	63.9	0.0128802
YJL172W	non-essential	P14_G11	43.1	43.9	44.8	43.8	56.6	55.8	54.9	55.9	-0.0179611
YKL141W	essential	P14_G12	32.3	31.3	32	31.2	67.5	68.4	67.8	68.6	0.0156392
YLL021W	non-essential	P14_H01	48.7	47.9	49.7	49.3	51	51.8	50	50.4	-0.00842858
YNR036C	non-essential	P14_H02	0.045	0.044	0.022	0.066	99.9	99.8	99.8	99.7	-0.00165345
YOL025W	non-essential	P14_H03	24.1	22.8	24.3	24	75.7	76.9	75.4	75.8	0.00434859
YFL030W	non-essential	P14_H04	23	24.2	27.3	32	75.8	74.7	71.5	67.1	-0.130294
YNL249C	non-essential	P14_H05	32.5	32.2	36	34.4	66.9	67	63.5	65	-0.0386902
YCR088W	non-essential	P14_H06	24.8	24.9	25.2	23	75	74.9	74.5	76.7	0.0167265
YPR171W	non-essential	P14_H07	38.4	37	38.1	35.5	61.2	62.5	61.3	64	0.0312015
YIL095W	non-essential	P14_H08	17.6	18.6	18.7	16.7	82.1	81.1	80.8	82.9	-0.00238501
YIR003W	non-essential	P15_A01	11.4	9.23	9.66	8.58	88.4	90.6	90.1	91.3	0.101899
YGR256W	non-essential	P15_A02	69.3	73.8	73.6	74.4	30.6	25.9	26.2	25.4	-0.09937
YOL055C	non-essential	P15_A03	48.7	45.6	47.9	47.4	50.9	54.1	51.7	52.3	0.0247608
YCR020C	non-essential	P15_A04	0.26	0.033	0.034	0.034	96.7	96.9	96.6	96.9	0.0852258
YNL275W	non-essential	P15_A05	30.9	29.4	31	29.4	68.6	70.1	68.4	69.8	0.0180889
YNL242W	non-essential	P15_A06	21.1	21.9	21.8	21.7	78.7	77.9	78	78	-0.016606
YJR033C	non-essential	P15_A07	22	21.2	20.6	21.1	77.9	78.7	79.2	78.6	0.0250018
YML104C	non-essential	P15_A08	47.5	49.6	50	51.3	52	50.1	49.6	48.2	-0.0515423
YOR076C	non-essential	P15_A09	22.2	22.9	23.5	23.2	77.2	76.7	76	76.2	-0.0243802
YPR083W	non-essential	P15_A10	22.9	23.4	26.2	26.4	76.8	76.2	73.4	73.1	-0.066619
YDR182W	essential	P15_A11	16.7	16.5	17.4	17.1	83	83.2	82.2	82.7	-0.0114817
YML023C	essential	P15_A12	39.6	38.7	40.5	39.4	60	61	59.1	60.3	-0.00038347
YFR048W	non-essential	P15_B01	51.1	50.9	57.6	57.9	48.6	48.9	42.2	41.8	-0.0937107
YBR070C	essential	P15_B02	94.1	96.1	98.8	99.5	5.87	3.85	1.13	0.48	-0.541329
YDR320C	non-essential	P15_B03	45.7	45	47.3	46.6	54	54.7	52.4	53.1	-0.0146738
YOR059C	non-essential	P15_B04	24.2	24.8	24.1	22.8	75.4	74.9	75.6	76.8	0.0149311
YLR299W	non-essential	P15_B05	25.1	25.1	25.5	23.8	74.7	74.7	74.3	75.9	0.0113888
YOR034C	non-essential	P15_B06	38.6	38.5	40.1	38.2	61	61.2	59.4	61.5	-0.00473899
YHL026C	non-essential	P15_B07	29	29	29.5	27.8	69.7	69.9	69.4	71.1	0.0101824
YKL064W	non-essential	P15_B08	20.3	20.6	21.2	20	79.5	79.2	78.6	79.8	-0.00494738
YNL257C	non-essential	P15_B09	15.2	16.3	15.4	14.9	84.6	83.5	84.3	84.9	-0.00311563
YCR037C	non-essential	P15_B10	38.5	35.6	34.7	32.1	61.3	64.2	65.2	67.6	0.0903417
YDR072C	non-essential	P15_B11	17.3	16.7	16.7	16.2	82.5	83.1	83.1	83.6	0.0247662
YJL222W	non-essential	P15_B12	18	17.5	18.6	16.6	81.9	82.3	81.1	83.2	0.0161576
YDR338C	non-essential	P15_C01	28.3	26.6	28.2	26.8	71.4	73	71.5	72.8	0.0218815
YDL203C	non-essential	P15_C02	55.9	55.7	57.3	57.3	43.8	44	42.4	42.5	-0.0189569
YIL129C	essential	P15_C03	0	0.011	0.11	0.045	99.9	99.9	99.8	99.8	-0.0254763
YGR041W	non-essential	P15_C04	24.5	26.1	27.5	26.2	75.1	73.3	71.9	73.4	-0.046754
YLR313C	non-essential	P15_C05	56.6	55.4	52.9	52.1	43	44.4	46.8	47.4	0.0629143
YDR251W	non-essential	P15_C06	29.7	29.9	29.9	29	70.1	69.9	69.8	70.7	0.00454656
YIL068C	essential	P15_C07	20.4	22.2	22.4	23.2	79.5	77.6	77.4	76.5	-0.0585019
YCL024W	non-essential	P15_C08	20.6	20.6	20.6	21.6	79.2	79.2	79.3	78.2	-0.0122085
YAL053W	non-essential	P15_C09	40.4	39.9	41.7	38.5	59.4	59.9	58.1	61.2	0.0102915
YIL140W	non-essential	P15_C10	30.5	34.2	31.1	30.4	69.4	65.6	68.6	69.4	-0.015543
YDR164C	essential	P15_C11	20.1	19.5	16	11.4	79.3	80.1	83.5	88	0.17687
YDR507C	non-essential	P15_C12	30.8	31	30.8	28.5	68.6	68.4	68.6	70.9	0.0224011
YMR124W	non-essential	P15_D01	7.37	6.96	7.21	6.96	92.4	92.8	92.6	92.8	0.0186338
YOR304C-A	non-essential	P15_D02	49.6	47.3	49.2	48.1	50.2	52.4	50.5	51.6	0.0205254
YDL146W	non-essential	P15_D03	13.8	14.3	14.2	13.8	85.9	85.4	85.6	86	-0.00684276
YKR090W	non-essential	P15_D04	38.7	38.3	40.8	40.1	61	61.3	58.8	59.5	-0.0241313
YPR188C	non-essential	P15_D05	39.5	40	40.1	38	60.3	59.9	59.5	61.7	0.00760456
YHR107C	essential	P15_D06	18.9	24.2	19.4	19.3	81	75.6	80.4	80.5	-0.0319012
YPR122W	non-essential	P15_D07	30.9	31.2	31.1	31.3	68.8	68.5	68.4	68.4	-0.00659194
YNL161W	essential	P15_D08	25.6	26.7	26.5	25.4	74.1	73	73.1	74.3	-0.00842971
YER155C	non-essential	P15_D09	30.9	32.4	33.4	33.7	68.7	67.3	66.2	65.7	-0.0481845
YPL115C	non-essential	P15_D10	29.9	30.6	28.9	27.4	69.8	69.2	70.7	72.3	0.0298109
YPL066W	non-essential	P15_D11	54.8	56.1	55.2	55.8	44.8	43.6	44.4	43.8	-0.0143518
YDL117W	non-essential	P15_D12	17	17.8	17.6	16.7	82.7	82	82.1	82.9	-0.00530503
YNL271C	non-essential	P15_E01	11.1	8.49	7.65	5.68	88.8	91.4	92.3	94.2	0.212623
YDL240W	non-essential	P15_E02	33.6	32.7	35	34	65.9	66.7	64.2	65.3	-0.0110055
YKL092C	non-essential	P15_E03	23.3	21.8	22.7	21.1	75.8	77.5	76.4	78.1	0.037457
YOR127W	non-essential	P15_E04	27.5	27.8	29.2	27.1	72	71.8	70.1	72.4	-0.0087884
YBL085W	non-essential	P15_E05	37.9	37.8	41.2	38.4	61.7	62	58.5	61.4	-0.0223556
YER114C	non-essential	P15_E06	29.6	28.2	27.4	26.6	70.2	71.5	72.4	73.1	0.0503093
YMR001C	essential	P15_E07	44.3	43.5	45.6	46.2	55.5	56.3	54.2	53.6	-0.0212247
YPL058C	non-essential	P15_E08	33.1	33.5	33.7	33.1	66.7	66.1	66	66.6	-0.00576217
YDR038C	non-essential	P15_E09	14.1	13.9	15.1	13.1	85.6	86	84.7	86.7	0.00801606
YIL147C	essential	P15_E10	22.2	21.5	22.9	22	77.3	78	76.8	77.5	6.42692e-05
YBR043C	non-essential	P15_E11	20.4	19.7	19.5	18.2	79.3	80	80	81.5	0.0394111
YBL029C-A	non-essential	P15_E12	10.7	10.6	10.3	9.94	89	88.8	89.4	89.8	0.0223456
YBL086C	non-essential	P15_F01	0.023	0.011	0	0	99.8	99.9	99.9	99.8	0.00917655
YOR233W	non-essential	P15_F02	48	46.9	49.5	46.1	51.2	52.2	50	53	0.0110862
YBR069C	non-essential	P15_F03	0.045	0.065	0.022	0.044	99.9	99.8	99.9	99.8	0.00174706
YPR124W	non-essential	P15_F04	0	0	0	0	99.9	99.8	99.8	99.9	-0.00021248
YPL265W	non-essential	P15_F05	21.9	20.9	21.9	19.9	77.7	78.7	77.8	79.7	0.0292333
YLL043W	non-essential	P15_F06	24.5	22.1	22.3	21.3	75.2	77.6	77.4	78.5	0.0640495
YOL020W	non-essential	P15_F07	17.7	18.5	18.6	17.5	82.1	81.2	81.1	82.1	-0.00991053
YMR319C	non-essential	P15_F08	12.4	10.9	11.5	10.1	87.4	88.9	88.2	89.6	0.0665206
YNR031C	non-essential	P15_F09	44.7	44.2	46.2	43.9	55	55.6	53.3	55.7	-0.00102418
YER024W	non-essential	P15_F10	28.4	29.8	30	30.5	71.3	70	69.7	69.2	-0.0364866
YIL007C	non-essential	P15_F11	53	50.6	52.9	51.4	46.9	49.2	46.7	48.3	0.0188828
YBR272C	non-essential	P15_F12	15	16.4	17.4	16	84.6	83.3	82.4	83.7	-0.0460261
YER175C	non-essential	P15_G01	39.4	37.5	39.4	36.2	60.3	62.4	60.2	63.4	0.0338682
YKL143W	non-essential	P15_G02	27.7	24.5	20.1	15.9	72.2	75.2	79.6	83.9	0.214273
YGR072W	non-essential	P15_G03	35.6	35.5	37.3	34.8	64.2	64.3	62.3	64.9	-0.00338179
YDR009W	non-essential	P15_G04	32.4	30.2	32.1	31.3	67.4	69.5	67.7	68.4	0.0192274
YML109W	non-essential	P15_G05	12.9	12.3	12.7	13	86.9	87.3	87.1	86.8	0.00409116
YPR008W	non-essential	P15_G06	17.1	14.8	14.3	12.7	82.5	84.9	85.4	86.9	0.111303
YOR129C	non-essential	P15_G07	33.7	32.6	33.1	32	66.1	67.2	66.8	67.8	0.0235622
YDR477W	non-essential	P15_G08	57.8	59	59.1	59.3	41.8	40.7	40.5	40.4	-0.0233577
YKL020C	non-essential	P15_G09	40	42.2	43.7	45.8	59.8	57.5	56	53.8	-0.0786674
YOL102C	essential	P15_G10	10.8	11	10.5	11.1	88.2	88.2	88.6	88.1	-0.0025026
YNL027W	non-essential	P15_G11	30.7	30.8	31.3	31	68.9	68.9	68.3	68.7	-0.00676756
YDR169C	non-essential	P15_G12	15.5	15.7	16.3	15.9	84.3	84.1	83.6	83.9	-0.0151092
YML088W	non-essential	P15_H01	32.5	32	33	31.5	67.2	67.7	66.6	68.2	0.00783029
YER075C	non-essential	P15_H02	32.9	29.8	33	30.3	66.8	70	66.7	69.5	0.0349798
YOR018W	non-essential	P15_H03	24.4	23.9	24.4	24	75.2	75.7	75.4	75.8	0.00734383
YMR275C	non-essential	P15_H04	36.7	35.8	33.1	30.8	62.5	63.5	66.2	68.3	0.0804697
YOR112W	non-essential	P15_H05	35.5	34.9	36.5	34.5	64	64.5	62.8	64.9	0.00410747
YIL156W	non-essential	P15_H06	0.057	0.011	0.056	0.011	99.7	99.7	99.6	99.6	0.0124932
YMR169C	non-essential	P15_H07	60.1	60.6	60.9	60.7	39.6	39.3	38.8	39	-0.0110977
YLR006C	non-essential	P15_H08	31.1	30.4	28.1	26	68.6	69.2	71.4	73.5	0.0734937
YLL013C	non-essential	P16_A01	9.32	9.09	9.65	9.22	90	90.3	89.8	90.2	-0.000408914
YIL002C	non-essential	P16_A02	59.7	59.8	60.8	61.3	39.7	39.6	38.5	37.9	-0.0224025
YGR094W	essential	P16_A03	0.079	0.011	0.078	0.011	99.8	99.8	99.8	99.9	0.0189434
YDL159W	non-essential	P16_A04	46.8	46.4	48.1	46.7	52.8	53.3	51.5	53	-0.00482277
YER098W	non-essential	P16_A05	60.3	59.1	59.7	59.3	39.3	40.5	40	40.3	0.0161501
YLR200W	non-essential	P16_A06	45.9	42	43.4	39.9	53.8	57.7	56.4	59.8	0.0771567
YPL229W	non-essential	P16_A07	39.3	37.2	38	35.4	60.4	62.6	61.7	64.3	0.0490212
YDR186C	non-essential	P16_A08	28.5	26.6	27.6	24.3	70.9	73	71.7	75.2	0.0581767
YBR271W	non-essential	P16_A09	25.2	24.9	26.2	25.2	74.5	74.9	73.4	74.4	-0.00653173
YJR024C	non-essential	P16_A10	19.1	18.8	20	18.7	80.5	80.9	79.6	80.9	-0.00106348
YBL101C	non-essential	P16_A11	18.5	18.3	18.3	16.8	81	81.3	81.1	82.7	0.0265875
YGR237C	non-essential	P16_A12	25.8	25	24.6	24.5	73.9	74.8	75.1	75.3	0.0264561
YOR296W	non-essential	P16_B01	26	26.2	27.2	25.9	73.7	73.6	72.4	73.9	-0.00797494
YGR271W	non-essential	P16_B02	77.7	78	79	78.8	22.1	21.8	20.9	21.1	-0.0236244
YDR505C	non-essential	P16_B03	42.4	40.6	42	40.9	57.4	59.2	57.8	58.9	0.0204635
YHL013C	non-essential	P16_B04	21.5	22	22.4	21	78.4	77.8	77.3	78.7	-0.00408393
YGL014W	non-essential	P16_B05	0.023	0.065	0.056	0.022	99.9	99.8	99.8	99.8	-0.00762487
YDL173W	non-essential	P16_B06	35.4	36.4	35.9	35	64.4	63.3	63.9	64.7	-0.00284428
YKR078W	non-essential	P16_B07	12.4	11.4	12.2	11.3	87.3	88.2	87.5	88.3	0.0295036
YOR227W	non-essential	P16_B08	13.9	14.6	15.1	15.2	85.7	84.9	84.5	84.4	-0.0381603
YNL091W	non-essential	P16_B09	35.5	35.4	36.8	36.8	64.4	64.4	62.9	63	-0.0202546
YKL075C	non-essential	P16_B10	39.7	40.7	40.5	40.1	60.1	59.1	59.2	59.7	-0.0113164
YAL031C	non-essential	P16_B11	25.9	25.2	22.2	20.2	73.8	74.3	77.3	79.4	0.0965286
YER101C	non-essential	P16_B12	33.4	35.5	37.5	35.9	66.4	64.3	62.2	63.7	-0.055565
YPR129W	non-essential	P16_C01	56.2	55.8	55.5	54.3	43.5	44	44.3	45.5	0.0222632
YKL168C	non-essential	P16_C02	15.4	16.4	15.1	15.4	84.4	83.4	84.8	84.5	-0.00151334
YKL184W	non-essential	P16_C03	36.4	35	35.5	33.5	63.5	64.9	64.5	66.3	0.0363379
YDR528W	non-essential	P16_C04	63.8	64.3	65.2	65.4	36.1	35.6	34.5	34.5	-0.0255429
YLR427W	non-essential	P16_C05	15.9	17	16.4	15.3	83.9	82.8	83.4	84.5	-0.00118953
YKL033W	essential	P16_C06	22.8	23.8	24.1	22.8	77	76.1	75.7	77	-0.0137673
YPL179W	non-essential	P16_C07	18.2	17.7	18	16.3	81.7	82.1	81.7	83.4	0.0304149
YKL018C-A	non-essential	P16_C08	24.4	25.8	24.8	25.4	75.4	74	75	74.3	-0.0195178
YOR385W	non-essential	P16_C09	20.8	21.2	19.9	19.4	78.9	78.4	79.8	80.2	0.0235577
YAL017W	non-essential	P16_C10	32.3	34	37.1	36.6	67.6	65.8	62.7	63.2	-0.0755084
YOR238W	non-essential	P16_C11	41.5	42.2	43.9	44.8	58.1	57.4	55.7	54.6	-0.044894
YDR539W	non-essential	P16_C12	11.5	12.2	11.6	11.6	88.5	87.7	88.2	88.2	-0.00857826
YDR239C	non-essential	P16_D01	54.2	53.4	54.4	53.4	45.6	46.4	45.4	46.4	0.00790332
YMR184W	non-essential	P16_D02	39.7	41	42	42	60	58.7	57.6	57.7	-0.0373874
YMR283C	non-essential	P16_D03	0.023	0.033	0.056	0.078	99.9	99.9	99.8	99.7	-0.0170189
YMR090W	non-essential	P16_D04	54.8	56.6	55.8	55.6	45.1	43.3	44.1	44.3	-0.0175847
YDR515W	non-essential	P16_D05	32.1	31.9	33.8	31.8	67.7	67.9	65.9	67.9	-0.00773327
YLR189C	non-essential	P16_D06	28.5	25.6	27.3	26.4	71.1	74.2	72.3	73.2	0.0406656
YBR208C	non-essential	P16_D07	21	21	21.4	19.5	78.8	78.8	78.3	80.3	0.0156509
YBR138C	non-essential	P16_D08	28.4	28	29.7	29.7	71.2	71.7	69.8	69.8	-0.0209746
YLL062C	non-essential	P16_D09	20.2	20.3	20.9	19.5	79.6	79.4	78.9	80.2	0.0023837
YJR145C	non-essential	P16_D10	48.4	60.5	71.1	80.2	51.4	39.2	28.7	19.6	-0.476257
YDL001W	non-essential	P16_D11	28.6	30.3	34.7	35.9	71.3	69.6	65.1	63.8	-0.115969
YHR112C	non-essential	P16_D12	43.1	47.5	53.2	58.2	56.5	52.1	46.4	41.5	-0.197408
YIL161W	non-essential	P16_E01	58.3	59.9	61	60	41.4	39.9	38.6	39.8	-0.0348945
YIL108W	non-essential	P16_E02	45.4	44.7	46.3	44.5	54.3	55.1	53.5	55.1	0.00456058
YBL104C	non-essential	P16_E03	33.6	34.6	35.2	33.3	66	65	64.5	66.3	-0.00997842
YJR098C	non-essential	P16_E04	0.034	0.033	0.022	0.056	99.7	99.7	99.7	99.6	-0.00298762
YOL087C	non-essential	P16_E05	41.6	40.3	40.6	40.1	57.9	59.3	58.6	59.4	0.022043
YLR392C	non-essential	P16_E06	41.9	43.6	44.5	45.2	57.8	56	55.1	54.5	-0.0483747
YDR527W	essential	P16_E07	18.1	10.5	8.42	5.28	81.6	89.3	91.3	94.5	0.428896
YIL001W	non-essential	P16_E08	33.7	33.3	34.6	33.6	66.1	66.4	65.2	66.3	-0.00318408
YBL107C	non-essential	P16_E09	37.4	37.8	36.8	35.4	62.4	61.9	62.8	64.2	0.0193034
YLL032C	non-essential	P16_E10	42.9	42.2	42.4	42.2	56.9	57.6	57.4	57.5	0.0105248
YMR289W	non-essential	P16_E11	35.3	35.2	35.4	35.5	63.9	64	63.6	63.9	-0.00192527
YDR066C	non-essential	P16_E12	25	24.9	25.5	23.3	74.7	75	74.1	76.5	0.0162255
YDR370C	non-essential	P16_F01	49.7	48.3	50.3	49.2	49.6	50.9	49	50	0.00423836
YLR422W	non-essential	P16_F02	58.7	57	56.9	54.5	41	42.8	42.7	45.1	0.050694
YML005W	non-essential	P16_F03	40.9	40.1	43.1	41.9	58.5	59.2	56.4	57.4	-0.0192841
YJL217W	non-essential	P16_F04	23	20.9	24.1	21.8	76.8	79	75.7	78.1	0.0146385
YJR133W	non-essential	P16_F05	30.4	27.8	29.5	29.3	69.4	72.1	70.3	70.5	0.0257949
YKL017C	non-essential	P16_F06	36.7	35.4	36.9	36.9	63	64.3	62.7	62.7	0.000375184
YIL071C	non-essential	P16_F07	29.3	30.6	31.1	30.6	70.3	68.9	68.4	69.1	-0.0291589
YGR134W	non-essential	P16_F08	45.1	49.6	56.5	59.7	54.7	50.1	43.3	40.1	-0.201184
YGR118W	non-essential	P16_F09	18.5	17.1	16.2	14.6	81.1	82.4	83.2	84.9	0.0854932
YCR077C	non-essential	P16_F10	23.8	22	22.3	19.1	75.6	77.5	77	80.2	0.0761558
YDR422C	non-essential	P16_F11	66.4	67.4	69.1	69.7	33.4	32.4	30.7	30.1	-0.0523008
YJL042W	non-essential	P16_F12	34.5	34.6	35.8	36.2	65.3	65.2	64	63.5	-0.0241972
YPR185W	non-essential	P16_G01	58.6	59.1	58.3	57.1	41.1	40.7	41.3	42.6	0.0130835
YBR048W	non-essential	P16_G02	0.078	0.065	0.011	0.033	99.8	99.8	99.8	99.7	0.0189579
YHR015W	non-essential	P16_G03	19.3	18.5	19.4	17.2	80.5	81.4	80.4	82.4	0.0311171
YKR054C	non-essential	P16_G04	19.8	19.5	20	18.2	80.1	80.2	79.7	81.5	0.0198719
YER176W	non-essential	P16_G05	37.3	36.6	39.3	36.8	62.5	63.2	60.3	62.8	-0.00638228
YJL095W	non-essential	P16_G06	55.5	55.9	57.7	59.1	44	43.7	41.8	40.5	-0.0441861
YGL134W	non-essential	P16_G07	35.5	34.1	34.7	34.6	64	65.7	65	65	0.0186064
YGL161C	non-essential	P16_G08	16.2	13.4	6.66	3.05	83.6	86.5	93.1	96.7	0.486608
YEL059C-A	non-essential	P16_G09	0.011	0	0	0	99.9	99.8	99.8	99.8	0.00426359
YDR236C	essential	P16_G10	76.9	76.7	77.5	77.5	22.9	23.2	22.2	22.3	-0.0113604
YCL030C	non-essential	P16_G11	12.9	12.5	13.2	13.2	87	87.3	86.5	86.6	-0.00708762
YDR283C	non-essential	P16_G12	24	25.4	30.4	33.4	75.5	74.4	69.2	66.2	-0.145937
YDR379W	non-essential	P16_H01	56.3	55.2	57	56.3	43.3	44.5	42.5	43.3	-0.00104434
YKR031C	non-essential	P16_H02	40.4	38.8	39.8	40.1	59.2	60.8	59.7	59.5	0.0105798
YLR397C	essential	P16_H03	40.6	39.9	42.5	41.1	59	59.8	57.1	58.5	-0.0131722
YNL311C	non-essential	P16_H04	43.4	44.4	46.8	44.7	56.2	55.2	52.8	54.7	-0.0340243
YPL074W	non-essential	P16_H05	40.3	40.2	42.3	42.5	59.3	59.5	57.1	57.1	-0.0307409
YBL007C	non-essential	P16_H06	29.4	26.4	28.6	25.6	70.2	73	70.8	73.8	0.0543686
YGL181W	non-essential	P16_H07	38.5	38	40	38.8	60.5	61	58.7	60.3	-0.0103991
YKL129C	non-essential	P16_H08	25.8	26.3	26.7	26.7	73.8	73.4	73	72.9	-0.01763
YHL007C	non-essential	P17_A01	5.74	4.52	4.4	3.53	94.1	95.3	95.3	96.2	0.13844
YML016C	non-essential	P17_A02	0	0.011	0	0.011	99.9	99.9	99.8	99.8	-0.00347983
YLL040C	non-essential	P17_A03	67.4	68.7	69.4	68.5	32.3	31.1	30.2	31.1	-0.0286724
YOR236W	essential	P17_A04	52.8	50.4	49.6	46.4	46.9	49.4	50.1	53.3	0.0789052
YNL239W	non-essential	P17_A05	59.3	60	60.7	58.4	40.3	39.7	39.1	41.2	-0.00151895
YLR132C	essential	P17_A06	62.1	57.5	53.2	44.8	37.6	42.3	46.6	54.9	0.213292
YDL048C	non-essential	P17_A07	46.7	43.4	45.9	43.6	53	56.2	53.8	56.1	0.040111
YBL014C	essential	P17_A08	0.034	0.022	0.045	0.011	99.9	99.9	99.8	99.8	0.00378827
YNL022C	non-essential	P17_A09	58.4	58.3	60.3	59.3	41.4	41.5	39.5	40.6	-0.018063
YOL021C	essential	P17_A10	43	39	40	38.2	56.6	60.7	59.3	61.3	0.0699129
YLR011W	non-essential	P17_A11	41.2	39.6	41.5	40.8	58.5	60.1	58.1	58.8	0.00579921
YCL028W	non-essential	P17_A12	38.7	38.4	38.6	36.3	61	61.4	61.2	63.2	0.0226558
YER040W	non-essential	P17_B01	60.1	58.4	60.2	58.5	39.6	41.4	39.6	41.2	0.0188493
YGR232W	non-essential	P17_B02	60.8	60.7	63.8	63	39.1	39.1	36	36.7	-0.0388707
YNL167C	non-essential	P17_B03	46.9	45	47.5	47.3	52.8	54.6	52.1	52.3	-0.00219039
YOL017W	non-essential	P17_B04	38.8	37.7	40.1	38.2	60.6	61.6	59.2	61.2	0.000608511
YDR076W	non-essential	P17_B05	44	42.8	44.8	43	55.8	56.9	55	56.7	0.00694131
YDR423C	non-essential	P17_B06	20.4	19.5	18.8	18.8	79.4	80.4	81.1	81	0.0389168
YML051W	non-essential	P17_B07	43.9	42.3	44.5	43.6	55.9	57.5	55.3	56.2	0.00372524
YDR480W	non-essential	P17_B08	63.5	63.7	65.1	64.4	36.3	36	34.7	35.4	-0.0187649
YMR199W	non-essential	P17_B09	57.4	58	59.2	59.7	42.3	41.7	40.5	40.1	-0.0315803
YIL046W	essential	P17_B10	66.4	69.4	74.8	74.9	33.4	30	24.9	24.8	-0.154965
YJL110C	non-essential	P17_B11	34.2	32.4	32.7	29.2	65.5	67.4	66.9	70.5	0.0633232
YLR079W	non-essential	P17_B12	36.6	34.8	37.2	35.4	63.1	64.9	62.5	64.2	0.0124735
YDL059C	non-essential	P17_C01	49.8	51.1	52.7	52.6	49.9	48.7	47.1	47.1	-0.0431444
YLR135W	non-essential	P17_C02	28.4	28.2	29.3	27.8	71.4	71.7	70.5	72	0.000875326
YOR279C	non-essential	P17_C03	27.8	27.2	28.6	26.5	71.8	72.6	71.1	73.1	0.0106805
YDL155W	non-essential	P17_C04	20.6	21.1	21.6	20.7	78.6	78.2	77.7	78.6	-0.0110739
YIR018W	non-essential	P17_C05	47.1	46	48.6	46.4	52.6	53.8	51.1	53.3	0.000713962
YGL035C	non-essential	P17_C06	35.2	33.5	34.2	30.3	64.6	66.3	65.6	69.3	0.05742
YBR202W	essential	P17_C07	0.011	0.055	0.011	0.033	99.8	99.9	99.8	99.7	-0.00779776
YER111C	non-essential	P17_C08	18.2	19.2	20	21.1	81.7	80.7	79.7	78.8	-0.0585868
YLR234W	non-essential	P17_C09	55.2	54.4	56.5	55	44.6	45.4	43.2	44.6	-0.0046913
YDR146C	non-essential	P17_C10	24.9	24.9	25.1	23.8	74.8	74.9	74.5	75.8	0.0105371
YDR034C	non-essential	P17_C11	76.9	92.4	97.5	98.9	23	7.54	2.48	0.99	-0.983004
YPL256C	non-essential	P17_C12	55.6	55.3	57.7	54.2	44.1	44.4	42	45.6	0.00121511
YGL090W	non-essential	P17_D01	14.4	14.8	15.3	14.4	85.3	84.9	84.4	85.2	-0.0120235
YKL139W	non-essential	P17_D02	21.8	21.7	23.8	23.6	77.8	77.8	76	76	-0.0362333
YBR083W	non-essential	P17_D03	39	39.2	44.6	47.2	60.7	60.5	55.1	52.5	-0.103417
YBR066C	non-essential	P17_D04	54.7	53.6	55.2	54.6	44.9	45.9	44.3	44.9	0.000192876
YBL005W	non-essential	P17_D05	16.5	16.7	16.5	16.3	83	82.9	83.1	83	0.00173627
YHR165C	essential	P17_D06	28	24.3	22.7	19.7	71.6	75.4	77	79.9	0.147919
YLR403W	non-essential	P17_D07	25.5	25.9	25.9	23.3	74.2	73.8	73.9	76.4	0.0205885
YIL056W	non-essential	P17_D08	34.9	35.7	36.2	35.5	64.8	63.9	63.4	64.1	-0.0165556
YER035W	non-essential	P17_D09	24.5	21.3	21.6	19.6	75.2	78.3	78.2	80.2	0.0945342
YDR184C	non-essential	P17_D10	0.033	0.022	0	0	99.8	99.9	99.9	99.8	0.0125726
YOR337W	non-essential	P17_D11	25.6	24	25.7	24.2	74.2	75.8	74	75.6	0.0205569
YHR178W	non-essential	P17_D12	23.2	22.9	23.2	21.4	76.6	76.9	76.6	78.3	0.0223728
YBL008W	non-essential	P17_E01	98	99.3	99.7	99.9	1.93	0.64	0.2	0.1	-0.386348
YDR043C	non-essential	P17_E02	58.3	58.7	61.1	61.2	41.5	41.1	38.6	38.5	-0.0437607
YDL003W	essential	P17_E03	0.056	0.11	0.045	0.078	99.4	99.3	99.4	99.3	-0.00676951
YKL038W	non-essential	P17_E04	18.8	19.8	20.3	18.7	81	80	79.5	81	-0.0163804
YIL119C	non-essential	P17_E05	44.4	45	47.7	48.2	55.4	54.8	52	51.6	-0.0527798
YMR104C	non-essential	P17_E06	30.2	30.7	31.7	30.3	69.5	69.1	68.1	69.4	-0.0121055
YLR098C	non-essential	P17_E07	39.4	39	39.5	37.2	60.4	60.8	60.3	62.6	0.0201309
YDR217C	non-essential	P17_E08	24.3	24.9	23.9	24.9	75.5	74.8	75.9	74.9	-0.00601896
YBL103C	non-essential	P17_E09	26.4	25.8	27.7	25.1	73.3	73.8	72	74.5	0.00676607
YOR344C	non-essential	P17_E10	22	20.4	21.7	19.6	77.8	79.3	78	80.1	0.0385148
YPL177C	non-essential	P17_E11	43.9	41.7	44.1	43.2	55.6	57.8	55.4	56.3	0.0111727
YDR369C	non-essential	P17_E12	28.8	25.5	25.7	24.9	71	74.3	74	74.8	0.074186
YFL014W	non-essential	P17_F01	23.6	23.4	24.8	24	76.1	76.5	75	75.7	-0.0124751
YLR178C	non-essential	P17_F02	36.8	35.3	35.5	34.6	62.9	64.4	64.3	65.1	0.032748
YLR085C	non-essential	P17_F03	41.4	36	34.2	31.1	58.2	63.6	65.2	68.4	0.152216
YJL035C	essential	P17_F04	35.8	35.8	37.1	35.6	64	63.9	62.6	64.2	-0.00635391
YJR119C	non-essential	P17_F05	24.5	23	23.9	22.5	75.3	76.8	75.9	77.3	0.0332885
YDL129W	non-essential	P17_F06	37.2	36.1	37.6	37.6	62.2	63.3	61.8	61.7	-0.00300978
YPR031W	non-essential	P17_F07	37.1	32	32	29.2	62.6	67.8	67.7	70.5	0.122311
YPL133C	non-essential	P17_F08	35.5	34.1	34.9	32.1	64.3	65.8	64.9	67.7	0.0399195
YDL036C	non-essential	P17_F09	0.011	0.011	0.078	0.056	99.9	99.8	99.8	99.7	-0.0191362
YCR092C	non-essential	P17_F10	48.1	47.6	46.8	47.4	51.6	52.2	52.9	52.3	0.0147723
YIL097W	non-essential	P17_F11	29.1	29.9	31.8	31.8	70.5	69.7	67.8	67.8	-0.0471049
YGR024C	essential	P17_F12	38.6	38.9	41	40	60.6	60.5	58.3	59.3	-0.0265126
YMR227C	essential	P17_G01	31.1	30.9	33.4	32.2	68.6	68.8	66.4	67.5	-0.0244568
YLR424W	essential	P17_G02	59	58.6	59.8	58.5	40.8	41.2	40	41.2	0.000339305
YNL107W	non-essential	P17_G03	70.9	70	69.7	68.5	28.8	29.7	30.1	31.2	0.0354024
YOR131C	non-essential	P17_G04	24.7	23.1	23.8	22	74.9	76.5	75.8	77.6	0.0441333
YER034W	non-essential	P17_G05	52.2	52.6	53.1	53.5	47.5	47.1	46.6	46.1	-0.0176489
YGR111W	non-essential	P17_G06	41.9	46.1	51.6	57.7	57.8	53.7	48.1	42.1	-0.200464
YLR218C	non-essential	P17_G07	21.9	19.8	21.1	20.1	77.8	79.9	78.7	79.6	0.0378332
YBR117C	non-essential	P17_G08	50.7	50.4	51	49.8	49	49.2	48.7	50	0.00702113
YBL059C-A	non-essential	P17_G09	0.034	0.077	0.022	0.066	99.9	99.9	99.9	99.8	-0.00798632
YOR258W	non-essential	P17_G10	36	37.9	39.4	41.1	63.3	61.1	59.5	57.7	-0.0745211
YKL086W	non-essential	P17_G11	52	52	53.9	53.6	47.7	47.8	45.7	46.1	-0.0244075
YBR145W	non-essential	P17_G12	37.6	37.5	39.5	37.2	62.1	62.3	60.3	62.5	-0.00700107
YDL085C-A	non-essential	P17_H01	40.7	40	41.9	40.9	59	59.6	57.8	58.8	-0.00675987
YBR239C	non-essential	P17_H02	51	47.3	49.2	45.9	48.7	52.3	50.5	53.8	0.0634349
YKR064W	non-essential	P17_H03	30.6	29.4	29.9	29.6	69.2	70.2	69.8	70	0.0175106
YOR342C	non-essential	P17_H04	37.4	37.3	39.1	38.1	62.1	62.4	60.7	61.5	-0.014787
YLR145W	essential	P17_H05	29.9	30.5	31.1	29.9	69.6	68.8	68.2	69.6	-0.0104918
YDR520C	non-essential	P17_H06	34.9	33.7	33.9	33.6	65	66.2	65.9	66.2	0.0214508
YEL066W	non-essential	P17_H07	52.9	51.1	54.4	54.2	16.6	16.8	15.8	16.5	-0.0136618
YDR191W	non-essential	P17_H08	36	37.7	39.4	38.9	63.6	62.1	60.4	60.7	-0.0507153
YKR038C	essential	P18_A01	45.4	43.6	46.6	47.2	54.3	56.2	53.2	52.5	-0.0165255
YGL175C	non-essential	P18_A02	47.3	46.9	48.8	46.8	52.4	52.9	51	53	-0.00228053
YKR096W	non-essential	P18_A03	40.7	40.4	41.2	38.7	59	59.4	58.6	61.1	0.0162359
YLR154C	non-essential	P18_A04	47.9	49.2	52.3	51.8	51.8	50.7	47.5	48	-0.0602698
YER104W	essential	P18_A05	40.9	41.7	44.6	44.7	58.4	57.3	54.6	54.7	-0.0566036
YMR244C-A	non-essential	P18_A06	62.7	66.6	69.8	71.6	37.1	33.1	30	28.2	-0.141759
YIL132C	non-essential	P18_A07	45.3	42.5	42.8	41.1	54.2	57.2	56.8	58.8	0.0602702
YDR540C	non-essential	P18_A08	48.9	50.9	52.8	53.7	50.9	48.9	47	46.1	-0.0680001
YCR082W	non-essential	P18_A09	59.6	59.3	60.9	58.4	40.1	40.4	38.8	41.2	0.00319578
YKR077W	non-essential	P18_A10	52.1	53.8	55.8	56.9	47.6	45.9	44	42.9	-0.0657506
YER163C	non-essential	P18_A11	39.5	36.9	40.8	39.1	60.1	62.9	58.8	60.4	0.00353057
YDR409W	non-essential	P18_A12	60.7	61.4	63.7	61.8	39	38.3	36	37.9	-0.0297488
YIR009W	non-essential	P18_B01	47.4	47.8	51.1	52	52.4	52	48.6	47.7	-0.0613922
YDL132W	essential	P18_B02	38.1	39.1	39.5	38	61.6	60.7	60.4	61.7	-0.00973815
YLR453C	non-essential	P18_B03	46.4	42.4	43.7	41.8	53.4	57.4	56.1	57.8	0.0652055
YKR086W	essential	P18_B04	47.1	46.6	47.2	45.3	52.7	53.3	52.7	54.5	0.0164813
YDR118W	essential	P18_B05	39	35.6	33.3	29.3	60.5	64.2	66.5	70.5	0.137577
YPL193W	non-essential	P18_B06	42.4	38.5	38.7	34.7	57.2	61.3	61.1	65	0.102386
YBR195C	non-essential	P18_B07	44.6	42.2	44.9	44	55.1	57.5	54.8	55.7	0.0102693
YPL219W	non-essential	P18_B08	41.4	41.2	41.6	39.5	58.2	58.5	58	60.1	0.0161366
YGL113W	essential	P18_B09	43	41.6	43.7	43.1	56.5	58.2	56	56.6	0.000774235
YDR482C	non-essential	P18_B10	55.7	55.7	55.9	56.4	44.1	44.2	44	43.4	-0.00664325
YOR346W	non-essential	P18_B11	52.2	52.2	53.6	52.3	47.6	47.6	46.1	47.4	-0.0094755
YIL061C	essential	P18_B12	41.3	30.1	22	13.7	58.4	69.5	77.6	86	0.469521
YPL046C	non-essential	P18_C01	40.6	38	40	36.5	59.2	61.7	59.8	63.3	0.0473613
YDR499W	essential	P18_C02	43.7	43.3	42.1	40.2	56.1	56.6	57.7	59.6	0.0406398
YGL240W	non-essential	P18_C03	0.038	0.22	0.26	0.32	99.9	99.7	99.7	99.6	-0.0917914
YNR011C	essential	P18_C04	40	38.6	38.5	37.5	59.8	61.2	61.3	62.4	0.0353684
YJL030W	non-essential	P18_C05	45.9	44.1	42.7	41.8	53.8	55.6	57	57.9	0.0583707
YBL084C	essential	P18_C06	41.2	38.5	39.6	38.1	58.6	61.2	60.1	61.6	0.0437184
YMR268C	essential	P18_C07	44.4	42.8	43	42.7	55.3	57.1	56.8	57	0.0275943
YER059W	non-essential	P18_C08	54.1	51.8	54.5	53.4	45.6	47.9	45.3	46.4	0.0109181
YER147C	essential	P18_C09	43.8	40.9	44.5	41.5	55.4	58.6	55	57.9	0.0260781
YGR047C	essential	P18_C10	42.6	40.8	41.8	39.9	57.1	58.9	58	59.7	0.033112
YGR013W	essential	P18_C11	37.2	34.5	37.6	36.6	62.1	64.6	61.7	62.6	0.0106984
YBR114W	non-essential	P18_C12	37.4	37.9	41.6	41	62.3	61.9	58.2	58.8	-0.0571623
YNL221C	essential	P18_D01	39.7	41.4	43.6	41.4	60	58.4	56.2	58.4	-0.0415465
YBR055C	essential	P18_D02	43.1	42.4	43.4	42.5	56.5	57.4	56.2	57.3	0.0064327
YER162C	non-essential	P18_D03	46.2	46.2	48.3	48.2	53.6	53.5	51.4	51.7	-0.0287073
YOR148C	essential	P18_D04	39.4	40.6	41.3	41.8	60.3	59.1	58.5	57.9	-0.0352502
YBR278W	non-essential	P18_D05	37	35.8	35.9	33.1	62.7	64	63.8	66.6	0.0463156
YMR288W	essential	P18_D06	32.1	30.4	29.2	25.6	67.7	69.2	70.4	74.2	0.0901341
YPL075W	non-essential	P18_D07	0.033	0.065	0.088	0.088	99.8	99.8	99.7	99.6	-0.0212729
YER013W	essential	P18_D08	45.6	44.3	46	44.8	54.2	55.4	53.8	54.9	0.00770812
YMR284W	non-essential	P18_D09	44.3	41.4	41.7	41	55.2	58.2	57.9	58.7	0.0527419
YLR127C	essential	P18_D10	59.4	61.4	61.9	61.8	40.1	38.4	38	37.8	-0.0393205
YPL194W	non-essential	P18_D11	52.7	53.6	54.3	51.4	46.9	46.2	45.5	48.3	0.000754019
YHR061C	non-essential	P18_D12	53.5	55.6	56.9	58.1	46.2	44.2	42.8	41.7	-0.0639524
YGR052W	non-essential	P18_E01	47.2	58.2	67.3	72.5	52.6	41.5	32.5	27.4	-0.374713
YAR014C	non-essential	P18_E02	46.6	45.4	46.7	44.7	53.1	54.1	52.8	55	0.0181633
YDL220C	essential	P18_E03	0.033	0.14	0.15	0.17	99.8	99.7	99.7	99.6	-0.0496926
YHR031C	non-essential	P18_E04	49	48.1	47.8	47.9	50.7	51.7	52.1	51.9	0.0196371
YJR052W	non-essential	P18_E05	44.5	45.1	45.5	45.8	55.1	54.6	54	53.8	-0.0185706
YKL189W	essential	P18_E06	37	22.3	12.1	7.08	62.7	77.5	87.7	92.6	0.663519
YNL307C	non-essential	P18_E07	39.1	37.8	36.8	34.5	60.7	61.9	63	65.3	0.0589143
YLR131C	non-essential	P18_E08	58.4	58	59.8	60.2	41.3	41.7	40	39.6	-0.0218192
YOR057W	essential	P18_E09	64.3	64	65	64	35.4	35.8	34.8	35.7	-4.25069e-05
YEL011W	non-essential	P18_E10	47	44.6	44.1	40.3	52.8	55.2	55.7	59.5	0.0805501
YPL166W	non-essential	P18_E11	52.6	52.1	53	51.6	47.2	47.8	46.8	48.3	0.00817148
YNL172W	essential	P18_E12	61.5	62.7	63.2	62.8	38.2	37.1	36.6	37	-0.0242522
YDL189W	non-essential	P18_F01	49.1	45.9	46.9	45.1	50.6	53.8	52.8	54.6	0.0552211
YPR091C	non-essential	P18_F02	34.3	31.5	32.7	30.6	65.4	68.3	67	69	0.0540253
YIL039W	non-essential	P18_F03	37.2	37.2	39.7	39.6	61.6	61.8	59.4	59.4	-0.0346624
YJL062W	non-essential	P18_F04	60.9	76.9	88.6	94.9	38.9	23	11.4	4.96	-0.773752
YLR050C	non-essential	P18_F05	55.4	55.8	54.1	54.6	44.4	44.1	45.7	45.3	0.0136538
YJR118C	non-essential	P18_F06	55.5	54.9	56.3	55.8	44.3	44.9	43.5	43.9	-0.00588686
YGL126W	non-essential	P18_F07	0.065	0.16	0.26	0.19	99.8	99.7	99.4	99.6	-0.0549684
YER044C	non-essential	P18_F08	36.5	16.8	14.9	9.08	63	82.4	84.8	90.6	0.594945
YDR437W	essential	P18_F09	43.6	41.9	43	41.6	56.1	57.9	56.6	58.3	0.0261056
YNL046W	non-essential	P18_F10	47	47.3	49.1	50.7	52.8	52.5	50.7	49	-0.0442582
YJR143C	non-essential	P18_F11	51.8	51.4	52.1	51.2	48	48.5	47.8	48.6	0.00493166
YLL031C	essential	P18_F12	47.5	47.9	48.1	48.5	52.1	51.9	51.7	51.2	-0.0117293
YGL226C-A	non-essential	P18_G01	29	20.1	13.4	7.89	70.7	79.8	86.3	91.8	0.482553
YGL231C	non-essential	P18_G02	39.8	39.6	42.3	41.7	59.8	60.1	57.4	58.1	-0.0293771
YBR283C	non-essential	P18_G03	33.2	33.1	34	31.5	66.4	66.5	65.7	68.2	0.0120936
YGR089W	non-essential	P18_G04	45.7	44.5	44	41.7	54.1	55.3	55.8	58.1	0.0472423
YIL090W	non-essential	P18_G05	37.4	35.2	34.9	31.5	62.2	64.6	64.9	68.3	0.0779609
YOR307C	non-essential	P18_G06	39.4	38.4	37.3	36	60.3	61.3	62.5	63.8	0.0463456
YML059C	non-essential	P18_G07	55.9	57.2	58	60.2	43.8	42.6	41.7	39.7	-0.0517671
YNR019W	non-essential	P18_G08	40.4	36.9	37.5	34.9	59.3	62.9	62.3	64.8	0.0770116
YMR058W	non-essential	P18_G09	45.7	43.1	45.7	42.6	54	56.6	54	57.1	0.0338594
YGR191W	essential	P18_G10	0	0.011	0.088	0.12	99.6	99.6	99.6	99.4	-0.0375413
YJR015W	non-essential	P18_G11	53.1	53.1	55.5	54.9	46.6	46.7	44.3	44.9	-0.0279328
YPL137C	non-essential	P18_G12	38.2	29.4	21.9	13.5	61.5	70.5	77.9	86.3	0.422572
YMR264W	non-essential	P18_H01	31.6	31.3	30.3	27.3	68.1	68.5	69.4	72.5	0.0530876
YOR087W	non-essential	P18_H02	45.3	42.9	45	43	54.4	57	54.7	56.7	0.0284131
YOR245C	non-essential	P18_H03	44.5	45.3	46.9	46.8	54.9	54.1	52.5	52.7	-0.0350579
YKR022C	essential	P18_H04	43	41.8	41.6	39.9	56.6	57.8	58	59.7	0.0383867
YLR039C	non-essential	P18_H05	40	37.2	32.6	27.8	59.6	62.4	67	72	0.16875
YDR503C	non-essential	P18_H06	42.5	43.2	46.5	46.7	57.2	56.6	53.2	53.1	-0.0600241
YBL010C	non-essential	P18_H07	45.2	41	43.5	40.3	54.5	58.6	56.3	59.3	0.0636142
YCR094W	non-essential	P18_H08	47.9	49.1	50.5	50.7	51.8	50.7	49.2	49.1	-0.0410293
YMR148W	non-essential	P19_A01	40.6	38.6	43.4	42.2	59.1	61.1	56.3	57.5	-0.0241329
YOR246C	non-essential	P19_A02	35.1	30.9	30.4	24.6	64.6	68.8	69.4	75.2	0.149029
YDR275W	non-essential	P19_A03	31	25.9	27.5	23.8	68.6	74	72.2	75.9	0.117483
YKR089C	non-essential	P19_A04	30.3	27.6	31.1	29.3	69.4	72.1	68.4	70.4	0.0134631
YOR081C	non-essential	P19_A05	30.2	26.6	30.5	26.9	69.5	73.1	69.2	72.8	0.0440964
YOL116W	non-essential	P19_A06	26.6	23.6	25.8	21.4	73	76.1	74	78.3	0.0768261
YMR198W	non-essential	P19_A07	41.1	36.9	39.7	38.4	58.6	62.9	60	61.1	0.0436395
YBL031W	non-essential	P19_A08	29.9	24.7	27.1	24.4	69.5	74.8	72.4	74.9	0.0954842
YBL063W	non-essential	P19_A09	29.7	25.1	28.1	26.4	69.9	74.8	71.7	73.4	0.0622901
YGL216W	non-essential	P19_A10	31.8	30.8	35.9	35.4	67.9	69	63.9	64.4	-0.0555146
YOR058C	non-essential	P19_A11	42.3	42.6	43.4	42.8	57.4	57.2	56.4	56.9	-0.0110922
YIL031W	essential	P19_A12	31.2	27.3	25.1	21	68.6	72.5	74.7	78.7	0.165786
YCL017C	essential	P19_B01	34.4	30.6	31.9	27.2	65.2	69.2	67.9	72.5	0.0996169
YML091C	essential	P19_B02	2.5	0.74	0.17	0.066	97.4	99.2	99.7	99.8	0.47097
YOL043C	non-essential	P19_B03	39.6	38.1	40.8	39.4	60.1	61.7	59	60.4	-0.000113373
YPL072W	non-essential	P19_B04	37.1	35.8	36.5	35.1	62.6	64	63.2	64.7	0.0261598
YNL081C	non-essential	P19_B05	0.076	0.077	0.022	0.055	99.7	99.6	99.7	99.6	0.0112289
YLR105C	essential	P19_B06	0.022	0	0.022	0.011	99.8	99.9	99.8	99.8	0.00394412
YPL097W	non-essential	P19_B07	27	22.4	15.4	10.2	72.8	77.4	84.4	89.6	0.354708
YDR268W	non-essential	P19_B08	38.2	38.3	38.6	38.5	61.6	61.5	61.1	61.3	-0.00555522
YPL040C	non-essential	P19_B09	15.1	6.98	4.22	1.81	84.8	92.9	95.7	98	0.639295
YCR024C	non-essential	P19_B10	25.4	22.8	24.5	22.8	74.5	77.1	75.4	77	0.0456693
YKL194C	non-essential	P19_B11	50.7	46.9	43.8	42.7	48.9	52.6	55.8	57	0.117785
YGR147C	essential	P19_B12	40.2	34.6	33.5	25.7	59.6	65.2	66.3	74.1	0.196005
YGL143C	non-essential	P19_C01	42.5	50.5	61.2	70	57.2	49.3	38.5	29.8	-0.370281
YER069W	non-essential	P19_C02	35.9	31.9	31.1	27.5	64	67.9	68.8	72.4	0.123839
YMR267W	non-essential	P19_C03	3.57	0.63	0.15	0.099	96.1	99.1	99.5	99.6	0.590805
YGL085W	non-essential	P19_C04	44	44.5	45.8	46.2	55.9	55.3	53.9	53.6	-0.031331
YNL003C	non-essential	P19_C05	35.7	35.1	37.2	36.1	64	64.6	62.4	63.6	-0.0110951
YHR155W	non-essential	P19_C06	41.2	42.1	43.9	46.4	58.6	57.8	55.8	53.4	-0.0626693
YAL010C	non-essential	P19_C07	47	54.9	65.5	69.3	52.8	45	34.4	30.6	-0.324227
YOR205C	non-essential	P19_C08	6.65	1.8	0.25	0.11	93.3	98.1	99.6	99.8	0.771301
YLL041C	non-essential	P19_C09	45	43	43.2	38.9	54.8	56.8	56.6	60.8	0.0682986
YOL009C	non-essential	P19_C10	38.8	39.7	39.3	38.5	61	60.1	60.6	61.3	-0.00269414
YNL169C	non-essential	P19_C11	46.5	46.6	47.5	46.2	53.1	53.1	52.1	53.5	-0.00285562
YBL098W	non-essential	P19_C12	38.9	39.2	42.4	40.6	60.8	60.7	57.4	59.3	-0.0349526
YLR142W	non-essential	P19_D01	36.5	34.2	37	36	63.3	65.6	62.6	63.7	0.00778077
YHR189W	non-essential	P19_D02	43.9	43.4	44.6	44.2	55.8	56.4	55.1	55.4	-0.00537242
YMR066W	non-essential	P19_D03	4.97	1.06	0.23	0.088	93.5	97	98.1	98.4	0.686701
YDL157C	non-essential	P19_D04	39.6	37.9	40.2	39.1	60	61.9	59.5	60.6	0.00672743
YMR024W	non-essential	P19_D05	5.08	1.43	0.39	0.26	93.8	98.1	99	99	0.635826
YGR222W	non-essential	P19_D06	0.011	0	0	0.011	99.7	99.6	99.7	99.7	0.00227331
YGL129C	non-essential	P19_D07	36	34	36.8	35.9	63.6	65.7	62.9	63.8	0.00288433
YHR067W	non-essential	P19_D08	15.2	7.38	4.22	2.18	84.6	92.4	95.7	97.8	0.612134
YKR006C	non-essential	P19_D09	29.2	27.4	27.1	25.7	70.5	72.4	72.6	74.1	0.057616
YLR193C	non-essential	P19_D10	43.4	36.9	34.1	27.5	56.3	62.9	65.7	72.3	0.222141
YGR193C	non-essential	P19_D11	30.7	20.6	12.9	7.1	67.5	77.8	85.3	91.2	0.544235
YOR221C	non-essential	P19_D12	39.7	34.9	36.4	34.1	60	65	63.5	65.8	0.0858241
YDR219C	non-essential	P19_E01	30.3	27.5	30.1	29.5	69.5	72.4	69.6	70.4	0.0189579
YKR036C	non-essential	P19_E02	46.6	45.8	48	45.7	53.1	54	51.8	54.1	0.00278856
YMR257C	non-essential	P19_E03	27.5	22	18.4	13.9	72.2	77.9	81.3	85.9	0.268095
YOR330C	non-essential	P19_E04	0.054	0.055	0.077	0.033	99.9	99.9	99.8	99.8	0.000806836
YDR379C-A	non-essential	P19_E05	44.3	43.6	45.4	42	55.4	56.2	54.4	57.7	0.0158662
YMR293C	non-essential	P19_E06	0.033	0.077	0.19	0.098	98.8	98.8	98.7	98.5	-0.0370565
YOL071W	non-essential	P19_E07	46.9	44.4	46.2	43.5	52.7	55.4	53.5	56.1	0.0404807
YGL256W	non-essential	P19_E08	42.8	42	43.6	43.4	56.9	57.8	56.1	56.3	-0.00730255
YBL013W	non-essential	P19_E09	33.5	30.5	32.2	31.4	66.2	69.3	67.5	68.3	0.0379949
YKL162C	non-essential	P19_E10	39.3	36.1	38.6	38.6	60.4	63.7	61	61.2	0.0200702
YDR185C	non-essential	P19_E11	51.1	51.8	53.5	51.7	48.6	48	46.3	48	-0.0201009
YNR045W	non-essential	P19_E12	43.2	40.4	42.3	39.2	56.4	59.3	57.4	60.4	0.0483635
YJL071W	non-essential	P19_F01	42.9	43.9	47.3	47.8	56.9	55.9	52.6	52.1	-0.0687419
YIL098C	non-essential	P19_F02	37.7	35.5	36.7	33.9	61.9	64.2	63	65.9	0.0483207
YPR134W	non-essential	P19_F03	0.033	0.11	0.12	0.099	99.9	99.8	99.7	99.8	-0.0305251
YDR511W	non-essential	P19_F04	40.4	37.7	39.2	37.9	59.5	62.1	60.6	61.8	0.0359413
YDL107W	non-essential	P19_F05	0.022	0.088	0.14	0.055	99.8	99.7	99.7	99.7	-0.0273147
YDR115W	non-essential	P19_F06	99.6	99.2	99	98.9	0.28	0.75	0.95	0.99	0.179672
YGR046W	essential	P19_F07	46.6	43.8	44.7	43.2	53.1	56	55	56.6	0.0481239
YER170W	non-essential	P19_F08	41.6	39.7	40.5	39.3	58.3	60	59.3	60.3	0.0304056
YMR287C	non-essential	P19_F09	5.77	1.31	0.23	0.088	94.1	98.5	99.5	99.7	0.735575
YMR064W	non-essential	P19_F10	0.011	0	0.022	0	99.9	99.8	99.8	99.9	0.00136728
YKR049C	non-essential	P19_F11	36.6	34.2	34.1	33.9	63	65.5	65.4	65.8	0.0476802
YJR113C	non-essential	P19_F12	37.3	38	36.8	33.4	62.3	61.8	63	66.3	0.0377314
YHL038C	non-essential	P19_G01	0.011	0.077	0.098	0.055	99.6	99.5	99.6	99.6	-0.0255098
YGR102C	non-essential	P19_G02	29.9	26.5	24.4	21.2	69.8	73.3	75.4	78.6	0.14661
YDL045W-A	non-essential	P19_G03	23.7	18.3	13.8	9.97	76.1	81.6	86	89.8	0.321939
YGR286C	non-essential	P19_G04	36.9	34.9	37	37	62.7	64.9	62.6	62.6	0.0047955
YPL118W	non-essential	P19_G05	0.022	0.055	0.044	0.14	99.9	99.9	99.8	99.8	-0.029081
YDR332W	non-essential	P19_G06	23.4	15	7.28	3.76	76.4	84.9	92.5	95.9	0.617336
YGL064C	non-essential	P19_G07	39.1	35.4	36.1	34.1	60.7	64.4	63.6	65.7	0.0739796
YBR268W	non-essential	P19_G08	50.3	41.5	36.7	28.7	49.4	58.3	63.1	71.2	0.297554
YGL059W	non-essential	P19_G09	43.3	41.8	44.2	43.1	55.3	57.2	54.8	55.8	0.00354795
YOR022C	non-essential	P19_G10	0.011	0	0.11	0.14	99.5	99.6	99.4	99.4	-0.038582
YNL328C	non-essential	P19_G11	55.2	54.1	54.7	53.2	44.4	45.6	45	46.5	0.023882
YIR024C	non-essential	P19_G12	55.5	53.1	54.9	53.3	44.2	46.5	44.8	46.4	0.0287493
YHR198C	non-essential	P19_H01	52.4	51.4	55.1	56.3	47.2	48.4	44.5	43.5	-0.0443948
YEL017W	non-essential	P19_H02	45.5	44.9	47.4	49.1	54	54.7	52	50.5	-0.0392503
YDR458C	non-essential	P19_H03	41.4	40.7	39.9	39	58.3	59.1	59.9	60.8	0.0324301
YOR098C	essential	P19_H04	44.6	44	46.7	46	55.2	55.8	53.1	53.8	-0.0220534
YPL020C	essential	P19_H05	46.2	46.7	48.1	48.7	53.5	53.3	51.6	51	-0.0328441
YDR026C	non-essential	P19_H06	45	44.1	45.4	44	54.5	55.5	54.3	55.7	0.0102279
YOR295W	non-essential	P19_H07	48	46.6	49.9	50	51.7	53.2	49.7	49.6	-0.0241728
YKR010C	non-essential	P19_H08	43.3	42.2	44.1	43.7	56.3	57.5	55.5	56	-0.00433995
YKL078W	essential	P20_A01	52.9	51.7	52.6	52.1	46.6	48	47	47.6	0.0133311
YBR141C	non-essential	P20_A02	49.3	41.7	38.9	32.5	50.5	58.2	60.8	67.2	0.228072
YJL025W	essential	P20_A03	42.1	34.6	29.6	23.5	57.6	65.2	70.2	76.3	0.279508
YDR365C	essential	P20_A04	0	0.011	0.055	0.044	99.8	99.8	99.7	99.6	-0.0182245
YDR457W	non-essential	P20_A05	34.7	34.4	36.3	36.8	64.9	65.4	63.5	63	-0.0267054
YKL125W	essential	P20_A06	34	34	35.8	34.9	65.7	65.8	63.9	64.9	-0.0189917
YBR142W	essential	P20_A07	36.9	33.7	35.7	35.1	62.8	66	64	64.7	0.03377
YDR312W	non-essential	P20_A08	43	40.8	44.1	41.2	56.8	59	55.6	58.6	0.0153295
YMR093W	essential	P20_A09	40.5	40	41.6	40.5	59.2	59.9	58.2	59.4	-0.00372792
YMR121C	non-essential	P20_A10	43.7	41.8	43	41.9	56.1	58	56.8	57.8	0.0245303
YNL068C	non-essential	P20_A11	41.8	40.1	40.8	38	58	59.7	58.8	61.8	0.0435242
YGL013C	non-essential	P20_A12	44.3	43.6	43.8	45.3	55.3	56.2	56.1	54.4	-0.00228572
YIL122W	non-essential	P20_B01	52	54.2	55.3	55	47.8	45.5	44.4	44.7	-0.0511619
YKR099W	non-essential	P20_B02	40.8	41.9	43	42.9	59	57.9	56.7	56.8	-0.0345973
YGL209W	non-essential	P20_B03	47	47	48	45.6	52.7	52.8	51.8	54.3	0.0074071
YOR048C	essential	P20_B04	0.022	0.13	0.12	0.15	99.9	99.8	99.8	99.7	-0.0461799
YBR073W	non-essential	P20_B05	48.8	47.1	46.4	45.4	49.7	51.3	52.1	53.1	0.0474259
YER161C	non-essential	P20_B06	45.5	45.5	46.7	44.2	54.2	54.4	53.2	55.6	0.00544987
YMR182C	non-essential	P20_B07	34.7	30.4	31.8	29.6	65	69.2	67.9	70.2	0.0811036
YLR451W	non-essential	P20_B08	49	48	50.2	47.6	50.3	51.4	49.1	51.7	0.00804418
YOR141C	non-essential	P20_B09	50.2	55	59.1	62.3	49.7	44.9	40.6	37.6	-0.168552
YNR024W	non-essential	P20_B10	49.7	48.7	49.2	48.3	50	51	50.5	51.5	0.0178315
YDL170W	non-essential	P20_B11	50.1	49.6	50.2	51.6	49.6	50.2	49.6	48	-0.0118198
YDR463W	non-essential	P20_B12	51.3	50.7	52	52.6	48.2	48.9	47.8	47.1	-0.0113389
YPR034W	essential	P20_C01	46.9	42.1	39.1	35.5	52.8	57.6	60.6	64.3	0.158134
YLL002W	non-essential	P20_C02	53.9	53.5	54.1	55.4	46	46.3	45.5	44.3	-0.0147412
YLR418C	non-essential	P20_C03	46.7	45.4	46	45.2	53.2	54.5	53.7	54.7	0.0197871
YDR213W	non-essential	P20_C04	49	47.2	47.9	46.1	50.7	52.6	51.9	53.7	0.0365432
YIL101C	non-essential	P20_C05	51.7	50.6	53.2	52.8	48.2	49.2	46.6	46.9	-0.0159533
YPR104C	essential	P20_C06	29.5	11.5	3.7	1.41	70.3	88.2	96.1	98.4	1.00608
YOR290C	non-essential	P20_C07	29.4	26.7	25	24	70.4	73.1	74.7	75.8	0.0975144
YBL046W	non-essential	P20_C08	44.4	43.7	44.8	45.8	55.5	56.2	55	54.1	-0.0124183
YNL139C	non-essential	P20_C09	50.3	51.7	54.2	55	49.3	48	45.5	44.5	-0.0657586
YDR421W	non-essential	P20_C10	46.6	46.4	46.9	45.7	53.2	53.3	52.8	54.1	0.00609612
YDR207C	non-essential	P20_C11	47.4	47.4	49.7	50.2	52.3	52.4	50.1	49.6	-0.0357111
YOR033C	non-essential	P20_C12	39.5	39.3	40	38.1	60	60.3	59.6	61.6	0.0110979
YML032C	non-essential	P20_D01	32.1	22.7	14.2	8.39	67.8	77.3	85.7	91.6	0.51095
YHR152W	non-essential	P20_D02	41	41.6	41.2	40.6	58.5	57.8	58.1	58.8	-0.000372477
YGR108W	non-essential	P20_D03	35.6	34.8	36	35.2	64	65	63.5	64.4	0.00368262
YBR279W	non-essential	P20_D04	54.1	51.8	51.8	50.4	45.7	48.1	48	49.3	0.0503929
YDR310C	non-essential	P20_D05	32	29.3	30.3	29.6	67.8	70.5	69.4	70.2	0.0432144
YNL103W	essential	P20_D06	29.4	29.6	28.9	29.3	70.3	70.3	70.9	70.4	0.00410429
YBL097W	essential	P20_D07	34.6	32.1	31.8	30.3	65	67.6	67.9	69.4	0.0672204
YBR289W	non-essential	P20_D08	32.7	30.6	30.6	28.3	67.1	69.3	69.1	71.5	0.0635905
YOR038C	non-essential	P20_D09	45.8	45	47.3	46.9	54	54.9	52.2	52.9	-0.016177
YHR156C	non-essential	P20_D10	44.3	43.6	44	43.3	55.4	56	55.6	56.3	0.011499
YDL056W	non-essential	P20_D11	42.6	41	40.4	39.4	57	58.8	59.2	60.3	0.045761
YMR019W	non-essential	P20_D12	40.7	41.2	44.4	43.6	59	58.6	55.3	56.1	-0.0475893
YLR323C	essential	P20_E01	45.5	42.5	42.6	41	54.2	57.3	57.1	58.8	0.064143
YLR430W	essential	P20_E02	31.2	23.5	17.5	13.1	68.5	76.1	82.2	86.5	0.358115
YAL009W	non-essential	P20_E03	48.2	49.6	49.5	48.8	51.6	50.2	50.3	51	-0.0162876
YDR314C	non-essential	P20_E04	56.2	56.4	57	54.6	43.5	43.4	42.8	45	0.00852426
YLR375W	non-essential	P20_E05	36.3	32	32.8	30.2	63.4	67.7	66.8	69.5	0.0924505
YMR075W	non-essential	P20_E06	57.5	55.3	55.7	54.6	42.3	44.6	44	45.2	0.0411874
YMR048W	non-essential	P20_E07	57.9	55.5	55.9	54.5	41.9	44.5	43.9	45.3	0.0477035
YGR093W	non-essential	P20_E08	41.2	39.4	40.7	39.3	58.6	60.5	59.1	60.6	0.025196
YCL061C	non-essential	P20_E09	59.1	59.6	60	59.6	40.6	40.2	39.6	40	-0.0117699
YIL130W	non-essential	P20_E10	39.6	39.9	40.9	42.1	60.2	60	58.9	57.8	-0.0297066
YOR189W	non-essential	P20_E11	41.5	34.6	31.1	27.4	58.3	65.3	68.6	72.3	0.215396
YDR240C	essential	P20_E12	35.5	32.5	33.7	31.2	64.4	67.4	66.1	68.5	0.0601098
YKL145W	essential	P20_F01	54	58.6	65.4	68.4	45.8	41.3	34.3	31.4	-0.208784
YKL108W	essential	P20_F02	35.9	34.7	35.6	34.7	63.9	65.2	64.2	65.2	0.0169375
YGR104C	non-essential	P20_F03	15.1	8.66	4.74	2.55	84.5	90.9	94.9	97.2	0.559028
YDR473C	essential	P20_F04	33.9	32.7	32.9	31.7	65.9	67.1	66.9	68	0.0306173
YCR042C	non-essential	P20_F05	53.9	47.4	45.6	42.5	46	52.5	54.3	57.3	0.160946
YPL016W	essential	P20_F06	39.6	36.3	35.9	34.9	60.4	63.6	64	65	0.0733196
YDR138W	non-essential	P20_F07	54.1	53.4	52.9	52.5	45.6	46.4	46.9	47.3	0.0231981
YLR086W	essential	P20_F08	39.8	39.4	41.7	39.7	60.1	60.5	58.1	60	-0.00991214
YPR046W	non-essential	P20_F09	43.6	44.1	44.5	44.1	56	55.5	55.1	55.6	-0.0104513
YNL273W	non-essential	P20_F10	49.8	50.1	50.5	48.7	50	49.6	49.3	51.1	0.00435129
YNL230C	non-essential	P20_F11	42.2	41	42.2	40.9	57.6	58.9	57.5	58.8	0.0142267
YER029C	essential	P20_F12	35.6	32.3	33.4	31.9	64.1	67.6	66.3	67.9	0.0590882
YOR319W	essential	P20_G01	48.3	46.1	48.2	47	51.5	53.6	51.3	52.5	0.0155767
YNL102W	essential	P20_G02	43.9	43.6	44.5	43.4	55.6	56.1	55.1	56.2	0.00260238
YLR015W	non-essential	P20_G03	48.1	47.5	50.1	49	51.6	52.4	49.7	50.8	-0.0161794
YLR071C	essential	P20_G04	37.2	33.9	28.9	24.3	62.4	65.9	70.8	75.3	0.191043
YNL261W	essential	P20_G05	48.9	48.1	49.9	47	50.9	51.7	49.9	52.7	0.0122575
YOR140W	non-essential	P20_G06	60.8	62.6	63.3	63.1	39	37.2	36.6	36.7	-0.0403642
YGL066W	non-essential	P20_G07	44.5	45.3	45.6	45.7	55.2	54.5	54.1	54	-0.01858
YCR033W	non-essential	P20_G08	62.7	61.5	61.9	61.4	33.6	35.1	34.5	35.2	0.023969
YOR249C	essential	P20_G09	52.6	51.6	55	55.2	47.1	48.2	44.8	44.5	-0.032355
YDR478W	essential	P20_G10	37.8	32.5	32.2	26.6	61.7	67.2	67.5	73.1	0.160187
YIL084C	non-essential	P20_G11	54.7	56.7	58	58.3	45	43.2	41.8	41.4	-0.0547772
YKL173W	essential	P20_G12	42.7	40.7	42.3	39.9	56.9	59.1	57.3	59.8	0.0329694
YDR469W	non-essential	P20_H01	45.6	45.3	47.3	47	54.1	54.6	52.5	52.7	-0.0200798
YMR263W	non-essential	P20_H02	51.6	49.1	49.8	46.2	48.1	50.8	50	53.5	0.0632708
YDL098C	essential	P20_H03	52.9	52.4	51.7	51.6	46.7	47.2	47.8	48.1	0.0193144
YNR010W	non-essential	P20_H04	44.8	43.8	47.5	45.3	54.7	55.8	52.2	54.3	-0.0156404
YOR064C	non-essential	P20_H05	47.2	46.5	48.4	45.8	52.6	53.2	51.3	53.9	0.00627095
YKL059C	essential	P20_H06	41.4	37.7	32.9	30.9	58.3	62	66.8	68.7	0.157543
YFL024C	essential	P20_H07	41.6	43.8	45.7	46.3	57.8	56	54.1	53.3	-0.0677164
YDR362C	essential	P20_H08	46.8	46	48.5	46.7	52.9	53.7	51.2	53	-0.00646681
YGL025C	non-essential	P21_A01	39.6	39.9	40.3	40.4	60.2	59.8	59.4	59.2	-0.0130277
YPR065W	non-essential	P21_A02	41	36.7	37.7	33.8	58.8	63.1	62	66	0.0964703
YMR106C	non-essential	P21_A03	0	0.044	0.056	0.088	99.9	99.9	99.9	99.8	-0.0291453
YNL317W	essential	P21_A04	38	37.3	37.8	37.9	61.8	62.5	62	61.9	0.0041653
YGR252W	non-essential	P21_A05	35.5	27.6	25	18.1	64.3	72.2	74.7	81.6	0.284288
YNL282W	essential	P21_A06	44.9	45.3	47	46.1	54.9	54.5	52.7	53.6	-0.023832
YAR003W	non-essential	P21_A07	25.9	21.5	22.7	21.9	73.8	78.4	77.1	77.8	0.0869423
YDR301W	essential	P21_A08	0.022	0.055	0.022	0.011	99.5	99.6	99.7	99.6	0.000617118
YDR014W	non-essential	P21_A09	28.2	24.7	28.5	25.9	71.3	74.8	71.1	73.6	0.0349318
YKR029C	non-essential	P21_A10	38.2	35.3	36	33.8	60.2	63.3	62.6	64.9	0.0641338
YLR210W	non-essential	P21_A11	35.2	34.4	34.8	33.4	64.3	65.4	64.9	66.4	0.0233953
YDR318W	non-essential	P21_A12	36.4	29.7	32.1	27.7	63.3	70.1	67.6	72.1	0.1322
YBR107C	non-essential	P21_B01	34.1	29.9	32	29.8	65.8	70	67.8	69.9	0.0672551
YJR135C	non-essential	P21_B02	33.1	30.9	31.8	30.3	66.6	69	68	69.5	0.0430975
YGR188C	non-essential	P21_B03	33.1	22.2	11.8	6.41	66.4	77.6	87.8	93.1	0.616471
YDL022W	non-essential	P21_B04	0.022	0.044	0	0.011	99.7	99.7	99.7	99.6	0.0036935
YMR026C	non-essential	P21_B05	41.1	39.7	43.2	40.6	58.6	60.1	56.6	59.2	-0.00293222
YJL210W	non-essential	P21_B06	41.2	37.2	39.5	35.3	58.5	62.6	60.2	64.4	0.0743032
YMR204C	non-essential	P21_B07	41.6	37.6	39.3	37.3	58.2	62.1	60.4	62.3	0.061892
YNL126W	essential	P21_B08	53.3	54.3	55.7	54.7	46.6	45.6	44.3	45.2	-0.0279256
YML064C	essential	P21_B09	52.2	53.2	54.5	52.7	47.5	46.5	45.2	46.9	-0.0204773
YLR457C	essential	P21_B10	44.6	40.6	44	42.1	54.8	58.8	55.5	57.3	0.0366502
YKL089W	essential	P21_B11	0.022	0.065	0.044	0.099	97.5	97.9	97.2	97.4	-0.0219159
YDR016C	essential	P21_B12	41.7	36	35.2	31.1	58.1	63.8	64.5	68.8	0.151894
YAL047C	non-essential	P21_C01	44.9	40.9	42.3	39.7	54.8	58.9	57.4	60.2	0.071973
YOR195W	non-essential	P21_C02	50.1	49.8	50.7	49.5	49.6	50	49.2	50.2	0.00323856
YBR233W-A	essential	P21_C03	26.4	19.6	16.9	12	73.3	80.1	82.8	87.6	0.302128
YLR381W	non-essential	P21_C04	46.9	45.8	47.2	44.7	52.9	54	52.5	55	0.0194118
YIL144W	essential	P21_C05	38.4	34.9	35.1	33	61.5	65	64.7	66.8	0.079195
YKR083C	essential	P21_C06	35.3	33	33.3	31.6	64.5	66.8	66.5	68.2	0.0543455
YGL061C	essential	P21_C07	47.7	46.2	48.4	49.1	52.2	53.7	51.5	50.8	-0.0114981
YDR320C-A	essential	P21_C08	36.3	35.1	33.7	29.8	63.4	64.7	65.9	69.9	0.0811621
YIR010W	essential	P21_C09	0.073	0.22	0.073	0.024	99.8	99.7	99.8	99.9	0.000986827
YDR356W	essential	P21_C10	62	65	71.3	73	37.7	34.8	28.5	27	-0.17117
YPL255W	essential	P21_C11	0.16	0.19	0.37	0.3	99.3	99.4	99.4	99.4	-0.0495835
YCL029C	non-essential	P21_C12	34	28.4	26.6	21.7	65.4	71.2	73.1	78	0.198057
YEL061C	non-essential	P21_D01	27	22.1	22.1	19.3	71.7	76.2	76.8	79.2	0.145148
YPL155C	non-essential	P21_D02	42.9	42.3	45.4	42.9	56.7	57.5	54.3	56.7	-0.0120148
YLR396C	non-essential	P21_D03	42	42.5	43.4	41.2	57.8	57.3	56.4	58.5	-0.0028951
YPL180W	non-essential	P21_D04	29.7	27.4	27	28.3	70.1	72.5	72.7	71.6	0.0406912
YPL045W	non-essential	P21_D05	42	43.1	46.4	44.6	57.9	56.8	53.4	55.1	-0.0514392
YLR001C	non-essential	P21_D06	38.4	34.9	36	33.4	61.4	64.9	63.7	66.3	0.0699716
YGL006W	non-essential	P21_D07	40.5	37.3	38.7	37	59	62	60.7	62.2	0.049557
YBR207W	non-essential	P21_D08	49	47.9	47.6	45.2	50.8	52	52.1	54.5	0.0425449
YDR135C	non-essential	P21_D09	35.7	33.5	35.5	34.6	64.1	66.3	64.3	65	0.0174715
YPL006W	non-essential	P21_D10	44.2	41.6	44.9	42.9	55.6	58.2	54.8	56.9	0.0143302
YDL008W	essential	P21_D11	28.3	28.5	31.9	36.5	71.4	71.1	67.7	63.2	-0.103465
YDR128W	non-essential	P21_D12	46.4	40.9	44.2	40.1	53.2	58.6	55.4	59.5	0.0821905
YJR138W	non-essential	P21_E01	41.6	37.4	39.7	37.6	57.9	62.3	59.8	62	0.0591627
YPR075C	non-essential	P21_E02	35.9	36.1	39.5	41.8	63.8	63.6	60.2	57.9	-0.074312
YBR161W	non-essential	P21_E03	47.8	45.5	47.4	45.3	51.6	54.1	52	54.4	0.0314057
YJR054W	non-essential	P21_E04	32.2	29.6	29	27.2	67.5	70.3	70.7	72.6	0.0800535
YDR080W	non-essential	P21_E05	52.2	49.8	49.8	48.6	47.5	50	49.9	51.2	0.0511504
YJL072C	essential	P21_E06	27.8	23.2	18.1	15.9	72	76.6	81.7	83.9	0.239875
YDL149W	non-essential	P21_E07	31.3	29.2	28	27.9	68.4	70.6	71.8	71.8	0.0633428
YGR196C	non-essential	P21_E08	50.1	50.1	50.5	49.9	49.6	49.8	49.4	49.8	0.000287744
YOL109W	non-essential	P21_E09	47.6	44.4	44.1	42	52.3	55.5	55.8	57.8	0.0760704
YLR119W	non-essential	P21_E10	41.1	38.2	42.9	40.3	58.4	61.5	56.6	59.4	0.00604337
YGR023W	non-essential	P21_E11	47.2	43.5	47.2	45.3	52.6	56.3	52.4	54.4	0.0256348
YOR223W	non-essential	P21_E12	41.2	39.1	41.1	38.8	58.6	60.6	58.7	61	0.0275889
YOR219C	non-essential	P21_F01	43.9	43.9	44.1	42.8	55.6	55.7	55.5	56.8	0.00904935
YJL134W	non-essential	P21_F02	0.022	0.032	0.066	0.066	99.8	99.8	99.8	99.7	-0.0159624
YGR032W	non-essential	P21_F03	40.5	37.2	39.8	36.1	59.3	62.8	60	63.7	0.0531358
YNL106C	non-essential	P21_F04	30.4	29.7	30.1	28.5	69.4	70.3	69.6	71.3	0.0233763
YBR234C	essential	P21_F05	0	0.093	0.081	0.092	99.9	99.7	99.8	99.8	-0.0368339
YDL161W	non-essential	P21_F06	48.9	46.9	45.5	44.5	50.9	52.8	54.4	55.3	0.0621123
YPL202C	non-essential	P21_F07	68.6	68.3	68.8	67.4	31.1	31.6	31	32.4	0.0127908
YJL005W	essential	P21_F08	49.1	45.5	44.4	42.6	50.6	54.2	55.2	57.1	0.0916172
YGR149W	non-essential	P21_F09	0	0.011	0.067	0.055	99.8	99.8	99.5	99.5	-0.0225834
YKR045C	non-essential	P21_F10	35.3	30	31	28.5	64.5	69.9	68.7	71.4	0.109733
YKL222C	non-essential	P21_F11	45.8	39.7	44.8	42.5	52.8	60.1	55	57.3	0.0607572
YDR326C	non-essential	P21_F12	48.7	43.2	44.6	39.8	50.9	56.6	55	59.9	0.115533
YCR023C	non-essential	P21_G01	0.044	0.077	0.078	0.077	99.8	99.8	99.7	99.7	-0.0138242
YDR319C	non-essential	P21_G02	38.1	34.2	33.2	29.6	61.4	65.5	66.3	70.1	0.122474
YBR235W	non-essential	P21_G03	43	41.7	43.1	41.3	56.6	58	56.5	58.5	0.0186828
YJR116W	non-essential	P21_G04	27.5	25.3	25.7	24.5	72.2	74.5	74	75.3	0.0534606
YBR168W	non-essential	P21_G05	34.7	30.1	30.3	26.7	65.1	69.7	69.5	73	0.121215
YIR038C	non-essential	P21_G06	31.6	29.2	29	28.4	68.1	70.6	70.5	71.2	0.0562953
YMR011W	non-essential	P21_G07	49	49	48.6	50.5	50.7	50.9	51.1	49.2	-0.0101189
YKR093W	non-essential	P21_G08	44.5	44	44.6	44.6	55.2	55.8	55.1	55.2	0.000509326
YOL019W	non-essential	P21_G09	48.2	46.2	48.5	46.2	51.6	53.5	51.1	53.4	0.0193691
YDR497C	non-essential	P21_G10	51.3	49	53	52.6	48.5	50.8	46.8	47.1	-0.0145149
YDR384C	non-essential	P21_G11	49.5	43.4	47	42.3	50.3	56.3	52.7	57.4	0.0916193
YGR142W	non-essential	P21_G12	44.7	38.9	44.1	41.2	54.9	60.8	55.4	58.3	0.049748
YDR216W	non-essential	P21_H01	39.4	37.1	35.4	32.7	60.3	62.6	64.4	66.9	0.09173
YFL033C	non-essential	P21_H02	45.6	44	43.8	44	54.1	55.7	56	55.7	0.0286313
YOL100W	non-essential	P21_H03	47.6	45.5	49	48.5	52.1	54.3	50.7	51.2	-0.00941434
YGR097W	non-essential	P21_H04	44	42	44.2	42.6	55.6	57.7	55.5	57.2	0.0177095
YDL045C	essential	P21_H05	48.9	48.3	51	50.2	50.9	51.5	48.7	49.5	-0.0217624
YML058W-A	non-essential	P21_H06	41.4	40.6	42.6	42.7	58.3	59.1	57.1	57.1	-0.0154419
YMR173W	non-essential	P21_H07	37.6	34.8	35.2	34.9	62.3	65.1	64.6	64.9	0.0469042
YLR211C	non-essential	P21_H08	47.5	47.1	49.4	50.1	52.2	52.8	50.2	49.7	-0.0310754
YDR067C	non-essential	P22_A01	42.1	39.4	42.2	40.6	57.7	60.3	57.5	59	0.0191825
YMR095C	non-essential	P22_A02	25.4	22	24.7	20.4	74.5	77.9	75.2	79.3	0.0763537
YML131W	non-essential	P22_A03	40.4	40.2	42	42	59.2	59.4	57.6	57.6	-0.0225804
YHR103W	non-essential	P22_A04	0.043	0.022	0.033	0.022	99.9	99.9	99.8	99.9	0.00704597
YGR122W	non-essential	P22_A05	43.4	45.2	46	48	56.4	54.6	53.9	51.8	-0.0586301
YNL152W	essential	P22_A06	13.6	11.1	9.34	6.69	86.3	88.7	90.4	93.2	0.224874
YLR063W	non-essential	P22_A07	45.5	45.3	46.1	46.6	54.3	54.5	53.7	53.1	-0.0125355
YJL153C	non-essential	P22_A08	51.1	50.8	51.2	51.6	48.7	49	48.6	48.2	-0.0039327
YBR006W	non-essential	P22_A09	56	56	56.5	57.9	43.7	43.7	43.3	41.9	-0.0183657
YPL223C	non-essential	P22_A10	37.8	36.4	38	36.1	62	63.4	61.8	63.8	0.0186435
YDL216C	non-essential	P22_A11	39.6	40	41.5	41.5	60.3	59.7	58.3	58.3	-0.0295838
YDR025W	non-essential	P22_A12	29.6	15.4	7.74	3.06	70.1	84.4	92	96.8	0.776153
YLR344W	non-essential	P22_B01	46.9	44.8	45.5	44	52.9	54.9	54.2	55.8	0.0380595
YMR281W	essential	P22_B02	33.3	31.9	32.7	29.6	66.2	67.4	66.7	69.9	0.0437658
YKL190W	non-essential	P22_B03	44.3	42.9	41.8	40.7	55.6	57	58	59	0.0482747
YPR032W	non-essential	P22_B04	36.9	36	36.7	34.3	62.9	63.7	62.9	65.3	0.0264909
YAL056W	non-essential	P22_B05	40.9	37.8	37	32.8	58.9	62	62.8	66.9	0.104959
YNL055C	non-essential	P22_B06	0.15	0.12	0.044	0.022	99.4	99.7	99.7	99.9	0.0426924
YMR280C	non-essential	P22_B07	41.4	41.2	39.9	40.4	58.4	58.5	59.9	59.2	0.0171473
YMR164C	non-essential	P22_B08	46.3	45.3	47	46.6	53.5	54.4	52.7	53.2	-0.0040526
YER142C	non-essential	P22_B09	48.7	48.4	49.4	49.9	50.9	51.3	50.3	49.7	-0.0128035
YDL020C	non-essential	P22_B10	46.6	48	49.7	49.7	51.9	50.3	48.9	49	-0.0472194
YOR363C	non-essential	P22_B11	40.9	42.1	42	42.7	59	57.7	57.7	57.2	-0.0259532
YOR315W	non-essential	P22_B12	44.3	45	44.2	43.8	55.4	54.6	55.4	55.9	0.00246963
YNL186W	non-essential	P22_C01	45	44.3	45.2	43	54.8	55.5	54.6	56.9	0.0182949
YOR269W	non-essential	P22_C02	38.7	38.8	42.1	42.4	61	60.8	57.5	57	-0.053836
YOL001W	non-essential	P22_C03	32.3	30.3	30.6	29.4	67.4	69.4	69.1	70.3	0.0458982
YGL163C	non-essential	P22_C04	42.9	43.5	41	40.1	56.7	56.1	58.6	59.6	0.0338636
YER116C	non-essential	P22_C05	41.1	41.4	42	41.3	57.3	57.3	56.6	56.9	-0.00774547
YDR253C	non-essential	P22_C06	40.9	38.5	39.3	39.1	59	61.4	60.7	60.8	0.0323113
YNL157W	non-essential	P22_C07	46.6	46.3	48.8	48.2	53.1	53.3	50.9	51.6	-0.02478
YAL015C	non-essential	P22_C08	41.7	43.5	43.4	43.5	57.8	56.1	55.8	55.7	-0.0322067
YOR028C	non-essential	P22_C09	41.8	41.4	40.9	42.3	58.1	58.4	58.7	57.4	0.000469363
YGR098C	essential	P22_C10	0.14	0.055	0.022	0.011	99.7	99.7	99.9	99.7	0.047161
YEL029C	non-essential	P22_C11	42.9	42.5	43.6	42.2	56.7	57.2	56	57.4	0.00329488
YNL015W	non-essential	P22_C12	35.5	33.7	35.8	34.1	64.4	66	64	65.7	0.0158917
YCL034W	non-essential	P22_D01	39.6	39.4	40.1	40.7	60.2	60.4	59.6	59	-0.0125422
YPL260W	non-essential	P22_D02	30.2	29.9	30.7	28.9	69.7	69.9	69	70.8	0.00962746
YDR400W	non-essential	P22_D03	29	28.1	29.5	28.6	70.7	71.4	70.1	71	0.00307889
YHR097C	non-essential	P22_D04	29.7	28.4	29.4	27.4	70.1	71.4	70.4	72.4	0.0298985
YPL014W	non-essential	P22_D05	47.7	45.3	46.9	44.7	52	54.6	52.9	55.1	0.0376076
YPR060C	non-essential	P22_D06	54.3	51.5	50.4	48.5	45.4	48.1	49.2	51.1	0.0780155
YIL017C	non-essential	P22_D07	43.2	43.4	45.1	44.2	56.7	56.5	54.7	55.5	-0.0209203
YER038C	essential	P22_D08	42.3	40.9	42.3	41.2	57.6	59	57.4	58.7	0.0130449
YIL048W	essential	P22_D09	46.2	49.6	52.8	55.5	53.7	50.2	47.1	44.2	-0.126175
YML038C	non-essential	P22_D10	48.2	47	48.9	48.1	51.7	52.8	50.8	51.6	-0.00121064
YPR079W	non-essential	P22_D11	32.6	31.1	30.8	29.8	66.5	67.8	68.1	69	0.0422755
YLL052C	non-essential	P22_D12	57.4	55.4	56.2	55.4	42.4	44.4	43.6	44.3	0.0292182
YLR130C	non-essential	P22_E01	24.5	22.7	23.2	20.8	75.3	77.1	76.4	78.9	0.0598867
YLL061W	non-essential	P22_E02	41.4	39.6	39.7	39.5	58.4	60.2	60.1	60.3	0.0316789
YGR263C	non-essential	P22_E03	26.2	26.9	29.2	28.5	73.6	72.9	70.5	71.2	-0.0478996
YHR110W	non-essential	P22_E04	19.6	18.1	19.4	17.6	79.7	81.2	79.7	81.8	0.0354992
YPR071W	non-essential	P22_E05	40.5	39.8	40.3	38.8	59.3	60	59.5	60.9	0.0177772
YOL101C	non-essential	P22_E06	54	55	55	56	45.8	44.8	44.8	43.7	-0.0259812
YIL030C	non-essential	P22_E07	40.4	36.7	37.5	34.6	59.5	63.1	62.3	65.1	0.0789666
YIL040W	non-essential	P22_E08	49.9	49.2	50	48.5	49.9	50.6	49.8	51.1	0.0123732
YJL080C	non-essential	P22_E09	29.6	27.4	28.6	25.8	69.7	71.7	70.5	73.1	0.0521547
YML105C	essential	P22_E10	65.3	70.7	71.9	74.4	34.6	29.1	27.9	25.3	-0.153365
YGR036C	non-essential	P22_E11	38.3	36.6	34.7	32.8	61.4	63.2	65.1	66.9	0.0775512
YLR088W	essential	P22_E12	37	35.4	35.7	34.6	62.6	64.2	63.8	65.1	0.0347324
YHR175W	non-essential	P22_F01	39.7	40	41.4	41.3	60	59.6	58.2	58.4	-0.0250774
YGL255W	non-essential	P22_F02	31.5	32.2	34.5	36.7	68.4	67.6	65.3	63	-0.0706539
[truncated: 3,253 more rows]
