# Supplementary material for: Genome-wide conditional degron libraries for functional genomics
Source: J Cell Biol. 2024 Dec 18;224(2):e202409007. doi: 10.1083/jcb.202409007 (PMC11654235; doi:10.1083/jcb.202409007)
Supplement: Table S3 — shows characterization of the AID-v1 library. [file jcb_202409007_tables3.xlsx]

## Sheet: Table S3
Table S3
Characterization of the AID-v1 library
mNeongreen intensities and colony sizes
Data corresponding to Fig. 2 and 3
.mNeongreen intensities normalized by background autofluorescence (mNG/bkg) or corrected for background (mNG-bkg)
.p-values from a two-sided t-test, adjusted for multiple testing using the method of Benjamini-Hochberg, between each TIR1- and TIR1+ strain
			TIR1-		TIR1+				colony.size
systematic.name	standard.name	description	mNG/bkg	mNG-bkg	mNG/bkg	mNG-bkg	p.value_degradation	class.degradation	TIR1-	TIR1+	p.value_colony.size	class.fitness
YAL005C	SSA1	ATPase involved in protein folding and NLS-directed nuclear transport; HSP70 family member; required for ubiquitin-dependent degradation of short-lived proteins; forms a chaperone complex with Ydj1p; localizes to the nucleus, cytoplasm and cell wall; unique functional specificity in the propagation of yeast [URE3] prions and vacuolar-mediated degradation of gluconeogenic enzymes; general targetin…	510.97	509.97	8.68274	7.68274	0.0018494	Partial degradation	1.04375	1.06436	0.409286	Not affected
YAL007C	ERP2	Member of the p24 family involved in ER to Golgi transport; similar to Emp24p and Erv25p; role in misfolded protein quality control; forms a heterotrimeric complex with Erp1p, Emp24p, and Erv25p; localized to COPII-coated vesicles; ERP2 has a paralog, ERP4, that arose from the whole genome duplication	20.9675	19.9675	1.13415	0.134146	0.00155396	Complete degradation	1.21435	1.06691	0.00132707	Not affected
YAL008W	FUN14	Integral mitochondrial outer membrane (MOM) protein; dosage suppressor of an MDM10 null that reduces ERMES-related phenotypes, such as alterations in mitochondrial morphology, protein complex assembly, and lipid profile; dosage suppressor of MDM12, MDM34, and MMM1 null mutant growth defects; novel mechanism of MOM import involving Tom70p, the TOM complex, and the TIM23 complex, requiring mitochon…	11.5394	10.5394	4.42121	3.42121	0.000718877	Partial degradation	1.01139	1.01607	0.590516	Not affected
YAL009W	SPO7	Putative regulatory subunit of Nem1p-Spo7p phosphatase holoenzyme; regulates nuclear/ER membrane association and activation of Pah1p, a phosphatidate phosphatase involved in the production of diacylglycerol DAG for lipid droplet biogenesis; phosphatase activity of the Nem1p-Spo7p complex is inhibited by Ice2p; regulates nuclear growth by controlling phospholipid biosynthesis; required for normal …	2.34615	1.34615	1.07372	0.0737179	1.92253e-08	Complete degradation	1.08631	1.00437	0.000168671	Not affected
YAL010C	MDM10	Moonlighting protein component of both the ERMES and SAM complex; subunit of the ERMES complex that acts as a molecular tether between the mitochondria and the ER, necessary for both efficient phospholipid exchange between organelles and for mitophagy; SAM/TOB complex subunit that functions in the assembly of outer membrane beta-barrel proteins; involved in mitochondrial inheritance and morpholog…	1.33523	0.335227	0.985795	-0.0142045	0.000135965	Complete degradation	0.708376	1.09731	9.56255e-06	Not affected
YAL011W	SWC3	Protein of unknown function; component of the SWR1 complex, which exchanges histone variant H2AZ (Htz1p) for chromatin-bound histone H2A; required for formation of nuclear-associated array of smooth endoplasmic reticulum known as karmellae	1.6087	0.608696	1.06159	0.0615942	0.00470381	Complete degradation	1.11242	0.995369	0.134541	Not affected
YAL012W	CYS3	Cystathionine gamma-lyase; catalyzes one of the two reactions involved in the transsulfuration pathway that yields cysteine from homocysteine with the intermediary formation of cystathionine; protein abundance increases in response to DNA replication stress	18.2539	17.2539	0.76943	-0.23057	0.00100089	Complete degradation	1.10161	0.866771	0.00163004	Impaired fitness
YAL013W	DEP1	Component of the Rpd3L histone deacetylase complex; required for diauxic shift-induced histone H2B deposition onto rDNA genes; transcriptional modulator involved in regulation of structural phospholipid biosynthesis genes and metabolically unrelated genes, as well as maintenance of telomeres, mating efficiency, and sporulation; localizes to both the nucleus and mitochondria where it may play a ro…	3.30097	2.30097	1.03398	0.0339806	0.000484925	Complete degradation	1.14552	1.13342	0.511352	Not affected
YAL014C	SYN8	Endosomal SNARE related to mammalian syntaxin 8	1.76821	0.768212	1.21854	0.218543	0.00177235	Partial degradation	1.12433	1.09915	0.857915	Not affected
YAL015C	NTG1	DNA N-glycosylase and apurinic/apyrimidinic (AP) lyase; involved in base excision repair; acts in both nucleus and mitochondrion; creates a double-strand break at mtDNA origins that stimulates replication in response to oxidative stress; required for maintaining mitochondrial genome integrity; NTG1 has a paralog, NTG2, that arose from the whole genome duplication	1.87413	0.874126	1.09091	0.0909091	0.00358716	Complete degradation	1.07135	1.06751	0.889764	Not affected
YAL016C-B		Dubious open reading frame; unlikely to encode a functional protein, based on available experimental and comparative sequence data	1.23353	0.233533	1.0509	0.0508982	0.00524435	Complete degradation	1.16628	1.06872	0.180374	Not affected
YAL016W	TPD3	Regulatory subunit A of the heterotrimeric PP2A complex; the heterotrimeric protein phosphatase 2A (PP2A) complex also contains regulatory subunit Cdc55p and either catalytic subunit Pph21p or Pph22p; required for cell morphogenesis and transcription by RNA polymerase III	14.7387	13.7387	0.945946	-0.0540541	0.00113883	Complete degradation	1.08797	1.01958	0.0790784	Not affected
YAL017W	PSK1	PAS domain-containing serine/threonine protein kinase; coordinately regulates protein synthesis and carbohydrate metabolism and storage in response to a unknown metabolite that reflects nutritional status; PSK1 has a paralog, PSK2, that arose from the whole genome duplication	3.61236	2.61236	1.03933	0.0393258	0.000272471	Complete degradation	0.976049	1.01882	0.190665	Not affected
YAL018C	LDS1	Protein Involved in spore wall assembly; localizes to lipid droplets found on or outside of the prospore membrane; shares similarity with Lds2p and Rrt8p, and a strain mutant for all 3 genes exhibits reduced dityrosine fluorescence relative to the single mutants	2.11029	1.11029	1.125	0.125	0.00106686	Complete degradation	1.22451	1.11819	0.272966	Not affected
YAL019W	FUN30	Snf2p family member with ATP-dependent chromatin remodeling activity; has a role in silencing at the mating type locus, telomeres and centromeres; enriched at centromeres and is required for correct chromatin structure around centromeres, as well as at the boundary element of the silent HMR; recruited to DNA double-strand breaks (DSBs) where it promotes 5' strand resection of DSBs; potential Cdc2…	2.32812	1.32812	0.992188	-0.0078125	0.00612693	Complete degradation	1.21709	1.06926	0.00753129	Not affected
YAL020C	ATS1	Protein required for modification of wobble nucleosides in tRNA; acts with Elongator complex, Kti11p, and Kti12p; has a potential role in regulatory interactions between microtubules and the cell cycle; forms a stable heterodimer with Kti11p	2.53289	1.53289	1.09211	0.0921053	0.0153263	Complete degradation	1.0038	1.03833	0.277324	Not affected
YAL021C	CCR4	Component of the CCR4-NOT transcriptional complex; CCR4-NOT is involved in regulation of gene expression; component of the major cytoplasmic deadenylase, which is involved in mRNA poly(A) tail shortening	6.71538	5.71538	1.18846	0.188462	1.7852e-10	Complete degradation	0.945893	1.023	0.0207224	Not affected
YAL022C	FUN26	High affinity, broad selectivity, nucleoside/nucleobase transporter; vacuolar membrane localized transporter which may regulate the balance of nicotinamide riboside (NmR) levels between the cytosol and vacuole, contributing to salvage of NmR for use in cytosolic NAD+ synthesis; equilibrative nucleoside transporter (ENT) family member	1.34518	0.345178	0.941624	-0.0583756	4.6549e-06	Complete degradation	1.04395	1.0782	0.0673946	Not affected
YAL023C	PMT2	Protein O-mannosyltransferase of the ER membrane; transfers mannose residues from dolichyl phosphate-D-mannose to protein serine/threonine residues; involved in ER quality control; functions as a heterodimer with Pmt2p but can also pair with Pmt5p; antifungal drug target; PMT2 has a paralog, PMT3, that arose from the whole genome duplication	15.1765	14.1765	14.2614	13.2614	0.0706878	No degradation	0.909019	1.02677	0.000752044	Not affected
YAL024C	LTE1	Protein similar to GDP/GTP exchange factors; without detectable GEF activity; required for asymmetric localization of Bfa1p at daughter-directed spindle pole bodies and for mitotic exit at low temperatures	1.72857	0.728571	1.46667	0.466667	0.00178296	No degradation	0.982346	0.781656	0.000517537	Impaired fitness
YAL025C	MAK16	Essential nuclear protein; constituent of 66S pre-ribosomal particles; required for maturation of 25S and 5.8S rRNAs; required for maintenance of M1 satellite double-stranded RNA of the L-A virus	1.00725	0.00724638	1.01087	0.0108696	0.942932	Not detectable	1.08045	1.06304	0.727217	Not affected
YAL026C	DRS2	Trans-golgi network aminophospholipid translocase (flippase); P4-type ATPase; maintains membrane lipid asymmetry in post-Golgi secretory vesicles; contributes to clathrin-coated vesicle formation, endocytosis, protein trafficking between the Golgi and endosomal system and the cellular response to mating pheromone; autoinhibited by its C-terminal tail; localizes to the trans-Golgi network	3.99401	2.99401	0.901198	-0.0988024	0.00331976	Complete degradation	0.978418	0.988124	0.292811	Not affected
YAL027W	SAW1	5'- and 3'-flap DNA binding protein; required for recruitment of Rad1p-Rad10p to single-strand annealing intermediates with 3' non-homologous tails for removal during double-strand break repair; forms a complex with Rad1p-Rad10p and stimulates its endonuclease activity; green fluorescent protein (GFP)-fusion protein localizes to the nucleus	1.89202	0.892019	1.04695	0.0469484	9.02239e-05	Complete degradation	0.998468	1.06227	0.0274249	Not affected
YAL028W	FRT2	Tail-anchored ER membrane protein of unknown function; interacts with homolog Frt1p; promotes growth in conditions of high Na+, alkaline pH, or cell wall stress, possibly via a role in posttranslational translocation; potential Cdc28p substrate; FRT2 has a paralog, FRT1, that arose from the whole genome duplication	1.0979	0.0979021	1.03497	0.034965	0.412383	Not detectable	1.09414	1.09221	0.811958	Not affected
YAL029C	MYO4	Type V myosin motor involved in actin-based transport of cargos; required for mRNA transport, including ASH1 mRNA, and facilitating the growth and movement of ER tubules into the growing bud along with She3p; MYO4 has a paralog, MYO2, that arose from the whole genome duplication	1.03012	0.0301205	1.03313	0.0331325	0.953772	Not detectable	1.10348	1.03143	0.0519034	Not affected
YAL030W	SNC1	Vesicle membrane receptor protein (v-SNARE); involved in the fusion between Golgi-derived secretory vesicles with the plasma membrane; proposed to be involved in endocytosis; member of the synaptobrevin/VAMP family of R-type v-SNARE proteins; SNC1 has a paralog, SNC2, that arose from the whole genome duplication	2.55102	1.55102	1.83673	0.836735	0.00378978	No degradation	1.13341	1.05684	0.139857	Not affected
YAL031C	GIP4	Cytoplasmic protein that regulates protein phosphatase 1 Glc7p; protein overexpression relocalizes Glc7p from the nucleus and prevents chromosome segregation; potential Cdc28p substrate	2.92857	1.92857	1.1044	0.104396	0.000694626	Complete degradation	1.00107	1.08289	0.00984974	Not affected
YAL032C	PRP45	Protein required for pre-mRNA splicing; associates with the spliceosome and interacts with splicing factors Prp22p and Prp46p; orthologous to human transcriptional coactivator SKIP and can activate transcription of a reporter gene	1.88095	0.880952	0.610119	-0.389881	0.000308865	Complete degradation	0.990825	0.421876	6.2179e-06	Impaired fitness
YAL033W	POP5	Subunit of both RNase MRP and nuclear RNase P; RNase MRP cleaves pre-rRNA, while nuclear RNase P cleaves tRNA precursors to generate mature 5' ends and facilitates turnover of nuclear RNAs	2.06061	1.06061	0.69697	-0.30303	0.000553232	Complete degradation	1.05053	0.40986	4.71108e-09	Impaired fitness
YAL034C	FUN19	Non-essential protein of unknown function; expression induced in response to heat stress; FUN19 has a paralog, YOR338W, that arose from the whole genome duplication	2.14	1.14	1.01333	0.0133333	0.00230082	Complete degradation	1.06323	1.03646	0.358107	Not affected
YAL034W-A	MTW1	Essential component of the MIND kinetochore complex; joins kinetochore subunits contacting DNA to those contacting microtubules; critical to kinetochore assembly; complex consists of Mtw1p Including Nnf1p-Nsl1p-Dsn1p (MIND)	1.71667	0.716667	0.770833	-0.229167	0.01247	Complete degradation	0.980924	0.380816	0.00165742	Impaired fitness
YAL035W	FUN12	Translation initiation factor eIF5B; GTPase that promotes Met-tRNAiMet binding to ribosomes and ribosomal subunit joining; promotes GTP-dependent maturation of 18S rRNA by Nob1p; protein abundance increases in response to DNA replication stress; homolog of bacterial IF2	43.1538	42.1538	0.587413	-0.412587	0.00104046	Complete degradation	1.0281	0.405881	4.53156e-09	Impaired fitness
YAL036C	RBG1	Member of the DRG family of GTP-binding proteins; associates with translating ribosomes; interacts with Tma46p, Ygr250cp, Gir2p and Yap1p via two-hybrid; localizes to cytosol and peroxisomes	6.2093	5.2093	1.04942	0.0494186	0.00044515	Complete degradation	1.06174	1.04964	0.531047	Not affected
YAL037C-A		Putative protein of unknown function	1.51899	0.518987	0.946203	-0.0537975	2.12085e-05	Complete degradation	1.07515	1.10662	0.0183477	Not affected
YAL037W		Putative protein of unknown function; YAL037W has a paralog, YOR342C, that arose from the whole genome duplication	1.42675	0.426752	1.02866	0.0286624	0.000205881	Complete degradation	1.10709	1.05705	0.0547516	Not affected
YAL038W	CDC19	Pyruvate kinase; functions as a homotetramer in glycolysis to convert phosphoenolpyruvate to pyruvate, the input for aerobic (TCA cycle) or anaerobic (glucose fermentation) respiration; regulated via allosteric activation by fructose bisphosphate; CDC19 has a paralog, PYK2, that arose from the whole genome duplication	100.114	99.1136	1.89015	0.890152	0.00307991	Partial degradation	1.04853	0.998134	0.0567087	Not affected
YAL039C	CYC3	Cytochrome c heme lyase (holocytochrome c synthase); attaches heme to apo-cytochrome c (Cyc1p or Cyc7p) in mitochondrial intermembrane space; human homolog HCCS implicated in microphthalmia with linear skin defects (MLS), and can complement yeast null mutant	1.98131	0.981308	1.03738	0.0373832	0.0279835	Complete degradation	1.08968	1.06614	0.154951	Not affected
YAL040C	CLN3	G1 cyclin involved in cell cycle progression; activates Cdc28p kinase to promote G1 to S phase transition; plays a role in regulating transcription of other G1 cyclins, CLN1 and CLN2; regulated by phosphorylation and proteolysis; acetyl-CoA induces CLN3 transcription in response to nutrient repletion to promote cell-cycle entry; cell cycle arrest phenotype of the cln1 cln2 cln3 triple null mutant…	1.21569	0.215686	1.34641	0.346405	0.0159121	No degradation	1.05539	1.12456	0.0681328	Not affected
YAL041W	CDC24	Guanine nucleotide exchange factor (GEF) for Cdc42p; required for polarity establishment and maintenance, and mutants have morphological defects in bud formation and shmooing; relocalizes from nucleus to cytoplasm upon DNA replication stress; thermosensitivity of the cdc24-4 mutant in the presence of sorbitol is functionally complemented by human CDC42	3.34426	2.34426	0.961749	-0.0382514	0.00973055	Complete degradation	1.03529	0.689781	0.0172216	Impaired fitness
YAL042W	ERV46	Protein localized to COPII-coated vesicles; forms a complex with Erv41p; involved in the membrane fusion stage of transport	2.83942	1.83942	1.45985	0.459854	2.03357e-06	Partial degradation	1.01519	1.06566	0.0875465	Not affected
YAL043C	PTA1	Subunit of holo-CPF; holo-CPF is a multiprotein complex and functional homolog of mammalian CPSF, required for the cleavage and polyadenylation of mRNA and snoRNA 3' ends; involved in pre-tRNA processing; binds to the phosphorylated CTD of RNAPII	3.475	2.475	0.455	-0.545	0.000129792	Complete degradation	1.01691	0.264718	1.34249e-11	Impaired fitness
YAL044C	GCV3	H subunit of the mitochondrial glycine decarboxylase complex; glycine decarboxylase is required for the catabolism of glycine to 5,10-methylene-THF; also required for all protein lipoylation; expression is regulated by levels of 5,10-methylene-THF	35.331	34.331	21.8838	20.8838	0.0218593	No degradation	1.0689	1.06678	0.496524	Not affected
YAL044W-A	BOL1	Mitochondrial matrix protein involved in Fe-S cluster biogenesis; facilitates [4Fe-2S] cluster inception into mitochondrial proteins such as lipoate synthase and succinate dehydrogenase; interacts and may function with Grx5p at an early step in Fe-S cluster biosynthesis; forms dimeric complexes with Grx5p and Nfu1p that alter the stability of shared Fe/S clusters; sequence similarity to human BOL…	5.88312	4.88312	1.25	0.25	0.00407648	Partial degradation	1.03995	1.00026	0.842493	Not affected
YAL045C		Dubious open reading frame; unlikely to encode a functional protein, based on available experimental and comparative sequence data; almost completely overlaps YAL044W-A	1.4717	0.471698	1.24843	0.248428	0.00106411	No degradation	1.01492	1.02243	0.925376	Not affected
YAL046C	BOL3	Protein involved in Fe-S cluster transfer to mitochondrial clients; protects [4Fe-4S] clusters from damage due to oxidative stress by acting along with Nfu1p at a late step in the transfer of [4Fe-4S] clusters from the ISA complex to mitochondrial client proteins like lipoate synthase and succinate dehydrogenase; sequence similarity to human BOLA family member, BOLA3, mutations of which are assoc…	6.99315	5.99315	3.84932	2.84932	0.00601407	Partial degradation	1.0129	1.05758	0.00751245	Not affected
YAL047C	SPC72	Gamma-tubulin small complex (gamma-TuSC) receptor; recruits the gamma-TuSC complex to the cytoplasmic side of the SPB, connecting nuclear microtubules to the SPB; involved in astral microtubule formation, stabilization, and with Stu2p, anchoring astral MTs at the cytoplasmic face of the SPB, and regulating plus-end MT dynamics; regulated by Cdc5 kinase	1.94977	0.949772	0.936073	-0.0639269	2.35788e-06	Complete degradation	1.15243	0.807593	5.14689e-06	Impaired fitness
YAL048C	GEM1	Outer mitochondrial membrane GTPase, subunit of the ERMES complex; potential regulatory subunit of the ERMES complex that links the ER to mitochondria and may promote inter-organellar calcium and phospholipid exchange as well as coordinating mitochondrial DNA replication and growth; cells lacking Gem1p contain collapsed, globular, or grape-like mitochondria; ortholog of metazoan Miro GTPases	1.94652	0.946524	1	0	1.38123e-06	Complete degradation	1.00969	1.12619	0.00381208	Not affected
YAL049C	AIM2	Cytoplasmic protein involved in mitochondrial function or organization; null mutant displays reduced frequency of mitochondrial genome loss; potential Hsp82p interactor	7.91603	6.91603	0.961832	-0.0381679	0.000468676	Complete degradation	1.00797	1.02642	0.0242194	Not affected
YAL051W	OAF1	Oleate-activated transcription factor; subunit of a heterodimeric complex with Pip2p, which binds to oleate-response elements (ORE) in the promoter of genes involved in beta-oxidation of fatty acids, peroxisome organization and biogenesis, activating transcription in the presence of oleate; regulates chromatin silencing at telomeres; involved in diauxic shift; OAF1 has a paralog, PIP2, that arose…	1.50427	0.504274	0.92735	-0.0726496	0.0163917	Complete degradation	1.07009	1.06616	0.274812	Not affected
YAL053W	FLC2	Putative calcium channel involved in calcium release under hypotonic stress; required for uptake of FAD into endoplasmic reticulum; involved in cell wall maintenance; targeted to vacuole via AP-3 pathway; FLC2 has a paralog, YOR365C, that arose from the whole genome duplication	5.73427	4.73427	1.01748	0.0174825	0.00151664	Complete degradation	1.01987	1.03614	0.489941	Not affected
YAL054C	ACS1	Acetyl-coA synthetase isoform; along with Acs2p, acetyl-coA synthetase isoform is the nuclear source of acetyl-coA for histone acetylation; expressed during growth on nonfermentable carbon sources and under aerobic conditions	8.9172	7.9172	1.18471	0.184713	3.86663e-05	Complete degradation	1.03432	1.15288	0.00475425	Not affected
YAL055W	PEX22	Putative peroxisomal membrane protein; required for import of peroxisomal proteins; functionally complements a Pichia pastoris pex22 mutation	4.54491	3.54491	1.02695	0.0269461	0.00155118	Complete degradation	0.974047	1.05193	0.0115699	Not affected
YAL056W	GPB2	Multistep regulator of cAMP-PKA signaling; inhibits PKA downstream of Gpa2p and Cyr1p, thereby increasing cAMP dependency; inhibits Ras activity through direct interactions with Ira1p/2p; regulated by G-alpha protein Gpa2p; GPB2 has a paralog, GPB1, that arose from the whole genome duplication	1.81429	0.814286	1.07857	0.0785714	0.000177719	Complete degradation	1.01456	1.01097	0.902542	Not affected
YAL058W	CNE1	Calnexin; integral membrane ER chaperone involved in folding and quality control of glycoproteins; chaperone activity is inhibited by Mpd1p, with which Cne1p interacts; 24% identical to mammalian calnexin; Ca+ binding not yet shown in yeast	2.75155	1.75155	1.1087	0.108696	0.00645958	Complete degradation	1.02014	1.0366	0.699813	Not affected
YAL059W	ECM1	Pre-ribosomal factor involved in 60S ribosomal protein subunit export; associates with the pre-60S particle; shuttles between the nucleus and cytoplasm	5.49223	4.49223	1.01813	0.0181347	4.01816e-08	Complete degradation	1.07297	1.11087	0.0295202	Not affected
YAL060W	BDH1	NAD-dependent (R,R)-butanediol dehydrogenase; catalyzes oxidation of (R,R)-2,3-butanediol to (3R)-acetoin, oxidation of meso-butanediol to (3S)-acetoin, and reduction of acetoin; enhances use of 2,3-butanediol as an aerobic carbon source	54.6225	53.6225	1.11258	0.112583	0.00398982	Complete degradation	1.02242	1.00851	0.154407	Not affected
YAL061W	BDH2	Putative medium-chain alcohol dehydrogenase with similarity to BDH1; transcription induced by constitutively active PDR1 and PDR3	19.6962	18.6962	1.05063	0.0506329	0.00132417	Complete degradation	1.02066	1.01001	0.456999	Not affected
YAL062W	GDH3	NADP(+)-dependent glutamate dehydrogenase; synthesizes glutamate from ammonia and alpha-ketoglutarate; rate of alpha-ketoglutarate utilization differs from Gdh1p; expression regulated by nitrogen and carbon sources; GDH3 has a paralog, GDH1, that arose from the whole genome duplication	3.57718	2.57718	1.06711	0.0671141	0.00168152	Complete degradation	0.979445	1.02909	0.198564	Not affected
YAL063C	FLO9	Lectin-like protein with similarity to Flo1p; thought to be expressed and involved in flocculation	1.12418	0.124183	1.00654	0.00653595	0.243574	Not detectable	1.02419	1.00843	0.0689999	Not affected
YAL063C-A		Putative protein of unknown function; identified by expression profiling and mass spectrometry	1.07407	0.0740741	1.07099	0.0709877	0.960233	Not detectable	1.02328	1.07638	0.00642426	Not affected
YAL064C-A	TDA8	Putative protein of unknown function; null mutant is sensitive to expression of the top1-T722A allele; not an essential gene	0.988506	-0.0114943	0.985632	-0.0143678	0.89911	Not detectable	1.02273	1.01918	0.484768	Not affected
YAL064W		Protein of unknown function; may interact with ribosomes, based on co-purification experiments	1.09467	0.0946746	1.0858	0.0857988	0.872787	Not detectable	1.03088	1.08111	0.010824	Not affected
YAL064W-B		Fungal-specific protein of unknown function	1.07602	0.0760234	1.11111	0.111111	0.467265	Not detectable	1.01529	1.0688	0.110217	Not affected
YAL065C		Putative protein of unknown function; shows sequence similarity to FLO1 and other flocculins	1.17297	0.172973	1.12703	0.127027	0.317301	Not detectable	1.03714	1.06282	0.0501721	Not affected
YAL066W		Dubious open reading frame; unlikely to encode a functional protein, based on available experimental and comparative sequence data	4.23837	3.23837	1.02035	0.0203488	0.00599842	Complete degradation	1.00782	1.01307	0.87301	Not affected
YAL067C	SEO1	Putative permease; member of the allantoate transporter subfamily of the major facilitator superfamily; mutation confers resistance to ethionine sulfoxide	1.28571	0.285714	1.05357	0.0535714	0.00164701	Complete degradation	1.03681	1.03514	0.287201	Not affected
YAL067W-A		Putative protein of unknown function; identified by gene-trapping, microarray-based expression analysis, and genome-wide homology searching	1.03448	0.0344828	1.01232	0.0123153	0.479627	Not detectable	1.00339	1.07994	0.018482	Not affected
YAL068C	PAU8	Protein of unknown function; member of the seripauperin multigene family encoded mainly in subtelomeric regions	1.13043	0.130435	1.01812	0.0181159	0.0822645	Not detectable	0.988394	1.03657	0.00333789	Not affected
YAL069W		Dubious open reading frame; unlikely to encode a functional protein, based on available experimental and comparative sequence data	1.14583	0.145833	1.02083	0.0208333	0.149825	Not detectable	0.997657	1.03859	0.203409	Not affected
YAR002C-A	ERP1	Member of the p24 family involved in ER to Golgi transport; role in misfolded protein quality control; forms heterotrimeric complex with Erp2p, Emp24p, and Erv25p; localized to COPII-coated vesicles; ERP1 has a paralog, ERP6, that arose from the whole genome duplication	9.05031	8.05031	1	7.40137e-17	0.00243688	Complete degradation	1.01646	1.04989	0.00965252	Not affected
YAR002W	NUP60	FG-nucleoporin component of central core of the nuclear pore complex; contributes directly to nucleocytoplasmic transport and maintenance of the nuclear pore complex (NPC) permeability barrier; involved in gene tethering at the nuclear periphery; relocalizes to the cytosol in response to hypoxia; Cdc5p-mediated phosphorylation leads to detachment and reattachment of nuclear basket during meiosis;…	5.20476	4.20476	1.08095	0.0809524	0.00581185	Complete degradation	1.05226	0.995942	0.274464	Not affected
YAR003W	SWD1	Subunit of the COMPASS (Set1C) complex; COMPASS methylates histone H3 on lysine 4 and is required in transcriptional silencing near telomeres; WD40 beta propeller superfamily member with similarity to mammalian Rbbp7	3.08629	2.08629	1.04315	0.0431472	4.27679e-05	Complete degradation	1.02084	0.934436	5.91051e-06	Not affected
YAR007C	RFA1	Subunit of heterotrimeric Replication Protein A (RPA); RPA is a highly conserved ssDNA binding protein involved in DNA replication, repair, and recombination; RPA protects against inappropriate telomere recombination, and upon telomere uncapping, prevents cell proliferation by a checkpoint-independent pathway; promotes recruitment, helicase and nuclease activities of Dna2p; role in DNA catenation…	8.77976	7.77976	0.889881	-0.110119	0.000169456	Complete degradation	1.07812	0.881642	3.78554e-05	Not affected
YAR014C	BUD14	Protein involved in bud-site selection; Bud14p-Glc7p complex is a cortical regulator of dynein; forms a complex with Kel1p and Kel2p that regulates Bnr1p (formin) to affect actin cable assembly, cytokinesis, and polarized growth; diploid mutants display a random budding pattern instead of the wild-type bipolar pattern; relative distribution to the nucleus increases upon DNA replication stress	2.58416	1.58416	1.11881	0.118812	0.000756806	Complete degradation	0.976454	1.01935	0.0483516	Not affected
YAR015W	ADE1	N-succinyl-5-aminoimidazole-4-carboxamide ribotide synthetase; required for 'de novo' purine nucleotide biosynthesis; red pigment accumulates in mutant cells deprived of adenine; protein abundance increases in response to DNA replication stress	8.78313	7.78313	0.972892	-0.0271084	0.0018532	Complete degradation	1.00919	1.01458	0.586479	Not affected
YAR018C	KIN3	Nonessential serine/threonine protein kinase; possible role in DNA damage response; influences tolerance to high levels of ethanol	2.76471	1.76471	1.14706	0.147059	0.000114648	Complete degradation	1.21274	1.05456	0.00123655	Not affected
YAR019C	CDC15	Hippo-like kinase of the Mitotic Exit Network; promotes exit by activating the Dbf2p kinase; component of a non-canonical Hippo pathway with Sps1p required for prospore membrane closure, spindle disassembly and sustained release of Cdc14p during meiotic anaphase II; complexes with Sps1p and contributes to its phosphorylation; phosphorylates the RNAPII CTD during mitosis; localizes to the bud neck…	2.04678	1.04678	0.736842	-0.263158	2.26405e-07	Complete degradation	1.16344	0.352972	1.11454e-10	Impaired fitness
YAR020C	PAU7	Member of the seripauperin multigene family; active during alcoholic fermentation, regulated by anaerobiosis, inhibited by oxygen, repressed by heme	1	0	0.907051	-0.0929487	0.149649	Not detectable	1.00269	1.01204	0.741945	Not affected
YAR023C		Putative integral membrane protein; member of DUP240 gene family	1.08667	0.0866667	0.99	-0.01	0.00310873	Not detectable	1.0554	1.03896	0.443653	Not affected
YAR027W	UIP3	Putative integral membrane protein of unknown function; interacts with Ulp1p at the nuclear periphery; member of DUP240 gene family	9.35795	8.35795	1.07386	0.0738636	5.57465e-11	Complete degradation	0.992576	0.995059	0.392147	Not affected
YAR028W		Killer toxin defense factor; key polymorphic factor in the defense against K28 toxin; localizes mainly to vacuolar membrane; most likely acts against K28 during its trafficking after endocytosis; member of DUP240 gene family	9.98039	8.98039	1.10784	0.107843	0.00644553	Complete degradation	1.04185	1.03938	0.914577	Not affected
YAR029W		Member of DUP240 gene family but contains no transmembrane domains; green fluorescent protein (GFP)-fusion protein localizes to the cytoplasm in a punctate pattern	1.0922	0.0921986	0.968085	-0.0319149	0.18294	Not detectable	1.02705	1.04491	0.291279	Not affected
YAR031W	PRM9	Pheromone-regulated protein; contains 3 predicted transmembrane segments and an FF sequence, a motif involved in COPII binding; member of DUP240 gene family; PRM9 has a paralog, PRM8, that arose from a segmental duplication	1.52601	0.526012	1.00289	0.00289017	0.00246085	Complete degradation	1.02194	1.05806	0.0151436	Not affected
YAR033W	MST28	Putative integral membrane protein, involved in vesicle formation; forms complex with Mst27p; member of DUP240 gene family; binds COPI and COPII vesicles; MST28 has a paralog, MST27, that arose from a segmental duplication	6.54902	5.54902	1.08497	0.0849673	0.000190787	Complete degradation	1.03023	1.04849	0.0604204	Not affected
YAR035C-A		Putative protein of unknown function; emerging ORF that arose de novo from non-genic locus; identified by gene-trapping, microarray-based expression analysis, and genome-wide homology searching; localizes to mitochondria	1.368	0.368	1.004	0.004	0.000305432	Complete degradation	1.05081	1.02787	0.442957	Not affected
YAR035W	YAT1	Outer mitochondrial carnitine acetyltransferase; minor ethanol-inducible enzyme involved in transport of activated acyl groups from the cytoplasm into the mitochondrial matrix; phosphorylated	1.9697	0.969697	0.921212	-0.0787879	0.00437449	Complete degradation	0.933749	1.02213	0.00393235	Not affected
YAR042W	SWH1	Protein similar to mammalian oxysterol-binding protein; contains ankyrin repeats and FFAT motif; interacts with ER anchor Scs2p at the nucleus-vacuole junction; regulated by sterol binding; SWH1 has a paralog, OSH2, that arose from the whole genome duplication	4.77692	3.77692	1.03846	0.0384615	0.000861264	Complete degradation	1.06298	1.084	0.404033	Not affected
YAR047C		Dubious open reading frame; unlikely to encode a functional protein, based on available experimental and comparative sequence data	1.21481	0.214815	1.12222	0.122222	0.454233	No degradation	1.08048	1.13906	0.210535	Not affected
YAR050W	FLO1	Lectin-like protein involved in flocculation; cell wall protein that binds mannose chains on the surface of other cells, confers floc-forming ability that is chymotrypsin sensitive and heat resistant; important for co-flocculation with other yeasts, mediating interaction with specific species; FLO1 has a paralog, FLO5, that arose from a segmental duplication	1.35256	0.352564	1.17308	0.173077	0.00427696	Complete degradation	0.998265	1.00165	0.766687	Not affected
YAR053W		Dubious open reading frame; unlikely to encode a functional protein, based on available experimental and comparative sequence data	1.3931	0.393103	1.03793	0.037931	0.0289637	Complete degradation	1.00573	1.05232	0.0306621	Not affected
YAR060C		Dubious open reading frame; unlikely to encode a functional protein, based on available experimental and comparative sequence data; YAR060C has a paralog, YHR212C, that arose from a segmental duplication	1.05464	0.0546448	0.994536	-0.00546448	0.182301	Not detectable	1.0137	1.08434	0.0331228	Not affected
YAR064W		Pseudogenic fragment with similarity to flocculins; YAR064W has a paralog, YHR213W-B, that arose from a segmental duplication	1.15294	0.152941	0.997059	-0.00294118	0.00111562	Not detectable	0.994391	1.0048	0.514358	Not affected
YAR066W		Putative GPI protein; SWAT-GFP and mCherry fusion proteins localize to the endoplasmic reticulum and vacuole respectively; YAR066W has a paralog, YHR214W, that arose from a segmental duplication	1.24561	0.245614	1.15789	0.157895	0.230265	No degradation	1.06464	1.10848	0.163103	Not affected
YAR068W		Fungal-specific protein of unknown function; induced in respiratory-deficient cells; YAR068W has a paralog, YHR214W-A, that arose from a segmental duplication	1.08176	0.081761	0.984277	-0.0157233	0.254461	Not detectable	1.01675	1.03198	0.620419	Not affected
YAR069C		Dubious open reading frame; unlikely to encode a protein, based on available experimental and comparative sequence data; YAR069C has a paralog, YHR214C-D, that arose from a segmental duplication	1.29255	0.292553	1.06649	0.0664894	0.000527317	Complete degradation	0.997392	1.07965	2.37642e-05	Not affected
YAR070C		Dubious open reading frame; unlikely to encode a protein, based on available experimental and comparative sequence data; YAR070C has a paralog, YHR214C-B, that arose from a segmental duplication	1.76923	0.769231	1.05325	0.0532544	0.000862825	Complete degradation	1.04159	1.05866	0.251086	Not affected
YAR071W	PHO11	One of three repressible acid phosphatases; glycoprotein that is transported to the cell surface by the secretory pathway; induced by phosphate starvation and coordinately regulated by PHO4 and PHO2; PHO11 has a paralog, PHO12, that arose from a segmental duplication	1.1087	0.108696	1.46467	0.464674	0.00016213	Not detectable	0.975461	1.02037	0.0506067	Not affected
YAR073W	IMD1	Nonfunctional protein with homology to IMP dehydrogenase; blocked reading frame, located close to the telomere; not expressed at detectable levels; YAR073W and YAR075W comprise a continuous reading frame in most strains of S. cerevisiae; YAR073W/YAR075W together have a paralog, IMD2, that arose from a segmental duplication	0.980132	-0.0198675	1.01325	0.013245	0.448044	Not detectable	1.00986	1.06517	0.144717	Not affected
YAR075W		Non-functional protein with homology IMP dehydrogenase; YAR073W/IMD1 and YAR075W comprise a continuous reading frame in most strains of S. cerevisiae; YAR073W/YAR075W together have a paralog, IMD2, that arose from a segmental duplication	1.08475	0.0847458	0.997175	-0.00282486	0.0425803	Not detectable	1.01523	1.06105	0.0745458	Not affected
YBL001C	ECM15	Non-essential protein of unknown function; likely exists as tetramer, may be regulated by the binding of small-molecule ligands (possibly sulfate ions), may have a role in yeast cell-wall biogenesis	38.8916	37.8916	1.09337	0.0933735	0.000903433	Complete degradation	1.00146	1.05527	5.39195e-05	Not affected
YBL002W	HTB2	Histone H2B; core histone protein required for chromatin assembly and chromosome function; nearly identical to HTB1; Rad6p-Bre1p-Lge1p mediated ubiquitination regulates reassembly after DNA replication, transcriptional activation, meiotic DSB formation and H3 methylation	115.045	114.045	1.11732	0.117318	0.000315553	Complete degradation	1.12663	1.06796	0.0411982	Not affected
YBL003C	HTA2	Histone H2A; core histone protein required for chromatin assembly and chromosome function; one of two nearly identical (see also HTA1) subtypes; DNA damage-dependent phosphorylation by Mec1p facilitates DNA repair; acetylated by Nat4p	83.2353	82.2353	1.19118	0.191176	0.000794608	Complete degradation	0.814209	0.968666	4.1317e-05	Not affected
YBL004W	UTP20	Component of the small-subunit (SSU) processome; SSU processome is involved in the biogenesis of the 18S rRNA	1.05319	0.0531915	0.553191	-0.446809	1.56981e-05	Not detectable	1.00077	0.383994	4.13425e-06	Impaired fitness
YBL005W	PDR3	Transcriptional activator of the pleiotropic drug resistance network; regulates expression of ATP-binding cassette (ABC) transporters through binding to cis-acting PDRE sites (PDR responsive elements); has a role in response to drugs and organic solvents; post-translationally up-regulated in cells lacking functional mitochondrial genome; involved in diauxic shift; relative distribution to nucleus…	1.30964	0.309645	1.07614	0.0761421	0.00242985	Complete degradation	1.03339	1.1729	0.00292892	Not affected
YBL006C	LDB7	Component of the RSC chromatin remodeling complex; interacts with Rsc3p, Rsc30p, Npl6p, and Htl1p to form a module important for a broad range of RSC functions	3.73367	2.73367	0.907035	-0.0929648	1.5976e-05	Complete degradation	1.0708	0.945227	0.0220122	Not affected
YBL007C	SLA1	Cytoskeletal protein binding protein; required for assembly of the cortical actin cytoskeleton; interacts with proteins regulating actin dynamics and proteins required for endocytosis; found in the nucleus and cell cortex; has 3 SH3 domains	19.1875	18.1875	1.41667	0.416667	0.000353207	Partial degradation	1.04414	1.09318	0.0456118	Not affected
YBL008W-A		Putative protein of unknown function; identified by fungal homology and RT-PCR	1.2043	0.204301	0.951613	-0.0483871	0.000120408	Complete degradation	0.895392	0.963888	0.0353777	Not affected
YBL009W	ALK2	Atypical protein kinase; along with its paralog, ALK1, required for proper spindle positioning and nuclear segregation following mitotic arrest, proper organization of formins and polarisome components in mitosis, and survival after spindle assembly checkpoint delay; negatively regulates the morphogenesis checkpoint in response to polarity insults in opposition to ALK1; phosphorylated in response…	1.1295	0.129496	1.01799	0.0179856	0.432961	Not detectable	1.11939	1.13164	0.393395	Not affected
YBL010C		Clathrin adaptor (adaptin) accessory protein; physically interacts with and is involved in localization of clathrin adaptor protein complex-1 (AP-1); green fluorescent protein (GFP)-fusion protein colocalizes with clathrin-coated vesicles	2.62424	1.62424	1.07576	0.0757576	0.000154277	Complete degradation	1.14711	1.1008	0.767061	Not affected
YBL011W	SCT1	Glycerol 3-phosphate/dihydroxyacetone phosphate sn-1 acyltransferase; dual substrate-specific acyltransferase of the glycerolipid biosynthesis pathway; prefers 16-carbon fatty acids; similar to Gpt2p; gene is constitutively transcribed	3.91813	2.91813	1.03216	0.0321637	0.00103644	Complete degradation	1.07281	1.15324	0.100012	Not affected
YBL013W	FMT1	Methionyl-tRNA formyltransferase; catalyzes formylation of mitochondria initiator Met-tRNA and residual cytosolic Met-tRNA due to inefficient translocation into the mitochondrial matrix; starvation or stationary phase entry increases Gcn2p phosphorylation-mediated cytosolic retention of Fmt1p, enhancing N-terminal protein formylation and ultimately N-end rule pathway mediated destruction that inv…	3.9084	2.9084	2.77099	1.77099	0.000449819	No degradation	1.02796	0.973778	0.0947118	Not affected
YBL014C	RRN6	Component of the core factor (CF) rDNA transcription factor complex; CF is required for transcription of 35S rRNA genes by RNA polymerase I and is composed of Rrn6p, Rrn7p, and Rrn11p	1.09804	0.0980392	0.578431	-0.421569	0.000650558	Not detectable	0.979888	0.430219	1.4522e-08	Impaired fitness
YBL015W	ACH1	Protein with CoA transferase activity; particularly for CoASH transfer from succinyl-CoA to acetate; has minor acetyl-CoA-hydrolase activity; phosphorylated; required for acetate utilization and for diploid pseudohyphal growth	31.9837	30.9837	17.2358	16.2358	0.032955	No degradation	1.03938	1.03435	0.667271	Not affected
YBL016W	FUS3	Mitogen-activated serine/threonine protein kinase involved in mating; phosphoactivated by Ste7p; substrates include Ste12p, Far1p, Bni1p, Sst2p; inhibits invasive growth during mating by phosphorylating Tec1p, promoting its; inhibits recruitment of Ste5p, Cdc42p-mediated asymmetry and mating morphogenesis	7.44615	6.44615	1.19231	0.192308	0.00167202	Complete degradation	1.0521	1.19608	0.00172293	Not affected
YBL017C	PEP1	Type I transmembrane sorting receptor for multiple vacuolar hydrolases; plays role in post-ER quality control in the Golgi, involved in protein targeting from the endoplasmic reticulum to the vacuole for degradation; cycles between late-Golgi and prevacuolar endosome-like compartments; targeted to vacuole via AP-3 pathway	7.88119	6.88119	0.950495	-0.049505	0.00118211	Complete degradation	1.03787	0.995467	0.0419255	Not affected
YBL018C	POP8	Subunit of both RNase MRP and nuclear RNase P; RNase MRP cleaves pre-rRNA, while nuclear RNase P cleaves tRNA precursors to generate mature 5' ends and facilitates turnover of nuclear RNAs; relocalizes to the cytosol in response to hypoxia	4.16098	3.16098	0.878049	-0.121951	0.000312913	Complete degradation	1.0466	0.782246	2.48631e-06	Impaired fitness
YBL019W	APN2	Class II abasic (AP) endonuclease involved in repair of DNA damage; also possesses 3'-diesterase and PCNA-stiimulated 3' to 5' exonuclease activities; resolves blocked 3' ends that result from removal of misincorporated nucleotides; frays and cleaves 3' DNA termini facilitating 3' DNA-end healing via endonucleolytic cleavage; homolog of human APEX2 and E. coli exoIII	1.46354	0.463542	1.05208	0.0520833	1.17111e-05	Complete degradation	0.981446	1.03968	0.000201526	Not affected
YBL020W	RFT1	Membrane protein required for translocation of Man5GlcNac2-PP-Dol; required for translocation of Man5GlcNac2-PP-Dol from the cytoplasmic side to the lumenal side of the ER membrane but is not the flippase; mutation is suppressed by expression of human p53 protein; essential gene	2.72956	1.72956	1.15094	0.150943	8.93071e-09	Complete degradation	1.08058	0.89832	0.000226458	Not affected
YBL021C	HAP3	Subunit of the Hap2p/3p/4p/5p CCAAT-binding complex; complex is heme-activated and glucose-repressed; complex is a transcriptional activator and global regulator of respiratory gene expression; contains sequences contributing to both complex assembly and DNA binding	5.27612	4.27612	1.04478	0.0447761	5.05554e-05	Complete degradation	1.06858	1.02209	0.0277719	Not affected
YBL022C	PIM1	ATP-dependent Lon protease; involved in degradation of misfolded mitochondrial proteins; required for mitochondrial maintenance and biogenesis; regulates mitochondrial DNA copy number with Mrx6p; subunit of a complex containing Mrx6p, Pet20p, and Mam33p that may regulate mtDNA replication; protease-independent, chaperone-like function in mitochondrial membrane complex assembly; localizes to the m…	7.66667	6.66667	4.44	3.44	0.00742877	No degradation	1.00753	1.00341	0.65472	Not affected
YBL023C	MCM2	Protein involved in DNA replication; component of the Mcm2-7 hexameric helicase complex that binds chromatin as a part of the pre-replicative complex; binds and transfers parental H3-H4 to Pol32p facilitating the transfer of parental histones to the lagging strand via Pol1p during DNA replication; relative distribution to the nucleus increases upon DNA replication stress	3.25658	2.25658	0.542763	-0.457237	0.00333564	Complete degradation	0.969651	0.360449	3.39116e-07	Impaired fitness
YBL025W	RRN10	Protein involved in promoting high level transcription of rDNA; subunit of UAF (upstream activation factor) for RNA polymerase I	1.11966	0.119658	1.00427	0.0042735	0.44618	Not detectable	1.07535	1.01182	0.155759	Not affected
YBL026W	LSM2	Lsm (Like Sm) protein; part of heteroheptameric complexes (Lsm2p-7p and either Lsm1p or 8p): cytoplasmic Lsm1p complex involved in mRNA decay; nuclear Lsm8p complex part of U6 snRNP and possibly involved in processing tRNA, snoRNA, and rRNA; relocalizes from nucleus to cytoplasmic foci upon DNA replication stress	11.7724	10.7724	1.06098	0.0609756	0.0069497	Complete degradation	0.986186	0.828198	6.788e-05	Not affected
YBL027W	RPL19B	Ribosomal 60S subunit protein L19B; rpl19a and rpl19b single null mutations result in slow growth, while the double null mutation is lethal; homologous to mammalian ribosomal protein L19, no bacterial homolog; RPL19B has a paralog, RPL19A, that arose from the whole genome duplication	89.7297	88.7297	1.02703	0.027027	0.000168262	Complete degradation	1.15944	0.681326	9.64859e-06	Impaired fitness
YBL028C		Protein of unknown function that may interact with ribosomes; green fluorescent protein (GFP)-fusion protein localizes to the nucleolus; predicted to be involved in ribosome biogenesis	10.12	9.12	0.991429	-0.00857143	0.00393403	Complete degradation	1.01931	1.07023	0.296599	Not affected
YBL029C-A		Protein of unknown function; green fluorescent protein (GFP)-fusion protein localizes to the cell periphery; protein abundance increases in response to DNA replication stress; has potential orthologs in Saccharomyces species and in Yarrowia lipolytica	29.8426	28.8426	1.2132	0.213198	0.000310598	Partial degradation	1.17472	1.06833	0.00353858	Not affected
YBL029W		Non-essential protein of unknown function	11.916	10.916	1.0458	0.0458015	0.00149358	Complete degradation	1.00129	1.04903	0.00157475	Not affected
YBL031W	SHE1	Mitotic spindle protein; interacts with components of the Dam1 (DASH) complex, its effector Sli15p, and microtubule-associated protein Bim1p; also localizes to nuclear microtubules and to the bud neck in a ring-shaped structure; inhibits dynein function	1.37805	0.378049	0.917683	-0.0823171	0.00145097	Complete degradation	1.09819	0.963916	0.0017233	Not affected
YBL032W	HEK2	RNA binding protein involved in asymmetric localization of ASH1 mRNA; represses translation of ASH1 mRNA, an effect reversed by Yck1p-dependent phosphoryation; regulates telomere position effect and length; similarity to hnRNP-K; increases mRNA stability by binding (CNN)n repeat elements	17.7778	16.7778	1.11111	0.111111	0.000748786	Complete degradation	1.07007	1.2662	0.000643798	Not affected
YBL033C	RIB1	GTP cyclohydrolase II; catalyzes the first step of the riboflavin biosynthesis pathway	11.2197	10.2197	0.590909	-0.409091	0.00122056	Complete degradation	1.01888	0.581671	2.17191e-07	Impaired fitness
YBL034C	STU1	Microtubule plus-end-tracking non-motor protein; binds to MTs, stabilizing interpolar MT plus ends, facilitating polymerization of spindle MTs and producing an outward force on spindle poles; required for structural integrity of the mitotic spindle; binds detached kinetochores (KTs) and promotes capture; relocalizes to MTs and stabilizes the spindle once captured KTs reach a spindle pole; localiz…	1.83951	0.839506	0.969136	-0.0308642	3.06672e-06	Complete degradation	1.2114	0.5956	5.38934e-05	Impaired fitness
YBL035C	POL12	B subunit of DNA polymerase alpha-primase complex; required for initiation of DNA replication during mitotic and premeiotic DNA synthesis; also functions in telomere capping and length regulation	2.37126	1.37126	0.931138	-0.0688623	0.00321005	Complete degradation	0.986377	0.945383	0.0280674	Not affected
YBL036C		Putative non-specific single-domain racemase; based on structural similarity; binds pyridoxal 5'-phosphate; expression of GFP-fusion protein induced in response to the DNA-damaging agent MMS	9.79661	8.79661	1.09746	0.0974576	0.000862825	Complete degradation	1.01356	0.996447	0.215296	Not affected
YBL038W	MRPL16	Mitochondrial ribosomal protein of the large subunit; homologous to bacterial L16 ribosomal protein; synthetic lethality with hac1 mutation suggests a possible role in synthesis of precursors for protein glycosylation	4	3	2.644	1.644	0.226899	No degradation	1.18341	1.12488	0.456509	Not affected
YBL039C	URA7	Major CTP synthase isozyme (see also URA8); catalyzes ATP-dependent transfer of amide nitrogen from glutamine to UTP, forming CTP, final step in de novo biosynthesis of pyrimidines; involved in phospholipid biosynthesis; targeted to vacuole via AP-3 pathway; capable of forming cytoplasmic filaments termed cytoophidium, especially during conditions of glucose depletion; URA7 has paralog URA8 that …	15.027	14.027	1.09459	0.0945946	0.000305432	Complete degradation	1.05916	1.05581	0.724944	Not affected
YBL039W-B		Mitochondrial protein of unknown function; mCherry fusion protein localizes to the vacuole	13	12	1.11333	0.113333	0.000599844	Complete degradation	1.05092	1.00273	0.00122627	Not affected
YBL040C	ERD2	HDEL receptor; an integral membrane protein that binds to the HDEL motif in proteins destined for retention in the endoplasmic reticulum; has a role in maintenance of normal levels of ER-resident proteins	13.2315	12.2315	1.0463	0.0462963	0.000177986	Complete degradation	1.06354	0.608045	1.91266e-09	Impaired fitness
YBL042C	FUI1	High affinity uridine permease, localizes to the plasma membrane; also mediates low but significant transport of the cytotoxic nucleoside analog 5-fluorouridine; not involved in uracil transport; relative distribution to the vacuole increases upon DNA replication stress	6.12403	5.12403	1.04264	0.0426357	0.000787288	Complete degradation	1.20631	0.959877	0.000131445	Impaired fitness
YBL043W	ECM13	Non-essential protein of unknown function; induced by treatment with 8-methoxypsoralen and UVA irradiation; ECM13 has a paralog, YJR115W, that arose from the whole genome duplication	2.15033	1.15033	1.01961	0.0196078	0.000123852	Complete degradation	0.980573	1.07136	0.000193589	Not affected
YBL044W		Putative protein of unknown function; YBL044W is not an essential protein	1.40881	0.408805	0.981132	-0.0188679	0.0232963	Complete degradation	0.998872	1.01361	0.107849	Not affected
YBL045C	COR1	Core subunit of the ubiquinol-cytochrome c reductase complex; the ubiquinol-cytochrome c reductase complex (bc1 complex) is a component of the mitochondrial inner membrane electron transport chain	44.7594	43.7594	26.4887	25.4887	0.0252743	No degradation	1.02058	0.977482	0.00947115	Not affected
YBL046W	PSY4	Regulatory subunit of protein phosphatase PP4; presence of Psy4p in the PP4 complex (along with catalytic subunit Pph3p and Psy2p) is required for dephosphorylation of the histone variant H2AX, but not for dephosphorylation of Rad53p, during recovery from the DNA damage checkpoint; localization is cell-cycle dependent and regulated by Cdc28p phosphorylation; required for cisplatin resistance; hom…	2.83696	1.83696	1.21467	0.214674	0.00612693	Partial degradation	1.03692	0.946558	0.0001002	Not affected
YBL047C	EDE1	Endocytic adaptor; K63-specific Ub-chain binding protein involved in receptor endocytosis; scaffold protein that localizes to nascent endocytic sites after homo-oligomerization and organizes the endocytic machinery; role in autophagy of aberrant clathrin-mediated endocytosis protein condensates; binds membranes in a Ub-dependent manner; interacts with and functions upstream of Cmk2p to suppress s…	19.5461	18.5461	1.07447	0.0744681	0.000940909	Complete degradation	1.01066	1.29437	0.000126639	Not affected
YBL048W	RRT1	Putative protein of unknown function; conserved across S. cerevisiae strains; identified in a screen for mutants with increased levels of rDNA transcription	1.35152	0.351515	1.08485	0.0848485	0.0269451	Complete degradation	1.04897	1.02306	0.248119	Not affected
YBL049W	MOH1	Protein of unknown function, essential for stationary phase survival; not required for growth on nonfermentable carbon sources; possibly linked with vacuolar transport	1.19298	0.192982	0.932749	-0.0672515	0.000463214	Not detectable	0.998498	1.01214	0.670451	Not affected
YBL051C	PIN4	Protein involved in G2/M phase progression and response to DNA damage; interacts with Rad53p; contains an RNA recognition motif, a nuclear localization signal, and several SQ/TQ cluster domains; hyperphosphorylated in response to DNA damage	8.57463	7.57463	0.996269	-0.00373134	0.000350388	Complete degradation	0.955285	0.946017	0.950758	Not affected
YBL052C	SAS3	Histone acetyltransferase catalytic subunit of NuA3 complex; acetylates histone H3, involved in transcriptional silencing; homolog of the mammalian MOZ proto-oncogene; mutant has aneuploidy tolerance; sas3gcn5 double mutation is lethal	1.36628	0.366279	1.05814	0.0581395	0.00147605	Complete degradation	1.03467	1.05133	0.581809	Not affected
YBL054W	TOD6	PAC motif binding protein involved in rRNA and ribosome biogenesis; subunit of the RPD3L histone deacetylase complex; Myb-like HTH transcription factor; hypophosphorylated by rapamycin treatment in a Sch9p-dependent manner; activated in stochastic pulses of nuclear localization	1.53672	0.536723	1.0452	0.0451977	6.5736e-05	Complete degradation	1.0104	1.16245	0.00610574	Not affected
YBL055C		3'-->5' exonuclease and endonuclease with a possible role in apoptosis; has similarity to mammalian and C. elegans apoptotic nucleases	3.21739	2.21739	1.17663	0.17663	0.00103934	Complete degradation	1.00674	1.0641	0.00979023	Not affected
YBL056W	PTC3	Type 2C protein phosphatase (PP2C); dephosphorylates Hog1p (see also Ptc2p) to limit maximal kinase activity induced by osmotic stress; dephosphorylates T169 phosphorylated Cdc28p (see also Ptc2p); role in DNA damage checkpoint inactivation; PTC3 has a paralog, PTC2, that arose from the whole genome duplication	19.9044	18.9044	1.17279	0.172794	8.06486e-05	Complete degradation	1.05729	1.1131	0.0411703	Not affected
YBL057C	PTH2	One of two mitochondrially-localized peptidyl-tRNA hydrolases; negatively regulates the ubiquitin-proteasome pathway via interactions with ubiquitin-like ubiquitin-associated proteins; dispensable for cell growth; see also PTH1	8.33803	7.33803	1.06338	0.0633803	0.0013288	Complete degradation	1.05035	1.05473	0.654373	Not affected
YBL058W	SHP1	Substrate adaptor for Cdc48p; ubiquitin regulatory X (UBX) and Ub-associated (UBA) domain-containing protein that acts as a substrate recruiting cofactor; K48-specific Ub chain binding protein involved in ER-associated degradation (ERAD); positively regulates Glc7p protein phosphatase activity to promote growth and mitotic progression in complex with Cdc48p; regulated by nuclear Ub-dependent degr…	4.17614	3.17614	1.01136	0.0113636	1.46414e-05	Complete degradation	0.937151	1.12156	0.000873683	Not affected
YBL059C-A	CMC2	Protein involved in respiratory chain complex assembly or maintenance; protein of the mitochondrial intermembrane space; contains twin Cx9C motifs that can form coiled coil-helix-coiled-coil helix fold	1.81046	0.810458	0.640523	-0.359477	0.000409419	Complete degradation	0.547245	0.536901	0.277852	Not affected
YBL059W		Putative mitochondrial protein of unknown function; the authentic, non-tagged protein is detected in highly purified mitochondria in high-throughput studies; IAI11 has a paralog, YER093C-A, that arose from the whole genome duplication	5.63483	4.63483	2.71067	1.71067	8.62916e-05	Partial degradation	1.00575	1.04786	0.125937	Not affected
YBL060W	YEL1	Guanine nucleotide exchange factor specific for Arf3p; localized to the bud neck and tip; required for localization of Arf3p to the bud neck and tip	1.23684	0.236842	1.01754	0.0175439	0.00379849	Complete degradation	1.05162	1.03383	0.00662365	Not affected
YBL061C	SKT5	Activator of Chs3p (chitin synthase III) during vegetative growth; recruits Chs3p to the bud neck via interaction with Bni4p; SKT5 has a paralog, SHC1, that arose from the whole genome duplication	1.66176	0.661765	1.13235	0.132353	0.0190343	Complete degradation	1.02675	1.03552	0.801799	Not affected
YBL063W	KIP1	Kinesin-related motor protein; tracks plus-ends and stabilizes microtubules; required for mitotic spindle assembly, chromosome segregation, and 2 micron plasmid partitioning; functionally redundant with Cin8p for chromosomal but not plasmid functions	1.47619	0.47619	1.03571	0.0357143	0.000321185	Complete degradation	1.06786	1.05991	0.918664	Not affected
YBL064C	PRX1	Mitochondrial peroxiredoxin with thioredoxin peroxidase activity; has a role in reduction of hydroperoxides; reactivation requires Trr2p and glutathione; induced during respiratory growth and oxidative stress; phosphorylated; protein abundance increases in response to DNA replication stress	36.7241	35.7241	28.2138	27.2138	0.000239451	No degradation	1.0247	1.02902	0.868322	Not affected
YBL066C	SEF1	Putative transcription factor; has homolog in Kluyveromyces lactis	2.61728	1.61728	1.0679	0.0679012	4.47593e-07	Complete degradation	1.04506	0.985113	0.0874632	Not affected
YBL067C	UBP13	Ubiquitin-specific protease that cleaves Ub-protein fusions; UBP13 has a paralog, UBP9, that arose from the whole genome duplication	3.31343	2.31343	0.967662	-0.0323383	4.47972e-06	Complete degradation	1.22326	1.24594	0.491871	Not affected
YBL068W	PRS4	5-phospho-ribosyl-1(alpha)-pyrophosphate synthetase, synthesizes PRPP; which is required for nucleotide, histidine, and tryptophan biosynthesis; one of five related enzymes, which are active as heteromultimeric complexes; PRS4 has a paralog, PRS2, that arose from the whole genome duplication; a missense mutation in the conserved residue R196 of its human homolog PRPS1 is pathogenic	7	6	1.06	0.06	4.22596e-06	Complete degradation	1.04583	1.04729	0.723945	Not affected
YBL069W	AST1	Lipid raft associated protein; interacts with the plasma membrane ATPase Pma1p and has a role in its targeting to the plasma membrane by influencing its incorporation into lipid rafts; sometimes classified in the medium-chain dehydrogenase/reductases (MDRs) superfamily; AST1 has a paralog, AST2, that arose from the whole genome duplication	5.0604	4.0604	1.04362	0.0436242	0.000250384	Complete degradation	1.04469	1.05294	0.634053	Not affected
YBL071C-B		Putative protein of unknown function; identified by gene-trapping, microarray-based expression analysis, and genome-wide homology searching	4.75916	3.75916	0.929319	-0.0706806	2.60404e-05	Complete degradation	0.775712	0.890673	6.509e-05	Not affected
YBL071W-A	KTI11	Zn-ribbon protein that co-purifies with Dph1 and Dph2; forms a complex required for synthesis of diphthamide on translation factor eEF2 and with Elongator subunits Iki3p, Elp2p, and Elp3p; involved in modification of wobble nucleosides in tRNAs; forms a stable heterodimer with Ats1p	17.8133	16.8133	1.06667	0.0666667	0.000252887	Complete degradation	1.08038	1.06751	0.799005	Not affected
YBL072C	RPS8A	Protein component of the small (40S) ribosomal subunit; homologous to mammalian ribosomal protein S8, no bacterial homolog; RPS8A has a paralog, RPS8B, that arose from the whole genome duplication	116.139	115.139	1.20486	0.204861	0.00128774	Partial degradation	1.005	0.94997	0.00921288	Not affected
YBL074C	AAR2	Component of the U5 snRNP complex; required for splicing of U3 precursors; originally described as a splicing factor specifically required for splicing pre-mRNA of the MATa1 cistron	4.54839	3.54839	1.12097	0.120968	0.000863579	Complete degradation	1.039	1.01612	0.12126	Not affected
YBL075C	SSA3	ATPase involved in protein folding and the response to stress; plays a role in SRP-dependent cotranslational protein-membrane targeting and translocation; member of the heat shock protein 70 (HSP70) family; localized to the cytoplasm; SSA3 has a paralog, SSA4, that arose from the whole genome duplication	7.58333	6.58333	0.974359	-0.025641	0.00103263	Complete degradation	1.14933	1.07549	0.0412633	Not affected
YBL076C	ILS1	Cytoplasmic isoleucine-tRNA synthetase; target of the G1-specific inhibitor reveromycin A	50.6589	49.6589	0.604651	-0.395349	0.000796994	Complete degradation	1.1473	0.0511148	0.00118372	Impaired fitness
YBL078C	ATG8	Ubiquitin-like protein conjugated to phosphatidylethanolamine (PE); role in membrane fusion and phagophore expansion during autophagosome formation; deconjugation is also required for biogenesis; targets Atg1p to autophagosomes; binds to the Atg1p-Atg13p complex, triggers its vacuolar degradation; role in vacuolar membrane protein turnover during early stationary phase; component of autophagosome…	7.88889	6.88889	1.06349	0.0634921	0.000832409	Complete degradation	1.01278	1.17092	0.0134874	Not affected
YBL079W	NUP170	Subunit of inner ring of nuclear pore complex (NPC); contributes to NPC assembly and nucleocytoplasmic transport; interacts with genomic regions that contain ribosomal protein and subtelomeric genes, where it functions in nucleosome positioning and as a repressor of transcription; both Nup170p and Nup157p are similar to human Nup155p; NUP170 has a paralog, NUP157, that arose from the whole genome…	4.04061	3.04061	1.16497	0.164975	0.00038379	Complete degradation	1.06587	1.05839	0.588909	Not affected
YBL080C	PET112	Subunit of the trimeric GatFAB AmidoTransferase(AdT) complex; involved in the formation of Q-tRNAQ; mutation is functionally complemented by the bacterial GatB ortholog	3.7673	2.7673	2.58176	1.58176	2.70484e-07	No degradation	0.99999	1.02621	0.0379825	Not affected
YBL081W		Non-essential protein of unknown function; null mutation results in a decrease in plasma membrane electron transport	1.88889	0.888889	0.997585	-0.00241546	0.000464173	Complete degradation	1.05873	1.19863	0.00538878	Not affected
YBL082C	ALG3	Dolichol-P-Man dependent alpha(1-3) mannosyltransferase; involved in synthesis of dolichol-linked oligosaccharide donor for N-linked glycosylation of proteins; G353A missense mutation in human ortholog ALG3 implicated in carbohydrate deficient glycoprotein syndrome type IV, which is characterized by microcephaly, severe epilepsy, minimal psychomotor development, partial deficiency of sialic acids…	2.41007	1.41007	0.985612	-0.0143885	0.00397636	Complete degradation	1.02018	1.01586	0.43916	Not affected
YBL084C	CDC27	Subunit of the Anaphase-Promoting Complex/Cyclosome (APC/C); APC/C is a ubiquitin-protein ligase required for degradation of anaphase inhibitors, including mitotic cyclins, during the metaphase/anaphase transition	1.17544	0.175439	0.754386	-0.245614	0.012651	Not detectable	0.994523	0.202786	3.94363e-12	Impaired fitness
YBL085W	BOI1	Protein involved in polar growth, functionally redundant with Boi2p; required for fusion of secretory vesicles with plasma membrane at sites of polarized growth; interacts with bud-emergence protein Bem1p; contains an SH3 (src homology 3) domain and a PH (pleckstrin homology) domain; relocalizes from bud neck to cytoplasm upon DNA replication stress; BOI1 has a paralog, BOI2, that arose from the …	3.20101	2.20101	1.08543	0.0854271	0.0125996	Complete degradation	1.06245	1.11447	0.170612	Not affected
YBL086C		Protein of unknown function; green fluorescent protein (GFP)-fusion protein localizes to the cell periphery	3.63243	2.63243	1.14054	0.140541	0.000366119	Complete degradation	0.988609	1.05331	0.000196466	Not affected
YBL087C	RPL23A	Ribosomal 60S subunit protein L23A; homologous to mammalian ribosomal protein L23 and bacterial L14; RPL23A has a paralog, RPL23B, that arose from the whole genome duplication	1.77576	0.775758	0.990909	-0.00909091	0.0371224	Complete degradation	0.880766	0.977152	0.0507382	Not affected
YBL088C	TEL1	Protein kinase primarily involved in telomere length regulation; contributes to cell cycle checkpoint control in response to DNA damage; binds to phosphatidylinositol-4-phosphate; acts with Red1p and Mec1p to promote interhomolog recombination by phosphorylation of Hop1; functionally redundant with Mec1p; regulates P-body formation induced by replication stress; homolog of human ataxia-telangiect…	1.15584	0.155844	1.04545	0.0454545	0.184264	Not detectable	1.01265	0.969003	0.695172	Not affected
YBL089W	AVT5	Putative transporter; member of a family of seven S. cerevisiae genes (AVT1-7) related to vesicular GABA-glycine transporters; AVT5 has a paralog, AVT6, that arose from the whole genome duplication	1.45128	0.451282	1.0641	0.0641026	0.0154025	Complete degradation	0.892359	1.14196	0.000399198	Not affected
YBL090W	MRP21	Mitochondrial ribosomal protein of the small subunit; MRP21 exhibits genetic interactions with mutations in the COX2 and COX3 mRNA 5'-untranslated leader sequences	12.5772	11.5772	10.1678	9.16779	0.00679373	No degradation	0.902957	0.934566	0.229192	Not affected
YBL091C	MAP2	Methionine aminopeptidase; catalyzes the cotranslational removal of N-terminal methionine from nascent polypeptides; function is partially redundant with that of Map1p	2.76503	1.76503	0.986339	-0.0136612	0.00145581	Complete degradation	1.09554	1.07685	0.87824	Not affected
YBL091C-A	SCS22	Protein involved in regulation of phospholipid metabolism; one of 6 proteins (Ist2p, Scs2p, Scs22p, Tcb1p, Tcb2p, Tcb3p) that connect the ER and plasma membrane (PM); regulates PM PI4P levels by controlling access of the Sac1p phosphatase to its substrate, PI4P; human VAP homolog; similar to D. melanogaster inturned protein; SWAT-GFP and mCherry fusion proteins localize to the cytosol; SCS22 has …	2.83099	1.83099	2.08451	1.08451	0.000160774	No degradation	1.05105	1.19948	0.00318188	Not affected
YBL093C	ROX3	Subunit of the RNA polymerase II mediator complex; associates with core polymerase subunits to form the RNA polymerase II holoenzyme	2.39024	1.39024	0.658537	-0.341463	0.000903612	Complete degradation	1.03226	0.440768	0.0010289	Impaired fitness
YBL094C		Dubious open reading frame; unlikely to encode a functional protein, based on available experimental and comparative sequence data; partially overlaps uncharacterized ORF YBL095W	1.28485	0.284848	1.05758	0.0575758	0.0413442	Complete degradation	1.04981	1.10006	0.0289866	Not affected
YBL095W	MRX3	Protein that associates with mitochondrial ribosome; likely functions in cristae junction formation; the authentic, non-tagged protein is detected in highly purified mitochondria in high-throughput studies	4.97253	3.97253	1.46429	0.464286	0.00142813	Partial degradation	1.0357	1.10107	0.024448	Not affected
YBL096C		Non-essential protein of unknown function	1.02143	0.0214286	0.953571	-0.0464286	0.199394	Not detectable	1.02082	1.0547	0.0157901	Not affected
YBL097W	BRN1	Subunit of the condensin complex; required for chromosome condensation and for clustering of tRNA genes at the nucleolus; may influence multiple aspects of chromosome transmission	1.79775	0.797753	1.01124	0.011236	0.000975239	Complete degradation	0.990692	0.943348	0.188319	Not affected
YBL098W	BNA4	Kynurenine 3-monooxygenase; required for the de novo biosynthesis of NAD from tryptophan via kynurenine; expression regulated by Hst1p; localizes to mitochondria and peroxisomes; putative therapeutic target for Huntington disease	2.99254	1.99254	1.02239	0.0223881	1.24266e-08	Complete degradation	1.01775	1.1462	0.00375516	Not affected
YBL099W	ATP1	Alpha subunit of the F1 sector of mitochondrial F1F0 ATP synthase; which is a large, evolutionarily conserved enzyme complex required for ATP synthesis; F1 translationally regulates ATP6 and ATP8 expression to achieve a balanced output of ATP synthase genes encoded in nucleus and mitochondria; phosphorylated; N-terminally propionylated in vivo	103.639	102.639	72.2014	71.2014	9.03066e-05	No degradation	1.19308	1.18872	0.793054	Not affected
YBL100W-C		Putative protein of unknown function; identified by gene-trapping, microarray-based expression analysis, and genome-wide homology searching	1.88235	0.882353	1.06985	0.0698529	0.00620095	Complete degradation	1.03322	1.03107	0.598912	Not affected
YBL101C	ECM21	Alpha-arrestin, ubiquitin ligase adaptor for Rsp5p; regulates starvation- and substrate-induced Ub-dependent endocytosis of select plasma membrane localized amino acid transporters; substrate of Rsp5p-mediated Lys63-polyubiquitination and Ubp2-mediated deubiquitination; promoter contains several Gcn4p binding sites required for induction in response to starvation via Gcn4p and the general amino a…	3.44	2.44	0.951429	-0.0485714	1.82713e-09	Complete degradation	1.03357	1.22289	0.0012954	Not affected
YBL102W	SFT2	Tetra-spanning membrane protein found mostly in the late Golgi; non-essential; can suppress some sed5 alleles; may be part of the transport machinery, but precise function is unknown; similar to mammalian syntaxin 5	6.84472	5.84472	1.03416	0.0341615	0.00148373	Complete degradation	1.14488	1.09144	0.734293	Not affected
YBL103C	RTG3	bHLH/Zip transcription factor for retrograde (RTG) and TOR pathways; forms a complex with another bHLH/Zip protein, Rtg1p, to activate the pathways; target of Hog1p	2.62434	1.62434	1.03704	0.037037	0.00583809	Complete degradation	1.00295	1.05243	0.00391742	Not affected
YBL104C	SEA4	Subunit of SEACAT, a subcomplex of the SEA complex; Sea4p, along with Rtc1p and Mtc5p, redundantly inhibit the TORC1 inhibitory role of the Iml1p/SEACIT (Iml1p-Npr2p-Npr3p) subcomplex, a GAP for GTPase Gtr1p (EGOC subunit) in response to amino acid limitation, thereby resulting in activation of TORC1 signaling; SEA is a coatomer-related complex that associates dynamically with the vacuole; contai…	2.31818	1.31818	0.931818	-0.0681818	5.118e-06	Complete degradation	1.04832	1.05813	0.249636	Not affected
YBL106C	SRO77	Protein with roles in exocytosis and cation homeostasis; functions in docking and fusion of post-Golgi vesicles with plasma membrane; regulates cell proliferation and colony development via the Rho1-Tor1 pathway; interacts with SNARE protein Sec9p; homolog of Drosophila lethal giant larvae tumor suppressor; SRO77 has a paralog, SRO7, that arose from the whole genome duplication	1.44444	0.444444	0.979167	-0.0208333	0.00459411	Complete degradation	1.1684	1.05426	0.0509663	Not affected
YBL107C	MIX23	Mitochondrial intermembrane space protein of unknown function; imported via the MIA import machinery; contains an unusual twin cysteine motif (CX13C CX14C)	1.36111	0.361111	0.990741	-0.00925926	0.00534116	Complete degradation	1.02392	1.04432	0.952337	Not affected
YBL107W-A		Dubious open reading frame; unlikely to encode a functional protein, based on available experimental and comparative sequence data; completely overlaps the Ty2 LTR YBLWdelta2; YBL107W-A has a paralog, YER138W-A, that arose from a single-locus duplication	1.12057	0.120567	1.05319	0.0531915	0.129484	Not detectable	0.987737	0.993941	0.461605	Not affected
YBL108C-A	PAU9	Protein of unknown function; member of the seripauperin multigene family encoded mainly in subtelomeric regions; SWAT-GFP and mCherry fusion proteins localize to the endoplasmic reticulum and vacuole respectively	1.12583	0.125828	1.04305	0.0430464	0.278609	Not detectable	1.02339	1.02667	0.503587	Not affected
YBL108W		Dubious open reading frame; unlikely to encode a functional protein, based on available experimental and comparative sequence data	1.26515	0.265152	1.06439	0.0643939	0.00239266	Complete degradation	1.14492	1.06479	0.193995	Not affected
YBL109W		Dubious open reading frame; unlikely to encode a functional protein, based on available experimental and comparative sequence data	1.28058	0.280576	1.05396	0.0539568	0.0912217	No degradation	0.997672	0.977412	0.622852	Not affected
YBL112C		Putative protein of unknown function; YBL112C is contained within TEL02L	1.18012	0.180124	1.01863	0.0186335	0.0509524	Not detectable	1.07861	1.01398	0.000207079	Not affected
YBL113W-A		Dubious open reading frame; unlikely to encode a functional protein, based on available experimental and comparative sequence data; identified by gene-trapping, microarray-based expression analysis, and genome-wide homology searching	1.00658	0.00657895	0.996711	-0.00328947	0.734568	Not detectable	0.996449	1.07854	0.00258809	Not affected
YBR001C	NTH2	Putative neutral trehalase, required for thermotolerance; may mediate resistance to other cellular stresses; NTH2 has a paralog, NTH1, that arose from the whole genome duplication	2.24859	1.24859	1.01977	0.019774	0.000577838	Complete degradation	1.07283	1.19681	0.00527304	Not affected
YBR002C	RER2	Forms the dehydrodolichyl diphosphate synthase (DDS) complex with NUS1; major enzyme of polyprenol synthesis in both the endoplasmic reticulum (ER) and in lipid droplets; participates in ER protein sorting; human ortholog DHDDS functionally complements the heat sensitive growth defect of a ts allele, and is associated with retinitis pigmentosa	8.08019	7.08019	1.16981	0.169811	0.00645436	Complete degradation	1.08635	1.16212	0.020323	Not affected
YBR003W	COQ1	Hexaprenyl pyrophosphate synthetase; catalyzes the first step in ubiquinone (coenzyme Q) biosynthesis	6.4878	5.4878	5.4878	4.4878	0.0165518	No degradation	1.02986	1.0186	0.62993	Not affected
YBR005W	RCR1	Plasma membrane (PM) ubiquitin ligase-substrate adaptor; involved in cell wall chitin deposition; ubiquitinates and down-regulates chitin synthase Chs3p abundance at PM via calcineurin/Crz1 signaling pathway which regulates RCR1 expression; delivered to PM by exomer complex using novel PM sorting motif; RCR1 has a paralog, RCR2, that arose from the whole genome duplication	3.4106	2.4106	1.15232	0.152318	4.78428e-06	Complete degradation	1.00363	1.05066	0.0245136	Not affected
YBR006W	UGA2	Succinate semialdehyde dehydrogenase; involved in the utilization of gamma-aminobutyrate (GABA) as a nitrogen source; part of the 4-aminobutyrate and glutamate degradation pathways; localized to the cytoplasm	10.1812	9.18116	1.13406	0.134058	0.00172106	Complete degradation	1.03699	1.05113	0.169164	Not affected
YBR007C	DSF2	Deletion suppressor of mpt5 mutation; relocalizes from bud neck to cytoplasm upon DNA replication stress	1.89109	0.891089	1.08416	0.0841584	0.0181976	Complete degradation	1.07401	1.14817	0.0624054	Not affected
YBR008C	FLR1	Plasma membrane transporter of the major facilitator superfamily; member of the 12-spanner drug:H(+) antiporter DHA1 family; involved in efflux of fluconazole, diazaborine, benomyl, methotrexate, and other drugs; expression induced in cells treated with the mycotoxin patulin; relocalizes from nucleus to plasma membrane upon DNA replication stress	0.973451	-0.0265487	1.0354	0.0353982	0.384118	Not detectable	0.998313	1.00945	0.679026	Not affected
YBR009C	HHF1	Histone H4; core histone protein required for chromatin assembly and chromosome function; one of two identical histone proteins (see also HHF2); contributes to telomeric silencing; involved in mRNA multiplexing; N-terminal domain involved in maintaining genomic integrity	88.0722	87.0722	1.00556	0.00555556	0.000359436	Complete degradation	0.784807	0.992331	2.73081e-05	Not affected
YBR010W	HHT1	Histone H3; core histone protein required for chromatin assembly, part of heterochromatin-mediated telomeric and HM silencing; one of two identical histone H3 proteins (see HHT2); regulated by acetylation, methylation, and phosphorylation; H3K14 acetylation plays an important role in the unfolding of strongly positioned nucleosomes during repair of UV damage	1.16031	0.160305	1.00763	0.00763359	0.0632771	Not detectable	0.99454	1.00437	0.923205	Not affected
YBR011C	IPP1	Cytoplasmic inorganic pyrophosphatase (PPase); homodimer that catalyzes the rapid exchange of oxygens from Pi with water, highly expressed and essential for viability, active-site residues show identity to those from E. coli PPase	33.2536	32.2536	0.630435	-0.369565	0.00102887	Complete degradation	1.03721	0.152611	3.31533e-12	Impaired fitness
YBR012C		Dubious open reading frame; appears conserved and shows evidence of preservation by purifying selection within the Saccharomycotina subphylum; expression induced by iron-regulated transcriptional activator Aft2p	1.2622	0.262195	1.04878	0.0487805	0.00306889	Complete degradation	1.00697	1.00403	0.970541	Not affected
YBR013C		Putative protein of unknown function; haploid deletion mutant exhibits synthetic phenotype with alpha-synuclein; SWAT-GFP fusion protein localizes to the endoplasmic reticulum while mCherry fusion protein localizes to both the endoplasmic reticulum and vacuole	1.73889	0.738889	1.80556	0.805556	0.385118	No degradation	0.900438	1.0955	0.000675417	Not affected
YBR014C	GRX7	Cis-golgi localized monothiol glutaredoxin; more similar in activity to dithiol than other monothiol glutaredoxins; involved in the oxidative stress response; does not bind metal ions; GRX7 has a paralog, GRX6, that arose from the whole genome duplication	2.4715	1.4715	2.88342	1.88342	0.00176041	No degradation	0.928768	1.1293	0.00160539	Not affected
YBR015C	MNN2	Alpha-1,2-mannosyltransferase; responsible for addition of the first alpha-1,2-linked mannose to form the branches on the mannan backbone of oligosaccharides, localizes to an early Golgi compartment	5.36364	4.36364	4.85455	3.85455	0.103116	No degradation	1.13632	1.04888	0.000548586	Not affected
YBR016W		Tail-anchored plasma membrane (PM) protein; C-terminal palmitoylation is required for membrane anchoring and protein stability; PM localization is polarized to the daughter cell; contains a conserved, cysteine-rich palmitoylated domain (CYSPD, aka CYSTM); similarity to hydrophilins, proteins involved in the adaptive response to hyperosmotic conditions; CPP1 has a paralog, YDL012C, that arose from…	24.9766	23.9766	1.37427	0.374269	0.00155739	Partial degradation	1.05616	1.02752	0.168216	Not affected
YBR017C	KAP104	Transportin or cytosolic karyopherin beta 2; functions in the rg-nuclear localization signal-mediated nuclear import/reimport of mRNA-binding proteins Nab2p and Hrp1p; regulates asymmetric protein synthesis in daughter cells during mitosis	4.7037	3.7037	0.496914	-0.503086	1.14024e-05	Complete degradation	0.754291	0.275665	7.55567e-09	Impaired fitness
YBR018C	GAL7	Galactose-1-phosphate uridyl transferase; synthesizes glucose-1-phosphate and UDP-galactose from UDP-D-glucose and alpha-D-galactose-1-phosphate in the second step of galactose catabolism; human homolog UGP2 can complement yeast null mutant	193.258	192.258	0.497368	-0.502632	0.00141585	Complete degradation	1.06643	0.159282	1.07868e-10	Impaired fitness
YBR019C	GAL10	UDP-glucose-4-epimerase; catalyzes interconversion of UDP-galactose and UDP-D-glucose in galactose metabolism; also catalyzes conversion of alpha-D-glucose or alpha-D-galactose to their beta-anomers; human homolog GALE implicated in galactosemia, can complement yeast null mutant	535.198	534.198	0.403382	-0.596618	0.000334061	Complete degradation	1.1977	0.13099	3.26336e-10	Impaired fitness
YBR020W	GAL1	Galactokinase; phosphorylates alpha-D-galactose to alpha-D-galactose-1-phosphate in the first step of galactose catabolism; expression regulated by Gal4p; human homolog GALK2 complements yeast null mutant; GAL1 has a paralog, GAL3, that arose from the whole genome duplication	955.156	954.156	15.2083	14.2083	0.00063445	Partial degradation	1.12065	0.497744	4.80365e-09	Impaired fitness
YBR021W	FUR4	Plasma membrane localized uracil permease; expression is tightly regulated by uracil levels and environmental cues; conformational alterations induced by unfolding or substrate binding result in Rsp5p-mediated ubiquitination and degradation	1.29747	0.297468	0.920886	-0.0791139	0.000397388	Complete degradation	1.201	0.912228	5.49206e-05	Impaired fitness
YBR022W	POA1	Phosphatase that is highly specific for ADP-ribose 1''-phosphate; a tRNA splicing metabolite; may have a role in regulation of tRNA splicing	8.00538	7.00538	1.12634	0.126344	0.0031913	Complete degradation	1.08042	1.13234	0.423024	Not affected
YBR023C	CHS3	Chitin synthase III; catalyzes the transfer of N-acetylglucosamine (GlcNAc) to chitin; required for synthesis of the majority of cell wall chitin, the chitin ring during bud emergence, and spore wall chitosan; contains overlapping di-leucine and di-acidic signals that mediate, respectively, intracellular trafficking by AP-1 and trafficking to plasma membrane by exomer complex; requires AP-3 compl…	3.63462	2.63462	1.00321	0.00320513	1.04489e-06	Complete degradation	1.04734	1.04539	0.996914	Not affected
YBR024W	SCO2	Protein anchored to mitochondrial inner membrane; may have a redundant function with Sco1p in delivery of copper to cytochrome c oxidase; interacts with Cox2p; SCO2 has a paralog, SCO1, that arose from the whole genome duplication	5.33051	4.33051	2.50847	1.50847	8.41649e-06	Partial degradation	1.05783	1.11971	0.104973	Not affected
YBR025C	OLA1	P-loop ATPase with similarity to human OLA1 and bacterial YchF; identified as specifically interacting with the proteasome; positively regulates heat shock response; null mutant displays increased translation rate and increased readthrough of premature stop codons; protein abundance increases in response to hydrogen peroxide and to DNA replication stress	38.6994	37.6994	1.00613	0.00613497	0.000509465	Complete degradation	1.08393	1.13938	0.278656	Not affected
YBR027C		Putative protein of unknown function; conserved among S. cerevisiae strains; YBR027C is not an essential gene	1.97727	0.977273	1.09091	0.0909091	0.00248816	Complete degradation	0.976416	1.01365	0.0192889	Not affected
YBR028C	YPK3	AGC kinase; phosphorylated by cAMP-dependent protein kinase (PKA) in a TORC1-dependent manner; directly phosphorylated by TORC1; phosphorylates ribosomal protein Rps6a/b (S6), in a TORC-dependent manner; undergoes autophosphorylation	4.36842	3.36842	1.04135	0.0413534	4.25719e-09	Complete degradation	1.00265	1.00658	0.347597	Not affected
YBR029C	CDS1	Phosphatidate cytidylyltransferase (CDP-diglyceride synthetase); an enzyme that catalyzes that conversion of CTP + phosphate into diphosphate + CDP-diaclglyerol, a critical step in the synthesis of all major yeast phospholipids; human homolog CDS1 can complement yeast cds1 null mutant	1.10383	0.103825	0.97541	-0.0245902	0.177182	Not detectable	0.888125	0.8715	0.635772	Not affected
YBR030W	RKM3	Ribosomal lysine methyltransferase; specific for monomethylation of Rpl42ap and Rpl42bp (lysine 40); nuclear SET domain containing protein; relocalizes to the cytosol in response to hypoxia	2.10256	1.10256	1.12821	0.128205	0.00371901	Complete degradation	1.03666	1.05393	0.103977	Not affected
YBR031W	RPL4A	Ribosomal 60S subunit protein L4A; N-terminally acetylated; homologous to mammalian ribosomal protein L4 and bacterial L4; RPL4A has a paralog, RPL4B, that arose from the whole genome duplication	112.305	111.305	0.56383	-0.43617	0.000141952	Complete degradation	0.95004	0.28984	4.3964e-11	Impaired fitness
YBR032W		Putative protein of unknown function; conserved among S. cerevisiae strains; YBR032W is not an essential gene	1.76056	0.760563	1.07042	0.0704225	0.000520287	Complete degradation	1.10076	1.08516	0.546381	Not affected
YBR033W	EDS1	Putative zinc cluster protein, predicted to be a transcription factor; not an essential gene; EDS1 has a paralog, RGT1, that arose from the whole genome duplication	1.53883	0.538835	0.968447	-0.0315534	0.000424031	Complete degradation	0.987993	1.0082	0.426696	Not affected
YBR034C	HMT1	Nuclear SAM-dependent mono- and asymmetric methyltransferase; modifies hnRNPs, including Npl3p and Hrp1p, affecting their activity and nuclear export; methylates U1 snRNP protein Snp1p, ribosomal protein Rps2p, and histones H3 and H4; interacts genetically with genes encoding components of Rpd3(L) and this interaction is important for Rpd3 recruitment to the subtelomeric region	10.7516	9.75163	1.03595	0.0359477	0.00131868	Complete degradation	0.993186	1.03157	0.000551482	Not affected
YBR036C	CSG2	Calcium release channel involved in ER calcium homeostasis; integrates ER calcium release with the regulation of sphingolipid metabolism and autophagy; required for mannosylation of inositolphosphorylceramide and for growth at high calcium concentrations; endoplasmic reticulum membrane protein; contains 10 transmembrane domains and a potential Ca2+ EF-hand motif; protein abundance increases in re…	8.8589	7.8589	1.11963	0.119632	0.00115025	Complete degradation	1.02226	1.01412	0.515035	Not affected
YBR037C	SCO1	Copper-binding protein of mitochondrial inner membrane; required for cytochrome c oxidase activity and respiration; may function to deliver copper to cytochrome c oxidase; similar to thioredoxins; SCO1 has a paralog, SCO2, that arose from the whole genome duplication	10.7122	9.71223	3.04676	2.04676	0.00124273	Partial degradation	1.10068	1.02088	0.209668	Not affected
YBR038W	CHS2	Chitin synthase II; catalyzes transfer of N-acetylglucosamine (GlcNAc) to chitin upon activation of zymogenic form; required for chitin synthesis in the primary septum during cytokinesis; localization regulated by Cdk1p during mitosis; phosphorylation by Dbf2p kinase regulates its dynamics and chitin synthesis during cytokinesis	2.68639	1.68639	0.860947	-0.139053	0.000449854	Complete degradation	1.025	0.474586	3.12719e-07	Impaired fitness
YBR039W	ATP3	Gamma subunit of the F1 sector of mitochondrial F1F0 ATP synthase; F1F0 ATP synthase is a large, evolutionarily conserved enzyme complex required for ATP synthesis	62.5758	61.5758	48.322	47.322	0.0421376	No degradation	0.844936	0.80202	0.055326	Not affected
YBR040W	FIG1	Integral membrane protein required for efficient mating; may participate in or regulate the low affinity Ca2+ influx system, which affects intracellular signaling and cell-cell fusion during mating; targeted to vacuole via AP-3 pathway	1.60914	0.609137	1.08629	0.0862944	0.00243151	Complete degradation	1.0002	1.04543	0.432906	Not affected
YBR041W	FAT1	Very long chain fatty acyl-CoA synthetase and fatty acid transporter; activates imported fatty acids with a preference for very long lengths (C20-C26); has a separate function in the transport of long chain fatty acids	6.41221	5.41221	1.25954	0.259542	0.00391119	Partial degradation	0.82377	0.847077	0.439989	Not affected
YBR043C	QDR3	Multidrug transporter of the major facilitator superfamily; member of the 12-spanner drug:H(+) antiporter DHA1 family; has a role in polyamine homeostasis; involved in spore wall asembly; sequence similarity to DTR1 and QDR1, and the triple mutant dtr1 qdr1 qdr3 exhibits reduced dityrosine fluorescence relative to the single mutants; expression is upregulated under polyamine stress; required for …	2.81457	1.81457	1.13576	0.135762	5.84562e-06	Complete degradation	0.985826	1.03022	0.021662	Not affected
YBR044C	TCM62	Protein involved in assembly of the succinate dehydrogenase complex; mitochondrial; putative chaperone	2.40376	1.40376	2.14554	1.14554	0.0778584	No degradation	1.01202	0.998277	0.825436	Not affected
YBR045C	GIP1	Meiosis-specific regulatory subunit of the Glc7p protein phosphatase; regulates spore wall formation and septin organization, required for expression of some late meiotic genes and for normal localization of Glc7p	1.33333	0.333333	1.00735	0.00735294	0.00210045	Complete degradation	1.12843	0.992516	0.00546904	Not affected
YBR046C	ZTA1	NADPH-dependent quinone reductase; GFP-tagged protein localizes to the cytoplasm and nucleus; has similarity to E. coli quinone oxidoreductase and to human zeta-crystallin	7.34831	6.34831	0.94382	-0.0561798	8.66881e-09	Complete degradation	1.04348	1.07252	0.256977	Not affected
YBR047W	FMP23	Putative protein of unknown function; proposed to be involved in iron or copper homeostasis; the authentic, non-tagged protein is detected in highly purified mitochondria in high-throughput studies	1.50388	0.503876	1.23643	0.236434	0.0866026	No degradation	1.02431	1.10676	0.0012134	Not affected
YBR048W	RPS11B	Protein component of the small (40S) ribosomal subunit; homologous to mammalian ribosomal protein S11 and bacterial S17; RPS11B has a paralog, RPS11A, that arose from the whole genome duplication	7.4125	6.4125	1.01875	0.01875	0.00223615	Complete degradation	0.907627	0.97338	0.241818	Not affected
YBR049C	REB1	RNA polymerase I enhancer binding protein; DNA binding protein that binds to genes transcribed by both RNA polymerase I and RNA polymerase II; required for termination of RNA polymerase I transcription; Reb1p bound to DNA acts to block RNA polymerase II readthrough transcription	5.77108	4.77108	0.60241	-0.39759	0.000880753	Complete degradation	1.03347	0.298187	1.2725e-10	Impaired fitness
YBR050C	REG2	Regulatory subunit of the Glc7p type-1 protein phosphatase; involved with Reg1p, Glc7p, and Snf1p in regulation of glucose-repressible genes, also involved in glucose-induced proteolysis of maltose permease; REG2 has a paralog, REG1, that arose from the whole genome duplication	1.82629	0.826291	0.995305	-0.00469484	4.27326e-06	Complete degradation	1.08181	1.06676	0.229656	Not affected
YBR052C	RFS1	Protein of unknown function; member of a flavodoxin-like fold protein family that includes Pst2p and Ycp4p; green fluorescent protein (GFP)-fusion protein localizes to the cytoplasm in a punctate pattern; RFS1 has a paralog, PST2, that arose from the whole genome duplication	24	23	1.0614	0.0614035	0.00185375	Complete degradation	1.02968	1.00127	0.110199	Not affected
YBR053C		Putative protein of unknown function; induced by cell wall perturbation	17.6837	16.6837	1.22959	0.229592	0.00773752	Partial degradation	0.941771	1.0859	0.00864202	Not affected
YBR054W	YRO2	Protein with a putative role in response to acid stress; null mutant is sensitive to acetic acid; transcription is regulated by Haa1p and induced in the presence of acetic acid; protein observed in plasma membrane foci in the presence of acetic acid; the authentic, non-tagged protein is detected in a phosphorylated state in highly purified mitochondria in high-throughput studies	39.6628	38.6628	1.41279	0.412791	0.000914338	Partial degradation	1.06254	1.02794	0.0156597	Not affected
YBR055C	PRP6	Splicing factor; component of the U4/U6-U5 snRNP complex	1.84091	0.840909	0.651515	-0.348485	0.00320954	Complete degradation	1.02717	0.237027	0.000481357	Impaired fitness
YBR056C-B		Dubious open reading frame; unlikely to encode a functional protein, based on available experimental and comparative sequence data; almost completely overlaps the dubious ORF YBR056W-A	4.11976	3.11976	1.04192	0.0419162	0.00232939	Complete degradation	1.01001	1.05342	0.0612468	Not affected
YBR056W		Putative glycoside hydrolase of the mitochondrial intermembrane space	15.3333	14.3333	0.997268	-0.00273224	0.000442107	Complete degradation	0.969882	1.03814	0.0093998	Not affected
YBR056W-A		Putative membrane protein; upregulated by toxic concentrations of heavy metal ions including Mn2+, Co2+, Ni2+, Cu2+, and Zn2+; mRNA identified as translated by ribosome profiling data; localizes to the cytoplasm, possibly in intracellular membranes; CYSTM (cysteine-rich transmembrane module) family member; partially overlaps dubious ORF YBR056C-B; YBR056W-A has a paralog, YDR034W-B, that arose fr…	5.33149	4.33149	1.19613	0.196133	0.00112842	Complete degradation	1.00633	1.06077	0.071744	Not affected
YBR057C	MUM2	Protein essential for meiotic DNA replication and sporulation; cytoplasmic protein; subunit of the MIS complex which controls mRNA methylation during during the induction of sporulation; also interacts with Orc2p, which is a component of the origin recognition complex	1.88182	0.881818	0.927273	-0.0727273	3.07101e-06	Complete degradation	1.12705	1.0375	0.0246229	Not affected
YBR058C	UBP14	Ubiquitin-specific protease; specifically disassembles unanchored ubiquitin chains; involved in fructose-1,6-bisphosphatase (Fbp1p) degradation; similar to human isopeptidase T	2.85714	1.85714	1.08403	0.0840336	0.0049329	Complete degradation	1.00447	1.01984	0.37202	Not affected
YBR058C-A	TSC3	Protein that stimulates the activity of serine palmitoyltransferase; involved in sphingolipid biosynthesis; Lcb1p and Lcb2p are the two components of serine palmitoyltransferase	3.12245	2.12245	2.34694	1.34694	0.0053183	No degradation	1.11888	1.07164	0.303853	Not affected
YBR059C	AKL1	Ser/Thr protein kinase; phosphorylates Pan1p, Sla1p and Ent1p to negatively regulate endocytosis in response to membrane stress; regulates actin cytoskeleton organization and clathrin-dependent endocytosis; phosphorylated and inhibited by upstream kinase, Fpk1p; member, along with Ark1p and Prk1p, of the Ark kinase family	6.33088	5.33088	1.09191	0.0919118	0.00147221	Complete degradation	1.03774	1.10363	0.0681045	Not affected
YBR060C	ORC2	Subunit of the origin recognition complex (ORC); ORC directs DNA replication by binding to replication origins and is also involved in transcriptional silencing; interacts with Spp1p and with trimethylated histone H3; phosphorylated by Cdc28p	2.03774	1.03774	0.792453	-0.207547	0.0242872	Complete degradation	1.00562	0.389984	1.38436e-06	Impaired fitness
YBR061C	TRM7	2'-O-ribose methyltransferase; methylates the 2'-O-ribose of tRNA-Phe, tRNA-Trp, and tRNA-Leu at positions C32 and N34 of tRNA anticodon loop; crucial biological role likely modification of tRNA-Phe; interacts with Trm732p and Rtt10p in 2'-O-methylation of C32 and N34 substrate tRNAs, respectively; yeast null mutant can be functionally complemented by human FTSJ1, mutations in which have been imp…	4.87234	3.87234	0.971631	-0.0283688	0.000366353	Complete degradation	1.05274	0.997445	0.0641339	Not affected
YBR062C		Protein of unknown function that interacts with Msb2p; may play a role in activation of the filamentous growth pathway	1.46512	0.465116	0.992248	-0.00775194	0.000824389	Complete degradation	1.12535	1.04977	0.218837	Not affected
YBR063C		Molecular tether on nuclear membrane; mediates contact by interacting with Tom70p on mitochondria; protein abundance is regulated by phosphatidylcholine, enabling coupling of phospholipid homeostasis with contact extent	1.18699	0.186992	1.07317	0.0731707	0.0715142	Not detectable	1.01982	1.04974	0.261634	Not affected
YBR064W		Dubious open reading frame; unlikely to encode a functional protein, based on available experimental and comparative sequence data; partially overlaps the uncharacterized ORF YBR063C	2.17365	1.17365	1.12874	0.128743	0.0051951	Complete degradation	1.02335	1.01119	0.486138	Not affected
YBR065C	ECM2	Pre-mRNA splicing factor; facilitates the cooperative formation of U2/U6 helix II in association with stem II in the spliceosome, function may be regulated by Slu7p	1.96178	0.961783	0.968153	-0.0318471	9.73963e-06	Complete degradation	1.00198	1.06543	0.011894	Not affected
YBR066C	NRG2	Transcriptional repressor; mediates glucose repression and negatively regulates filamentous growth; activated in stochastic pulses of nuclear localization in response to low glucose	1.66667	0.666667	0.990476	-0.00952381	1.5165e-05	Complete degradation	1.0763	1.18233	0.00123425	Not affected
YBR067C	TIP1	Major cell wall mannoprotein with possible lipase activity; transcription is induced by heat- and cold-shock; member of the Srp1p/Tip1p family of serine-alanine-rich proteins	22.4194	21.4194	28.6935	27.6935	0.000141768	No degradation	1.12953	1.12939	0.923149	Not affected
YBR068C	BAP2	High-affinity leucine permease; functions as a branched-chain amino acid permease involved in uptake of leucine, isoleucine and valine; contains 12 predicted transmembrane domains; BAP2 has a paralog, BAP3, that arose from the whole genome duplication	11.7967	10.7967	1.1626	0.162602	0.0067867	Complete degradation	1.04872	1.09997	0.254792	Not affected
YBR069C	TAT1	Amino acid transporter for valine, leucine, isoleucine, and tyrosine; low-affinity tryptophan and histidine transporter; overexpression confers FK506 and FTY720 resistance; protein abundance increases in response to DNA replication stress	3.97596	2.97596	1	-3.7008e-17	0.00354241	Complete degradation	0.965326	1.07616	4.43432e-05	Not affected
YBR070C	ALG14	Component of UDP-GlcNAc transferase; required for second step of dolichyl-linked oligosaccharide synthesis; anchors catalytic subunit Alg13p to ER membrane; localizes to the peroxisome; similar to bacterial and human glycosyltransferases; both human homologs ALG13 and ALG14 are required to complement yeast alg14 mutant; mutations of human ALG14 cause congenital myasthenic syndrome	3.1	2.1	0.421429	-0.578571	0.00144893	Complete degradation	1.10047	0.160983	2.45744e-08	Impaired fitness
YBR071W		Protein of unknown function found in the cytoplasm and bud neck; mRNA expression may be regulated by the cell cycle and/or cell wall stress; overexpression of YBR071W affects endocytic protein trafficking	1.38776	0.387755	1	1.11022e-16	0.0189467	Complete degradation	1.02067	1.03152	0.18246	Not affected
YBR072C-A		Protein of unknown function; identified by fungal homology and RT-PCR; localizes to cytosol and peroxisomes	2.69945	1.69945	1.03552	0.0355191	1.55641e-06	Complete degradation	1.00629	1.01186	0.575365	Not affected
YBR072W	HSP26	Small heat shock protein (sHSP) with chaperone activity; forms hollow, sphere-shaped oligomers that suppress unfolded proteins aggregation; long-lived protein that is preferentially retained in mother cells and forms cytoplasmic foci; oligomer activation requires heat-induced conformational change; also has mRNA binding activity	498.955	497.955	5.86688	4.86688	0.00161729	Partial degradation	1.04264	1.01418	0.00267615	Not affected
YBR073W	RDH54	DNA-dependent ATPase; DNA recombination/repair translocase, supercoils DNA, promotes DNA strand opening; stimulates strand exchange by modifying dsDNA topology; involved in recombinational repair of DNA double-strand breaks (DSBs) during mitosis, meiosis; implicated in cell divisions in telomerase-negative strains through adaptation to DNA damage, which allows bypass of cell cycle arrest and cont…	1.60241	0.60241	1.12651	0.126506	0.000134561	Complete degradation	1.04798	0.9924	0.000996845	Not affected
YBR074W	PFF1	Multi-spanning vacuolar membrane protease; glycosylated transmembrane protein bearing homology to M28 family of metalloproteases; has lumenal-facing protease domain; proposed role in vacuole physiology; targeted to vacuole via AP-3 pathway	1.22527	0.225275	1.0467	0.0467033	0.0372055	Complete degradation	0.968275	0.939702	0.225181	Not affected
YBR076C-A		Dubious open reading frame; unlikely to encode a functional protein, based on available experimental and comparative sequence data; partially overlaps verified gene ECM8; identified by fungal homology and RT-PCR	1.5	0.5	1.00368	0.00367647	0.00501018	Complete degradation	1.08733	1.06942	0.170603	Not affected
YBR076W	ECM8	Non-essential protein of unknown function	1.76042	0.760417	1.0599	0.0598958	0.00557163	Complete degradation	1.10583	1.09683	0.673953	Not affected
YBR077C	SLM4	Subunit of EGO/GSE complex; vacuolar/endosomal membrane-associated EGO/GSE complex regulates exit from rapamycin-induced growth arrest, stimulating microautophagy and sorting of Gap1p from endosome to plasma membrane; essential for integrity and function of EGO; targeted to vacuole via AP-3 pathway; gene exhibits synthetic genetic interaction with MSS4	13.6434	12.6434	0.972028	-0.027972	0.000475344	Complete degradation	1.02286	0.99467	0.256633	Not affected
YBR078W	ECM33	GPI-anchored protein involved in efficient glucose uptake; possible role in apical bud growth; GPI-anchoring on the plasma membrane crucial to function; phosphorylated in mitochondria; similar to Sps2p; ECM33 has a paralog, PST1, that arose from the whole genome duplication	47.9086	46.9086	24.1102	23.1102	3.44491e-09	Partial degradation	1.2943	1.27099	0.491537	Not affected
YBR079C	RPG1	eIF3a subunit of the eukaryotic translation initiation factor 3 (eIF3); subunit of the core complex of eIF3; part of a Prt1p-Rpg1p-Nip1p subcomplex that stimulates binding of mRNA and tRNA(i)Met to ribosomes; essential for loading mRNA onto ribosome at entry and exit channels of preinitiation complex; involved in translation reinitiation; eIF3 is also involved in programmed stop codon readthrough	10.4356	9.43564	0.806931	-0.193069	0.00150916	Complete degradation	1.1429	0.0360012	9.6458e-06	Impaired fitness
YBR080C	SEC18	AAA ATPase and SNARE disassembly chaperone; required for vesicular transport between ER and Golgi, the 'priming' step in homotypic vacuole fusion, autophagy, and protein secretion; releases Sec17p from SNAP complexes; has similarity to mammalian N-ethylmaleimide-sensitive factor (NSF)	13.4568	12.4568	0.601852	-0.398148	0.00281236	Complete degradation	1.1563	0.381837	0.000842139	Impaired fitness
YBR081C	SPT7	Subunit of the SAGA transcriptional regulatory complex; involved in proper assembly of the complex; also present as a C-terminally truncated form in the SLIK/SALSA transcriptional regulatory complex	2.68421	1.68421	0.755981	-0.244019	0.00298233	Complete degradation	0.996263	0.647603	7.08054e-05	Impaired fitness
YBR082C	UBC4	Ubiquitin-conjugating enzyme (E2); key E2 partner with Ubc1p for the anaphase-promoting complex (APC); mediates degradation of abnormal or excess proteins, including calmodulin and histone H3; regulates levels of DNA Polymerase-{alpha} to promote efficient and accurate DNA replication; interacts with many SCF ubiquitin protein ligases; component of the cellular stress response; UBC4 has a paralog…	3.82963	2.82963	1.16296	0.162963	4.45832e-05	Complete degradation	1.09743	1.10457	0.873997	Not affected
YBR083W	TEC1	Transcription factor targeting filamentation genes and Ty1 expression; Ste12p activation of most filamentation gene promoters depends on Tec1p and Tec1p transcriptional activity is dependent on its association with Ste12p; binds to TCS elements upstream of filamentation genes, which are regulated by Tec1p/Ste12p/Dig1p complex; competes with Dig2p for binding to Ste12p/Dig1p; positive regulator of…	1.93056	0.930556	0.983796	-0.0162037	0.0032864	Complete degradation	1.09174	1.0982	0.429945	Not affected
YBR084W	MIS1	Mitochondrial C1-tetrahydrofolate synthase; involved in interconversion between different oxidation states of tetrahydrofolate (THF); provides activities of formyl-THF synthetase, methenyl-THF cyclohydrolase, and methylene-THF dehydrogenase	5.54198	4.54198	4.3626	3.3626	0.00863924	No degradation	1.06439	1.02426	0.347602	Not affected
YBR085C-A		Protein of unknown function; green fluorescent protein (GFP)-fusion protein localizes to the cytoplasm and to the nucleus; protein abundance increases in response to DNA replication stress	78.5482	77.5482	1.43675	0.436747	0.000941014	Partial degradation	1.0369	1.06118	0.0396209	Not affected
YBR085W	AAC3	Mitochondrial inner membrane ADP/ATP translocator; exchanges cytosolic ADP for mitochondrially synthesized ATP; expressed under anaerobic conditions; similar to Aac1p; has roles in maintenance of viability and in respiration; AAC3 has a paralog, PET9, that arose from the whole genome duplication	1.26027	0.260274	1.02055	0.0205479	0.0510356	No degradation	1.07956	1.08736	0.832691	Not affected
YBR086C	IST2	Cortical ER protein involved in ER-plasma membrane (PM) tethering; one of 6 proteins (Ist2, Scs2, Scs22, Tcb1, Tcb2, Tcb3) that connect ER to PM, regulate PM phosphatidylinositol-4-phosphate (PI4P) levels by controlling access of Sac1 phosphatase to PI4P; required to locate Osh6, Osh7 in ER/PM contact site to allow phosphatidylserine transport from ER to PM; localizes to mother in small-budded ce…	14.9478	13.9478	1.20149	0.201493	0.000198464	Partial degradation	1.02033	1.06526	0.0208613	Not affected
YBR087W	RFC5	Subunit of heteropentameric Replication factor C (RF-C); RF-C is a DNA binding protein and ATPase that acts as a clamp loader of the proliferating cell nuclear antigen (PCNA) processivity factor for DNA polymerases delta and epsilon	5.05161	4.05161	1.01613	0.016129	0.000936272	Complete degradation	1.09885	1.05471	0.648211	Not affected
YBR088C	POL30	Proliferating cell nuclear antigen (PCNA); functions as the sliding replication clamp for DNA polymerase ╬┤; may function as docking site for other proteins required for mitotic and meiotic chromosomal DNA replication and for DNA repair; PCNA ubiquitination at K164 plays crucial role during Okazaki fragment processing; Leu164 is essential for stable complex formation with replicative DNA polymera…	1.39007	0.390071	1.06738	0.0673759	0.0102749	Complete degradation	1.09104	1.07719	0.388074	Not affected
YBR089C-A	NHP6B	High-mobility group (HMG) protein; binds to and remodels nucleosomes; involved in recruiting FACT and other chromatin remodelling complexes to the chromosomes; functionally redundant with Nhp6Ap; required for transcriptional initiation fidelity of some tRNA genes; homologous to mammalian HMGB1 and HMGB2; NHP6B has a paralog, NHP6A, that arose from the whole genome duplication	20.4626	19.4626	1.11905	0.119048	2.92035e-05	Complete degradation	1.13379	1.07869	0.101209	Not affected
YBR090C		Putative protein of unknown function; green fluorescent protein (GFP)-fusion protein localizes to the cytoplasm and nucleus	1.08	0.08	0.913333	-0.0866667	0.00839497	Not detectable	1.02985	1.03551	0.811766	Not affected
YBR091C	TIM12	Essential protein of the inner mitochondrial membrane; peripherally localized; component of the TIM22 complex, which is a twin-pore translocase that mediates insertion of numerous multispanning inner membrane proteins	1.1809	0.180905	1.02261	0.0226131	0.195076	Not detectable	0.925475	0.972515	0.174111	Not affected
YBR092C	PHO3	Constitutively expressed acid phosphatase similar to Pho5p; brought to the cell surface by transport vesicles; hydrolyzes thiamin phosphates in the periplasmic space, increasing cellular thiamin uptake; expression is repressed by thiamin	2.69458	1.69458	4.69458	3.69458	0.000143596	No degradation	1.01174	1.0098	0.947068	Not affected
YBR093C	PHO5	Repressible acid phosphatase; 1 of 3 repressible acid phosphatases that also mediates extracellular nucleotide-derived phosphate hydrolysis; secretory pathway derived cell surface glycoprotein; induced by phosphate starvation and coordinately regulated by PHO4 and PHO2	1.47826	0.478261	2.79952	1.79952	1.41912e-05	No degradation	0.987654	1.01869	0.0265814	Not affected
YBR094W	PBY1	Putative tubulin tyrosine ligase associated with P-bodies; may have a role in mRNA metabolism; yeast knockout collection strain identified as a pby1 null mutant is actually wild-type for PBY1 and deleted for mms4	3.22449	2.22449	0.887755	-0.112245	0.00193135	Complete degradation	1.10034	1.0978	0.740196	Not affected
YBR095C	RXT2	Component of the histone deacetylase Rpd3L complex; possibly involved in cell fusion and invasive growth; relocalizes to the cytosol in response to hypoxia	3.14024	2.14024	1.10671	0.106707	0.00177337	Complete degradation	1.00114	0.959162	3.46507e-05	Not affected
YBR096W		Putative protein of unknown function; green fluorescent protein (GFP)-fusion protein localizes to the ER	9.44503	8.44503	1.0445	0.0445026	1.95534e-06	Complete degradation	1.11337	0.99005	0.0194926	Not affected
YBR097W	VPS15	Serine/threonine protein kinase involved in vacuolar protein sorting; functions as a membrane-associated complex with Vps34p; active form recruits Vps34p to the Golgi membrane; interacts with the GDP-bound form of Gpa1p; myristoylated; a fraction is localized, with Vps34p, to nuclear pores at nucleus-vacuole junctions and may facilitate transcription elongation for genes positioned at the nuclear…	1.66667	0.666667	1.00741	0.00740741	1.61336e-05	Complete degradation	1.10097	1.1001	0.85033	Not affected
YBR098W	MMS4	Subunit of structure-specific Mms4p-Mus81p endonuclease; cleaves branched DNA; involved in recombination, DNA repair, and joint molecule formation/resolution during meiotic recombination; phosphorylation of the non-catalytic subunit Mms4p by Cdc28p and Cdc5p during mitotic cell cycle activates the function of Mms4p-Mus81p	1.25888	0.258883	0.997462	-0.00253807	0.000422625	Complete degradation	1.06267	1.05583	0.758135	Not affected
YBR101C	FES1	Hsp70 (Ssa1p) nucleotide exchange factor; required for the release of misfolded proteins from the Hsp70 system to the Ub-proteasome machinery for degradation; cytosolic homolog of Sil1p, which is the nucleotide exchange factor for BiP (Kar2p) in the endoplasmic reticulum; protein abundance increases in response to DNA replication stress	8.58462	7.58462	1.02692	0.0269231	0.000764538	Complete degradation	1.02941	0.990483	0.000522759	Not affected
YBR102C	EXO84	Exocyst subunit with dual roles in exocytosis and spliceosome assembly; subunit of the the exocyst complex which mediates polarized targeting and tethering of post-Golgi secretory vesicles to active sites of exocytosis at the plasma membrane (PM) prior to SNARE-mediated fusion; required for exocyst assembly and targeting of the complex to specific sites on the bud tip PM; associates the U1 snRNP;…	2.22222	1.22222	0.757576	-0.242424	0.0049423	Complete degradation	1.02676	0.10209	2.39353e-07	Impaired fitness
YBR103C-A		Dubious open reading frame; unlikely to encode a functional protein, based on available experimental and comparative sequence data; identified by homology to related yeast	1.83333	0.833333	0.953704	-0.0462963	0.00334445	Complete degradation	1.08264	1.11377	0.372256	Not affected
YBR103W	SIF2	WD40 repeat-containing subunit of Set3C histone deacetylase complex; complex represses early/middle sporulation genes; antagonizes telomeric silencing; binds specifically to the Sir4p N-terminus	4.96791	3.96791	1.16845	0.168449	9.52386e-10	Complete degradation	1.02125	1.02116	0.492781	Not affected
YBR104W	YMC2	Putative mitochondrial inner membrane transporter; proposed role in oleate metabolism and glutamate biosynthesis; member of the mitochondrial carrier (MCF) family; YMC2 has a paralog, YMC1, that arose from the whole genome duplication	2.47027	1.47027	1.1973	0.197297	0.0055652	Complete degradation	1.08513	1.02527	0.00386948	Not affected
YBR105C	VID24	GID Complex regulatory subunit; binds GID Complex in response to glucose through interactions with complex member Vid28p; regulates fructose-1,6-bisphosphatase (FBPase) targeting to the vacuole; promotes proteasome-dependent catabolite degradation of FBPase; peripheral membrane protein located at Vid (vacuole import and degradation) vesicles	8.57051	7.57051	0.926282	-0.0737179	0.00150609	Complete degradation	1.17806	1.1208	0.353691	Not affected
YBR106W	PHO88	Involved in SRP-independent protein targeting to the ER; component of an alternative ER-targeting pathway partially redundant with the GET pathway that can compensate for SRP loss; preference for substrates with downstream transmembrane domains; interacts with Snd1p, Env10p/Snd2p, and Sec61p-translocon subunits; role in establishing nucleus-vacuole junctions (NVJs) in high glucose; targeted to th…	22.6093	21.6093	1.18212	0.182119	0.000914338	Complete degradation	1.02913	1.099	0.174789	Not affected
YBR107C	IML3	Outer kinetochore protein and component of the Ctf19 complex; involved in the establishment of pericentromeric cohesion during mitosis; prevents non-disjunction of sister chromatids during meiosis II; forms a stable complex with Chl4p; required for localization of Sgo1p to pericentric sites during meiosis I; orthologous to human centromere constitutive-associated network (CCAN) subunit CENP-L and…	1.89617	0.896175	1.03279	0.0327869	1.55641e-06	Complete degradation	1.20163	1.09042	0.00234326	Not affected
YBR108W	AIM3	Protein that inhibits barbed-end actin filament elongation; interacts with Rvs167p; null mutant is viable and displays elevated frequency of mitochondrial genome loss	2.59398	1.59398	1	1.85026e-17	0.000236314	Complete degradation	1.01293	1.0403	0.333782	Not affected
YBR109W-A		Putative protein of unknown function; questionable ORF from MIPS	2.42857	1.42857	1.02721	0.0272109	4.03051e-05	Complete degradation	1.00792	1.02162	0.859436	Not affected
YBR110W	ALG1	Mannosyltransferase; involved in asparagine-linked glycosylation in the endoplasmic reticulum (ER); essential for viability; human homolog ALG1 complements yeast null mutant	3.45752	2.45752	0.996732	-0.00326797	5.53013e-05	Complete degradation	0.991221	0.918749	0.000837346	Not affected
YBR111C	YSA1	Nudix hydrolase family member with ADP-ribose pyrophosphatase activity; shown to metabolize O-acetyl-ADP-ribose to AMP and acetylated ribose 5'-phosphate	11.5373	10.5373	1.1791	0.179104	0.00425166	Complete degradation	1.08138	1.06889	0.397528	Not affected
YBR111W-A	SUS1	Global transcriptional regulator, component of SAGA, TREX-2 complexes; interacts with RNA polymerase II; involved in mRNA export coupled transcription activation and elongation; involved in post-transcriptional tethering of active genes to nuclear periphery and to non-nascent mRNP; plays role in negatively regulating telomere length through modulation of H2BK123 mono-ubiquitination and its intera…	5.77037	4.77037	1.18148	0.181481	0.00352469	Complete degradation	1.16482	1.16802	0.951864	Not affected
YBR112C	CYC8	Transcriptional regulator; functions primarily as a transcriptional co-repressor with Tup1p but can also function as a transcriptional co-activator with Tup1p that recruits the SWI/SNF and SAGA complexes to promoters; target genes may be uniquely repressed by Cyc8p or Tup1p, subject to redundant repression, or in some cases de-repression of target genes in a cyc8 mutant is dependent upon TUP1 and…	6.79874	5.79874	0.798742	-0.201258	0.00112768	Complete degradation	1.0184	0.644384	6.92722e-06	Impaired fitness
YBR114W	RAD16	Nucleotide excision repair (NER) protein; binds damaged DNA during NER; binds DNA in an ATP-dependent manner (with Rad7p) during NER; required for NER of non-transcribed chromatin; subunit of Nucleotide Excision Repair Factor 4 (NEF4) and the Elongin-Cullin-Socs (ECS) ligase complex	1.34146	0.341463	1.08943	0.0894309	0.09697	No degradation	1.01801	1.01183	0.520446	Not affected
YBR115C	LYS2	Alpha aminoadipate reductase; catalyzes the reduction of alpha-aminoadipate to alpha-aminoadipate 6-semialdehyde, which is the fifth step in biosynthesis of lysine; activation requires posttranslational phosphopantetheinylation by Lys5p	19.2308	18.2308	0.709402	-0.290598	0.00130432	Complete degradation	1.17892	0.133048	0.0032047	Impaired fitness
YBR117C	TKL2	Transketolase; catalyzes conversion of xylulose-5-phosphate and ribose-5-phosphate to sedoheptulose-7-phosphate and glyceraldehyde-3-phosphate in the pentose phosphate pathway; needed for synthesis of aromatic amino acids; TKL2 has a paralog, TKL1, that arose from the whole genome duplication	11.5399	10.5399	1.0184	0.0184049	0.000321185	Complete degradation	1.06094	1.06182	0.945288	Not affected
YBR119W	MUD1	U1 snRNP A protein; homolog of human U1-A; involved in nuclear mRNA splicing	2.40845	1.40845	1.05869	0.0586854	3.57809e-05	Complete degradation	1.09915	1.26666	0.000501826	Not affected
YBR120C	CBP6	Mitochondrial protein required for translation of the COB mRNA; forms a complex with Cbp3p that binds to mt ribosomes near the polypeptide tunnel exit and promotes efficient translation of the COB mRNA; Cbp3p-Cbp6p complex also interacts with newly synthesized cytochrome b (Cobp) and Cbp4p to promote assembly of Cobp into the cytochrome bc1 complex; Cbp3p-Cbp6p complex is sequestered if assembly …	6.99167	5.99167	4.49583	3.49583	0.105062	No degradation	1.19226	1.166	0.866961	Not affected
YBR121C	GRS1	Cytoplasmic and mitochondrial glycyl-tRNA synthase; ligates glycine to the cognate anticodon-bearing tRNA; transcription termination factor that may interact with the 3'-end of pre-mRNA to promote 3'-end formation; GRS1 has a paralog, GRS2, that arose from the whole genome duplication; human homolog GARS implicated in Charcot-Marie-Tooth disease, can complement yeast null mutant	56.85	55.85	0.571875	-0.428125	0.000165091	Complete degradation	1.11159	0.175536	3.62816e-08	Impaired fitness
YBR122C	MRPL36	Mitochondrial ribosomal protein of the large subunit; overproduction suppresses mutations in the COX2 leader peptide-encoding region	12.3841	11.3841	10.5326	9.53261	0.0088079	No degradation	1.15222	1.06309	0.00217759	Not affected
YBR123C	TFC1	Subunit of RNA polymerase III transcription initiation factor complex; one of six subunits of the RNA polymerase III transcription initiation factor complex (TFIIIC); part of the TauA globular domain of TFIIIC that binds DNA at the BoxA promoter sites of tRNA and similar genes; human homolog is TFIIIC-63	2.27333	1.27333	0.713333	-0.286667	0.000534132	Complete degradation	1.01376	0.548731	1.38511e-06	Impaired fitness
YBR125C	PTC4	Cytoplasmic type 2C protein phosphatase (PP2C); identified as a high-copy number suppressor of cnb1 mpk1 synthetic lethality; overexpression decreases high-osmolarity induced Hog1p phosphorylation and kinase activity	3.41481	2.41481	1.05556	0.0555556	0.00420516	Complete degradation	1.15028	1.25129	0.00481607	Not affected
YBR126C	TPS1	Synthase subunit of trehalose-6-P synthase/phosphatase complex; synthesizes the storage carbohydrate trehalose, which is critically important for survival of long-term desiccation; also found in a monomeric form; expression is induced by the stress response and repressed by the Ras-cAMP pathway; protein abundance increases in response to DNA replication stress and in response to prolonged exposur…	46.4087	45.4087	1.21304	0.213043	0.00267714	Partial degradation	1.03027	1.05335	0.471728	Not affected
YBR126W-A	MEO1	Putative protein of unknown function; identified by gene-trapping, microarray analysis, and genome-wide homology searches; mRNA identified as translated by ribosome profiling data; SWAT-GFP, seamless-GFP and mCherry fusion proteins localize to the endoplasmic reticulum; partially overlaps the dubious ORF YBR126W-B	13.604	12.604	9.96309	8.96309	0.000769091	No degradation	1.04075	1.02187	0.755392	Not affected
YBR127C	VMA2	Subunit B of V1 peripheral membrane domain of vacuolar H+-ATPase; electrogenic proton pump found throughout the endomembrane system; contains nucleotide binding sites; also detected in the cytoplasm; protein abundance increases in response to DNA replication stress; human homolog ATP6V1B1, implicated in autosomal-recessive distal renal tubular acidosis (RTA) with sensorineural deafness, complemen…	49.7362	48.7362	1.02454	0.0245399	0.00199071	Complete degradation	1.10663	0.864497	6.96593e-05	Impaired fitness
YBR128C	ATG14	Autophagy-specific subunit of phosphatidylinositol 3-kinase complex I; Atg14p targets complex I to the phagophore assembly site (PAS); required for localizing additional ATG proteins to the PAS; required for overflow degradation of misfolded proteins when ERAD is saturated; homolog of human Barkor; other members are Vps34, Vps15, and Vps30p	1.63636	0.636364	1.12727	0.127273	2.68383e-05	Complete degradation	1.1503	1.06807	0.137017	Not affected
YBR129C	OPY1	Protein of unknown function; overproduction blocks cell cycle arrest in the presence of mating pheromone; the authentic, non-tagged protein is detected in highly purified mitochondria in high-throughput studies	3.00775	2.00775	0.922481	-0.0775194	0.00200392	Complete degradation	1.18458	0.994964	0.000382199	Not affected
YBR130C	SHE3	Protein adaptor between Myo4p and the She2p-mRNA complex; part of the mRNA localization machinery that restricts accumulation of certain proteins to the bud; also required for cortical ER inheritance	4.55357	3.55357	0.958333	-0.0416667	0.00231941	Complete degradation	1.21181	1.0557	0.00446183	Not affected
YBR131W	CCZ1	Subunit of a heterodimeric guanine nucleotide exchange factor (GEF); subunit of the Mon1-Ccz1 GEF complex, which stimulates nucleotide exchange and activation of Ypt7p, a Rab family GTPase involved in membrane tethering and fusion events at the late endosome and vacuole; GEF activity is stimulated by membrane association and anionic phospholipids; involved in localizing Ypt7p to the vacuolar memb…	2.35227	1.35227	1.03409	0.0340909	0.00280346	Complete degradation	1.01351	1.04519	0.248107	Not affected
YBR132C	AGP2	Plasma membrane regulator of high affinity polyamine and carnitine transport; has similarity to transporters but lacks transport activity; may act as a sensor that transduces environmental signals; has a positive or negative regulatory effect on transcription of many transporter genes; null mutant is cycloheximide (CHX) resistant; ubiquitinated Agp2p is rapidly degraded in a Brp1p-dependent manne…	6.99367	5.99367	0.993671	-0.00632911	0.00472697	Complete degradation	1.05509	0.992124	0.0242983	Not affected
YBR133C	HSL7	Protein arginine N-methyltransferase; exhibits septin and Hsl1p-dependent localization to the bud neck in budded cells and periodic Hsl1p-dependent phosphorylation; required with Hsl1p, and Elm1p for the mother-bud neck recruitment, phosphorylation, and degradation of Swe1p; responsible for symmetric dimethylation of histone H4 on Arg3; relocalizes away from bud neck upon DNA replication stress; …	2.38514	1.38514	1.12162	0.121622	9.57537e-05	Complete degradation	1.0958	1.33194	6.66331e-05	Not affected
YBR135W	CKS1	Cyclin-dependent protein kinase regulatory subunit and adaptor; interacts with Cdc28p (aka Cdk1p); required for G1/S and G2/M phase transitions and budding; mediates phosphorylation and degradation of Sic1p; modulates proteolysis of M-phase targets through interactions with the proteasome; role in transcriptional regulation, recruiting proteasomal subunits to target gene promoters; human homologs…	15.3704	14.3704	1.1	0.1	0.000127057	Complete degradation	1.07819	1.03211	0.237627	Not affected
YBR136W	MEC1	Genome integrity checkpoint protein and PI kinase superfamily member; Mec1p and Dun1p function in same pathway to regulate dNTP pools and telomere length; signal transducer required for cell cycle arrest and transcriptional responses to damaged or unreplicated DNA; facilitates replication fork progression and regulates P-body formation under replication stress; promotes interhomolog recombination…	1.18	0.18	1.19	0.19	0.832033	Not detectable	1.04343	1.0721	0.495422	Not affected
YBR137W		Protein with a role in ER delivery of tail-anchored membrane proteins; interacts with Sgt2p; binds to the TRC complex, which inserts proteins into the ER membrane; interacts with Msn5p karyopherin; YBR137W is not an essential gene	11.9936	10.9936	0.977564	-0.0224359	4.47296e-05	Complete degradation	1.06014	1.01596	0.0217435	Not affected
YBR138C		Cytoplasmic protein of unknown function; APCC(Cdh1) substrate; potentially phosphorylated by Cdc28p; YBR138C is not an essential gene	1.18824	0.188235	1.07059	0.0705882	0.0414709	Not detectable	1.04238	0.986314	0.000767357	Not affected
YBR139W		Vacuolar serine-type carboxypeptidase; involved, along with functional homolog Prc1p, in vacuolar zymogen activation, breakdown of the autophagic body, and autophagosome-dependent protein synthesis; role in phytochelatin synthesis; localizes to the vacuole lumen; expression induced by nitrogen limitation in a GLN3, GAT1-independent manner; N-glycosylated	6.27225	5.27225	6.14921	5.14921	0.412781	No degradation	1.04164	1.02559	0.185994	Not affected
YBR140C	IRA1	GTPase-activating protein; negatively regulates RAS by converting it from GTP- to the GDP-bound inactive form, required for reducing cAMP levels under nutrient limiting conditions, mediates membrane association of adenylate cyclase; mutations cause catalase T deficiency, defective glycogen synthesis and defective trehalose accumulation; IRA1 has a paralog, IRA2, that arose from the whole genome d…	2.61988	1.61988	1.38889	0.388889	0.000209877	Partial degradation	1.02507	0.891634	5.12591e-06	Not affected
YBR141C	BMT2	Nucleolar S-adenosylmethionine-dependent rRNA methyltransferase; methylates adenine (m1A) of large subunit (LSU) rRNA at position 2142; belongs to Rossmann fold superfamily; null mutant exhibits abnormal lipid metabolic phenotype; not an essential gene	1.73224	0.73224	1.43169	0.431694	0.0439608	No degradation	0.899319	1.00246	0.00278713	Not affected
YBR142W	MAK5	Essential nucleolar protein; putative DEAD-box RNA helicase required for maintenance of M1 dsRNA virus; involved in biogenesis of large (60S) ribosomal subunits	4.03297	3.03297	0.651099	-0.348901	0.000683139	Complete degradation	1.06302	0.516427	5.27371e-06	Impaired fitness
YBR143C	SUP45	Polypeptide release factor (eRF1) in translation termination; mutant form acts as a recessive omnipotent suppressor; methylated by Mtq2p-Trm112p in ternary complex eRF1-eRF3-GTP; mutation of methylation site confers resistance to zymocin; has a role in cytokinesis through interaction with Mlc1p	17.5772	16.5772	0.784553	-0.215447	0.00361454	Complete degradation	1.05134	0.388851	0.00468763	Impaired fitness
YBR144C		Putative protein of unknown function; conserved across S. cerevisiae strains; YBR144C is not an essential gene	2.59236	1.59236	1.24522	0.245223	3.79179e-08	Partial degradation	0.990185	1.02529	0.144024	Not affected
YBR145W	ADH5	Alcohol dehydrogenase isoenzyme V; involved in ethanol production; ADH5 has a paralog, ADH1, that arose from the whole genome duplication	2.32515	1.32515	1.12883	0.128834	0.0015181	Complete degradation	1.20247	1.16	0.0689594	Not affected
YBR147W	RTC2	Putative vacuolar membrane transporter for cationic amino acids; likely contributes to amino acid homeostasis by exporting cationic amino acids from the vacuole; positive regulation by Lys14p suggests that lysine may be the primary substrate; member of the PQ-loop family, with seven transmembrane domains; similar to mammalian PQLC2 vacuolar transporter; RTC2 has a paralog, YPQ1, that arose from t…	1.41148	0.411483	0.956938	-0.0430622	0.00673565	Complete degradation	1.03019	1.07408	0.0264941	Not affected
YBR148W	YSW1	Protein required for normal prospore membrane formation; interacts with Gip1p, which is the meiosis-specific regulatory subunit of the Glc7p protein phosphatase; expressed specifically in spores and localizes to the prospore membrane; YSW1 has a paralog, SPO21, that arose from the whole genome duplication	2.14141	1.14141	0.941919	-0.0580808	0.00233841	Complete degradation	1.00029	1.02131	0.0797954	Not affected
YBR149W	ARA1	NADP+ dependent arabinose dehydrogenase; involved in carbohydrate metabolism; purified as homodimer; naturally occurs with a N-terminus degradation product	16.4661	15.4661	1.08475	0.0847458	0.00248626	Complete degradation	1.00094	1.01722	0.537769	Not affected
YBR150C	TBS1	Protein of unknown function; the authentic, non-tagged protein is detected in highly purified mitochondria in high-throughput studies; associates with rDNA chromatin in vivo; TBS1 has a paralog, HAL9, that arose from the whole genome duplication	1.7268	0.726804	0.981959	-0.0180412	2.61498e-07	Complete degradation	1.19656	1.25433	0.15736	Not affected
YBR151W	APD1	2Fe-2S cytosolic protein of unknown function; bishistidinyl coordinated, non-Rieske [2Fe-2S] cluster containing thiredoxin-like ferredoxin; required for normal localization of actin patches and for normal tolerance of sodium ions and hydrogen peroxide; green fluorescent protein (GFP)-fusion protein localizes to both the nucleus and the cytoplasm; homologous to AIM32	8.51938	7.51938	1.10853	0.108527	0.00174024	Complete degradation	1.10464	1.0169	0.0116169	Not affected
YBR152W	SPP381	mRNA splicing factor, component of U4/U6.U5 tri-snRNP; interacts genetically and physically with Prp38p; relocalizes to the cytosol in response to hypoxia; temperature-sensitive phenotype of prp38-1 mutant can be suppressed by human homolog of SPP381, MFAP1	3.35862	2.35862	1.12759	0.127586	0.000648583	Complete degradation	1.09296	1.21545	0.00311554	Not affected
YBR153W	RIB7	Diaminohydroxyphoshoribosylaminopyrimidine deaminase; catalyzes the second step of the riboflavin biosynthesis pathway	2.56995	1.56995	1.09067	0.0906736	6.93499e-09	Complete degradation	1.05036	1.04474	0.804886	Not affected
YBR155W	CNS1	TPR-containing co-chaperone; binds both Hsp82p (Hsp90) and Ssa1p (Hsp70); stimulates ATPase activity of Ssa1p; ts mutants reduce Hsp82p function, overexpression suppresses phenotypes of HSP82 ts allele and cpr7 deletion; human homolog TTC4 complements yeast cns1 mutant	4.77215	3.77215	0.85443	-0.14557	1.82713e-09	Complete degradation	0.999926	0.8244	9.32297e-05	Not affected
YBR157C	ICS2	Protein of unknown function; null mutation does not confer any obvious defects in growth, spore germination, viability, or carbohydrate utilization	2.59259	1.59259	0.99537	-0.00462963	0.00419951	Complete degradation	0.96721	1.02298	0.0902684	Not affected
YBR158W	AMN1	Modulator of cell separation and mitotic exit; inhibits separation through Ub-dependent Ace2p proteolysis; part of a daughter-specific switch induced by the mitotic exit network that inhibits exit and resets the cell cycle after the execution of MEN function, blocking Tem1p and Cdc15 association; required for chromosome stability and multiple mitotic checkpoints; regulated by SCF; haploid transcr…	1.368	0.368	1.048	0.048	0.00836193	Complete degradation	1.09179	1.15075	0.245239	Not affected
YBR159W	IFA38	Microsomal beta-keto-reductase; contains oleate response element (ORE) sequence in the promoter region; mutants exhibit reduced VLCFA synthesis, accumulate high levels of dihydrosphingosine, phytosphingosine and medium-chain ceramides	26.0097	25.0097	1.0534	0.0533981	1.58489e-05	Complete degradation	1.2914	1.3563	0.220557	Not affected
YBR160W	CDC28	Cyclin-dependent kinase (CDK) catalytic subunit; master regulator of mitotic and meiotic cell cycles; alternately associates with G1, S, G2/M phase cyclins, which provide substrate specificity; regulates metabolism, basal transcription, chromosome dynamics, growth and morphogenesis; transcript induction in osmostress involves antisense RNA; human homologs CDK1, CDK2, CDK3 can complement yeast con…	9.82313	8.82313	1.08503	0.085034	0.00390633	Complete degradation	1.07586	1.04994	0.224822	Not affected
YBR161W	CSH1	Mannosylinositol phosphorylceramide (MIPC) synthase catalytic subunit; forms a complex with regulatory subunit Csg2p; function in sphingolipid biosynthesis is overlapping with that of Sur1p; CSH1 has a paralog, SUR1, that arose from the whole genome duplication	1.7337	0.733696	1.06793	0.0679348	0.0103735	Complete degradation	0.982997	0.996735	0.201215	Not affected
YBR162C	TOS1	Covalently-bound cell wall protein of unknown function; identified as a cell cycle regulated SBF target gene; deletion mutants are highly resistant to treatment with beta-1,3-glucanase; has sequence similarity to YJL171C	6.6087	5.6087	6.44444	5.44444	0.380864	No degradation	1.01481	1.04752	0.0632598	Not affected
YBR162W-A	YSY6	Protein of unknown function; expression suppresses a secretory pathway mutation in E. coli; has similarity to the mammalian RAMP4 protein involved in secretion	26.2473	25.2473	21.2308	20.2308	0.044099	No degradation	0.951696	1.03121	0.453347	Not affected
YBR163W	EXO5	Mitochondrial 5'-3' exonuclease and sliding exonuclease; required for mitochondrial genome maintenance; distantly related to the RecB nuclease domain of bacterial RecBCD recombinases; may be regulated by the transcription factor Ace2	1.51829	0.518293	1.42683	0.426829	0.359811	No degradation	1.05414	1.03444	0.110437	Not affected
YBR164C	ARL1	Soluble GTPase with a role in regulation of membrane traffic; regulates potassium influx; role in membrane organization at trans-Golgi network; required for delivery of Atg9p to the phagophore assembly site during autophagy under high temperature stress; required with Ypt6p for starvation-induced autophagy; required for the CVT pathway under non-starvation conditions; G protein of the Ras superfa…	18.3933	17.3933	1.05618	0.0561798	0.00176849	Complete degradation	1.01968	0.967696	0.142118	Not affected
YBR165W	UBS1	Ubiquitin-conjugating enzyme suppressor that regulates Cdc34p; functions as a general positive regulator of Cdc34p activity; nuclear protein that may represent a link between nucleocytoplasmic transport and ubiquitin ligase activity	1.05882	0.0588235	0.96732	-0.0326797	0.0329077	Not detectable	0.985689	1.01184	0.00553483	Not affected
YBR166C	TYR1	Prephenate dehydrogenase involved in tyrosine biosynthesis; expression is dependent on phenylalanine levels	3.57724	2.57724	0.98374	-0.0162602	0.00174809	Complete degradation	1.05889	1.0181	0.308754	Not affected
YBR167C	POP7	Subunit of RNase MRP, nuclear RNase P and telomerase; forms a soluble heterodimer with Pop6p that binds P3 domain of RNase MRP and RNase P RNAs; RNase MRP cleaves pre-rRNA, nuclear RNase P cleaves tRNA precursors to generate mature 5' ends and facilitates turnover of nuclear RNAs, while telomerase replenishes telomeric DNA	2.49533	1.49533	1.03037	0.0303738	0.00116117	Complete degradation	0.989257	1.00652	0.0594341	Not affected
YBR168W	PEX32	Peroxisomal integral membrane protein; involved in negative regulation of peroxisome size; partially functionally redundant with Pex31p; genetic interactions suggest action at a step downstream of steps mediated by Pex28p and Pex29p	1.97814	0.978142	1.04645	0.0464481	0.00482981	Complete degradation	1.15497	1.03362	0.0105694	Not affected
YBR169C	SSE2	Member of Hsp110 subclass of the heat shock protein 70 (HSP70) family; serves as nucleotide exchange factor to load ATP onto the SSA class of cytosolic Hsp70s; may be involved in protein folding; localized to the cytoplasm; SSE2 has a paralog, SSE1, that arose from the whole genome duplication	9.64762	8.64762	1.09048	0.0904762	0.00102887	Complete degradation	0.973917	0.962741	0.953201	Not affected
YBR170C	NPL4	Substrate-recruiting cofactor of the Cdc48p-Npl4p-Ufd1p segregase; K48-specific Ub chain binding receptor that assists Cdc48p in the dislocation of misfolded, polyubiquitinated ERAD substrates destined for proteasomal degradation; role in regulated destruction of ER membrane proteins, like HMG-CoA reductase (Hmg1/2p), cytosolic proteins (Fbp1p) and mislocalized proteins (Cse4p); mobilizes membran…	3.50704	2.50704	0.862676	-0.137324	0.000466211	Complete degradation	1.12192	1.00567	0.0168227	Not affected
YBR171W	SEC66	Non-essential subunit of Sec63 complex; with Sec61 complex, Kar2p/BiP and Lhs1p forms a channel competent for SRP-dependent and post-translational SRP-independent protein targeting and translocation into the ER; other members are Sec63p, Sec62p, and Sec72p	8.49673	7.49673	1.06536	0.0653595	0.00136177	Complete degradation	0.969369	1.07859	0.0124358	Not affected
YBR172C	SMY2	GYF domain protein; involved in COPII vesicle formation; regulates Cdc48p function in transcription stress response; interacts with the Sec23p/Sec24p subcomplex; overexpression suppresses the temperature sensitivity of a myo2 mutant; homologous to human GIGYF1 and GIGYF2; similar to S. pombe Mpd2; SMY2 has a paralog, SYH1, that arose from the whole genome duplication	2.71429	1.71429	1.07483	0.0748299	0.00202461	Complete degradation	1.09189	1.03648	0.00150621	Not affected
YBR173C	UMP1	Chaperone required for correct maturation of the 20S proteasome; short-lived chaperone; may inhibit premature dimerization of proteasome half-mers; degraded by proteasome upon completion of its assembly	10.2296	9.22963	0.955556	-0.0444444	0.00135656	Complete degradation	1.01858	0.88907	0.0123553	Not affected
YBR175W	SWD3	Essential subunit of the COMPASS (Set1C) complex; COMPASS methylates histone H3 on lysine 4 and is required in transcriptional silencing near telomeres; WD40 beta propeller superfamily member and ortholog of mammalian WDR5	2.30172	1.30172	0.982759	-0.0172414	0.00011892	Complete degradation	1.00544	0.983386	0.00249137	Not affected
YBR176W	ECM31	Ketopantoate hydroxymethyltransferase; required for pantothenic acid biosynthesis, converts 2-oxoisovalerate into 2-dehydropantoate	6.88584	5.88584	4.78311	3.78311	0.000378942	No degradation	1.04346	1.1402	0.000895169	Not affected
YBR177C	EHT1	Octanoyl-CoA:ethanol acyltransferase; also functions as thioesterase; plays a minor role in medium-chain fatty acid ethyl ester biosynthesis; localizes to lipid particles and the mitochondrial outer membrane; EHT1 has a paralog, EEB1, that arose from the whole genome duplication	18.4837	17.4837	1.04248	0.0424837	0.000944105	Complete degradation	1.06125	1.05587	0.196701	Not affected
YBR179C	FZO1	Mitofusin, protein involved in mitochondrial outer membrane fusion; role in mitochondrial genome maintenance; efficient tethering and degradation of Fzo1p requires an intact N-terminal GTPase domain; targeted for destruction by the ubiquitin ligase SCF-Mdm30p and the cytosolic ubiquitin-proteasome system; activity regulated by ubiquitylation at conserved lysine residues and by deubiquitylases Ubp…	2.33908	1.33908	0.942529	-0.0574713	0.00679373	Complete degradation	1.00903	0.854104	8.44488e-06	Not affected
YBR181C	RPS6B	Protein component of the small (40S) ribosomal subunit; homologous to mammalian ribosomal protein S6, no bacterial homolog; phosphorylated on S233 by Ypk3p in a TORC1-dependent manner, and on S232 in a TORC1/2-dependent manner by Ypk1/2/3p; RPS6B has a paralog, RPS6A, that arose from the whole genome duplication	107.799	106.799	1.10947	0.109467	0.000798874	Complete degradation	1.08521	0.873082	2.74962e-06	Not affected
YBR182C	SMP1	MADS-box transcription factor involved in osmotic stress response; SMP1 has a paralog, RLM1, that arose from the whole genome duplication	1.51923	0.519231	1.08974	0.0897436	0.00427696	Complete degradation	1.00503	0.966905	0.0621717	Not affected
YBR182C-A		Putative protein of unknown function; identified by gene-trapping, microarray-based expression analysis, and genome-wide homology searching	1.45506	0.455056	0.997191	-0.00280899	7.01589e-05	Complete degradation	1.1027	1.10741	0.674152	Not affected
YBR183W	YPC1	Alkaline ceramidase; also has reverse (CoA-independent) ceramide synthase activity; catalyzes both breakdown and synthesis of phytoceramide; overexpression confers fumonisin B1 resistance; YPC1 has a paralog, YDC1, that arose from the whole genome duplication	4.51955	3.51955	1.03911	0.0391061	1.27755e-05	Complete degradation	1.02145	1.07542	0.000496994	Not affected
YBR184W		Putative protein of unknown function; YBR184W is not an essential gene	1.11111	0.111111	0.912281	-0.0877193	0.002979	Not detectable	0.913563	0.857623	0.0498585	Not affected
YBR185C	MBA1	Membrane-associated mitoribosome receptor; involved along with Dpi29p in the cotranslational insertion of nascent polypeptide chains into the inner mitochondrial membrane; associates with nascent polypeptide chains; interacts with Mdm38p and may recruit mRNA-specific translational activators to the mitoribosome; null mutant displays decreased tolerance to mistranslation-induced proteotoxic stress…	10.1679	9.16794	8.69847	7.69847	0.0296676	No degradation	1.01286	1.03083	0.331988	Not affected
YBR186W	PCH2	Hexameric ring ATPase that remodels chromosome axis protein Hop1p; nucleolar component of the pachytene checkpoint, which prevents chromosome segregation when recombination and chromosome synapsis are defective; also represses meiotic interhomolog recombination in rDNA; required for meiotic double-stranded break formation	1.22843	0.228426	0.949239	-0.0507614	0.0157759	Complete degradation	1.03229	1.01497	0.332468	Not affected
YBR187W	GDT1	Calcium and manganese transporter with higher affinity for Ca2+; involved in Ca2+ and Mn2+ homeostasis; localizes to the cis- and medial-Golgi apparatus; GFP-fusion localizes to the vacuole; required for the Mn2+-dependent function of glycosylation enzymes; TMEM165, a human ortholog linked to Congenital Disorders of Glycosylation, functionally complements the null allele; expression pattern and p…	1.30702	0.307018	1.11842	0.118421	0.0112193	Complete degradation	0.967009	0.987416	0.235171	Not affected
YBR188C	NTC20	Member of the NineTeen Complex (NTC); this complex contains Prp19p and stabilizes U6 snRNA in catalytic forms of the spliceosome containing U2, U5, and U6 snRNAs	2.87879	1.87879	0.965368	-0.034632	0.000463214	Complete degradation	1.03529	1.15886	0.00220286	Not affected
YBR191W-A		Dubious open reading frame; unlikely to encode a functional protein, based on available experimental and comparative sequence data	1.75	0.75	0.935714	-0.0642857	2.31308e-05	Complete degradation	0.736372	1.01818	0.000132926	Not affected
YBR192W	RIM2	Mitochondrial pyrimidine nucleotide transporter; imports pyrimidine nucleoside triphosphates and exports pyrimidine nucleoside monophosphates; member of the mitochondrial carrier family	0.900585	-0.0994152	0.979532	-0.0204678	0.105567	Not detectable	0.881368	1.16862	7.87617e-06	Not affected
YBR193C	MED8	Subunit of the RNA polymerase II mediator complex; associates with core polymerase subunits to form the RNA polymerase II holoenzyme; essential for transcriptional regulation	3.8593	2.8593	0.517588	-0.482412	5.85812e-05	Complete degradation	1.03394	0.424801	1.5658e-08	Impaired fitness
YBR194W	AIM4	Protein proposed to be associated with the nuclear pore complex; null mutant is viable, displays elevated frequency of mitochondrial genome loss and is sensitive to freeze-thaw stress	2.79372	1.79372	0.977578	-0.0224215	0.00235298	Complete degradation	1.20732	1.21157	0.776555	Not affected
YBR195C	MSI1	Subunit of chromatin assembly factor I (CAF-1); chromatin assembly by CAF-1 affects multiple processes including silencing at telomeres, mating type loci, and rDNA; maintenance of kinetochore structure; deactivation of DNA damage checkpoint after DNA repair; chromatin dynamics during transcription; and repression of divergent noncoding transcription; Msi1p localizes to nucleus and cytoplasm and i…	4.42424	3.42424	1.09091	0.0909091	0.000388041	Complete degradation	0.97139	1.03492	0.0827003	Not affected
YBR196C	PGI1	Glycolytic enzyme phosphoglucose isomerase; catalyzes the interconversion of glucose-6-phosphate and fructose-6-phosphate; required for cell cycle progression and completion of the gluconeogenic events of sporulation	42.5714	41.5714	1.14857	0.148571	0.00130216	Complete degradation	0.935938	0.772649	0.0290852	Not affected
YBR196C-B		Putative protein of unknown function; identified by expression profiling and mass spectrometry	1.15591	0.155914	1.02151	0.0215054	0.00973127	Not detectable	1.0285	1.04624	0.414546	Not affected
YBR197C		Protein of unknown function; green fluorescent protein (GFP)-fusion protein localizes to the cytoplasm and nucleus; YBR197C is not an essential gene; relative distribution to the nucleus increases upon DNA replication stress; YBR197C has a paralog, YPL077C, that arose from the whole genome duplication	3.68132	2.68132	1.02198	0.021978	0.000182331	Complete degradation	1.03963	1.0394	0.993281	Not affected
YBR198C	TAF5	Subunit (90 kDa) of TFIID and SAGA complexes; involved in RNA polymerase II transcription initiation and in chromatin modification	4.03947	3.03947	0.661184	-0.338816	0.000170028	Complete degradation	0.902475	0.414483	2.70307e-08	Impaired fitness
YBR199W	KTR4	Glycosyltransferase involved in protein glycosylation; transfers GDP-mannose to methyl-alpha-mannoside in vitro; member of the KRE2/MNT1 mannosyltransferase family of type II membrane proteins with a short cytoplasmic N-terminus, a membrane-spanning region and a highly conserved catalytic lumenal domain	5.27513	4.27513	4.80423	3.80423	0.0241382	No degradation	1.04533	1.05498	0.763216	Not affected
YBR200W	BEM1	Protein containing SH3-domains; involved in establishing cell polarity and morphogenesis; functions as a scaffold protein for complexes that include Cdc24p, Ste5p, Ste20p, and Rsr1p	3.83206	2.83206	1.18321	0.183206	0.0124729	Complete degradation	0.997496	0.977517	0.485355	Not affected
YBR200W-A		Putative protein of unknown function; identified by fungal homology and RT-PCR	3.6875	2.6875	1.91106	0.911058	0.00549664	Partial degradation	1.02879	1.07315	0.041296	Not affected
YBR201C-A		Mitochondrial protein of unknown function	15.5979	14.5979	3.46649	2.46649	0.000951462	Partial degradation	1.05144	1.07304	0.89833	Not affected
YBR201W	DER1	ER membrane protein that promotes export of misfolded polypeptides; required for ER-associated protein degradation of misfolded or unassembled proteins; initiates export of aberrant polypeptides from ER lumen by threading them into ER membrane and routing them to Hrd1p for ubiquitination; function normally requires N-terminal acetylation by NatB; N- and C- termini protrude into cytoplasm; similar…	1.27811	0.278107	1.06213	0.0621302	0.113778	No degradation	1.03595	1.03585	0.559414	Not affected
YBR202W	MCM7	Component of the Mcm2-7 hexameric helicase complex; MCM2-7 primes origins of DNA replication in G1 and becomes an active ATP-dependent helicase that promotes DNA melting and elongation in S-phase; forms an Mcm4p-6p-7p subcomplex	3.29496	2.29496	0.73741	-0.26259	0.00190496	Complete degradation	1.12179	0.425933	5.15978e-08	Impaired fitness
YBR203W	COS111	Protein required for antifungal drug ciclopirox olamine resistance; not related to the subtelomerically-encoded COS family; the authentic, non-tagged protein is detected in highly purified mitochondria in high-throughput studies	1.22034	0.220339	1.05932	0.059322	0.134971	No degradation	0.993492	1.08469	0.0747114	Not affected
YBR204C	LDH1	Serine hydrolase; exhibits active esterase plus weak triacylglycerol lipase activities; proposed role in lipid homeostasis, regulating phospholipid and non-polar lipid levels and required for mobilization of LD-stored lipids; localizes to the lipid droplet (LD) surface; contains a classical serine containing catalytic triad (GxSxG motif)	5.30337	4.30337	1.02809	0.0280899	0.00134115	Complete degradation	1.05968	1.03817	0.989903	Not affected
YBR205W	KTR3	Putative alpha-1,2-mannosyltransferase; involved in O- and N-linked protein glycosylation; member of the KRE2/MNT1 mannosyltransferase family; Svp26p mediates uptake of Ktr3p into COPII vesicles; relocalizes from nucleus to vacuole upon DNA replication stress	4.80124	3.80124	5.10248	4.10248	0.0131561	No degradation	1.04605	0.960075	0.00418381	Not affected
YBR207W	FTH1	Putative high affinity iron transporter; involved in transport of intravacuolar stores of iron; forms complex with Fet5p; expression is regulated by iron; proposed to play indirect role in endocytosis; protein abundance increases in response to DNA replication stress	7.33005	6.33005	1.10837	0.108374	0.00167697	Complete degradation	1.03164	0.991619	0.342207	Not affected
YBR208C	DUR1,2	Urea amidolyase; contains both urea carboxylase and allophanate hydrolase activities, degrades urea to CO2 and NH3; expression sensitive to nitrogen catabolite repression and induced by allophanate, an intermediate in allantoin degradation; protein abundance increases in response to DNA replication stress	28.4134	27.4134	1.0419	0.0418994	0.00102662	Complete degradation	1.03603	0.983913	0.00651776	Not affected
YBR209W		Putative protein of unknown function; conserved across S. cerevisiae strains; YBR209W is not an essential gene	1.80667	0.806667	0.956667	-0.0433333	0.00699841	Complete degradation	1.09634	1.06846	0.648145	Not affected
YBR210W	ERV15	Protein involved in export of proteins from the endoplasmic reticulum; ERV15 has a paralog, ERV14, that arose from the whole genome duplication	3.45078	2.45078	1.62176	0.621762	0.000433596	Partial degradation	1.08666	1.26726	0.00778116	Not affected
YBR211C	AME1	Essential kinetochore protein associated with microtubules and SPBs; component of the kinetochore sub-complex COMA (Ctf19p, Okp1p, Mcm21p, Ame1p); involved in spindle checkpoint maintenance; orthologous to human centromere constitutive-associated network (CCAN) subunit CENP-U and fission yeast Mis17; relative distribution to the nucleus increases upon DNA replication stress	1.80992	0.809917	0.838843	-0.161157	0.000124848	Complete degradation	1.14812	0.577992	0.000277549	Impaired fitness
YBR212W	NGR1	RNA binding protein that negatively regulates growth rate; interacts with the 3' UTR of the mitochondrial porin (POR1) mRNA and enhances its degradation; overexpression impairs mitochondrial function; interacts with Dhh1p to mediate POR1 mRNA decay; expressed in stationary phase	6.01974	5.01974	1.06908	0.0690789	0.000153993	Complete degradation	1.04003	1.10335	0.069152	Not affected
YBR213W	MET8	Bifunctional dehydrogenase and ferrochelatase; involved in the biosynthesis of siroheme, a prosthetic group used by sulfite reductase; required for sulfate assimilation and methionine biosynthesis	4.65806	3.65806	1.03548	0.0354839	3.29773e-06	Complete degradation	1.03441	1.00123	0.143389	Not affected
YBR214W	SDS24	Protein involved in cell separation during budding; one of two S. cerevisiae homologs (Sds23p and Sds24p) of the S. pombe Sds23 protein, which is implicated in APC/cyclosome regulation; may play an indirect role in fluid-phase endocytosis; protein abundance increases in response to DNA replication stress; SDS24 has a paralog, SDS23, that arose from the whole genome duplication	7.92913	6.92913	0.976378	-0.023622	0.00201557	Complete degradation	1.00744	1.05605	8.30754e-06	Not affected
YBR215W	HPC2	Subunit of the HIR complex; HIR is a nucleosome assembly complex involved in regulation of histone gene transcription; mutants display synthetic defects with subunits of FACT, a complex that allows passage of RNA Pol II through nucleosomes	2.70142	1.70142	1.08768	0.0876777	7.46662e-05	Complete degradation	0.905868	0.962372	0.0629082	Not affected
YBR216C	YBP1	Protein involved in cellular response to oxidative stress; required for oxidation of specific cysteine residues of transcription factor Yap1p, resulting in nuclear localization of Yap1p in response to stress; YBP1 has a paralog, YBP2, that arose from the whole genome duplication	4.14516	3.14516	1.0672	0.0672043	5.355e-09	Complete degradation	1.01156	1.09875	0.00331779	Not affected
YBR217W	ATG12	Ubiquitin-like modifier involved in autophagy and the Cvt pathway; conserved; conjugated to Atg5p to form a complex involved in Atg8p lipidation; Atg5p-Atg12p conjugate enhances E2 activity of Atg3p by rearranging its catalytic site, also forms a complex with Atg16p; the Atg5-Atg12/Atg16 complex binds to membranes and is essential for autophagosome formation; homolog of mammalian ULK1	1.9593	0.959302	0.965116	-0.0348837	0.000604777	Complete degradation	1.16051	1.09894	0.313676	Not affected
YBR218C	PYC2	Pyruvate carboxylase isoform; cytoplasmic enzyme that converts pyruvate to oxaloacetate; differentially regulated than isoform Pyc1p; mutations in the human homolog are associated with lactic acidosis; PYC2 has a paralog, PYC1, that arose from the whole genome duplication	35.3566	34.3566	0.976744	-0.0232558	0.00154838	Complete degradation	1.01566	1.02824	0.532684	Not affected
YBR221C	PDB1	E1 beta subunit of the pyruvate dehydrogenase (PDH) complex; PDH is an evolutionarily conserved multi-protein complex found in mitochondria	33.3694	32.3694	25.2297	24.2297	0.00461128	No degradation	1.25796	1.03477	0.00669888	Not affected
YBR221W-A		Putative protein of unknown function; identified by expression profiling and mass spectrometry	4.50296	3.50296	1.03846	0.0384615	1.88207e-08	Complete degradation	1.07214	1.04694	0.352602	Not affected
YBR222C	PCS60	Oxalyl-CoA synthetase; capable of catalyzing conversion of oxalate to oxalyl-CoA; catalyzes first step in pathway of oxalate degradation that functions to protect yeast from inhibitory effects of oxalate; peroxisomal protein that binds mRNA; localizes to both peroxisomal peripheral membrane and matrix, expression is highly inducible by oleic acid; similar to E. coli long chain acyl-CoA synthetase	21.0341	20.0341	1.05966	0.0596591	0.00101419	Complete degradation	1.12967	1.08291	0.196191	Not affected
YBR223C	TDP1	Tyrosyl-DNA phosphodiesterase I; hydrolyzes 3' and 5'-phosphotyrosyl bonds; involved in the repair of DNA lesions created by topo I and topo II, including DNA-protein cross-links; mutations in the human homolog, TDP1, result in the neurodegenerative disease, spinocerebellar ataxia with axonal neuropathy (SCAN1); yeast cells and human rhabdomyosarcoma lines that overexpress TDP1 both exhibit eleva…	1.82166	0.821656	1.05732	0.0573248	0.0166163	Complete degradation	1.008	1.04457	0.00397686	Not affected
YBR225W		Putative protein of unknown function; non-essential gene identified in a screen for mutants affected in mannosylphophorylation of cell wall components	2.43094	1.43094	0.936464	-0.0635359	0.0079876	Complete degradation	1.08077	1.04319	0.338089	Not affected
YBR226C		Dubious open reading frame; unlikely to encode a functional protein, based on available experimental and comparative sequence data; partially overlaps the uncharacterized ORF YBR225W	1.8601	0.860104	0.84715	-0.15285	0.00400709	Complete degradation	1.07289	1.11143	0.145014	Not affected
YBR227C	MCX1	Non-proteolytic ATPase of the AAA family; stimulates incorporation of the pyridoxal phosphate cofactor into Hem1p (5-aminolevulinic acid synthase); localized to the mitochondrial matrix; ortholog of vertebrate CLPX, which promotes erythropoiesis	5.62805	4.62805	4.21951	3.21951	0.0134803	No degradation	1.05512	1.0472	0.50551	Not affected
YBR228W	SLX1	Endonuclease involved in DNA recombination and repair; subunit of a complex, with Slx4p, that hydrolyzes 5' branches from duplex DNA in response to stalled or converging replication forks; function overlaps with that of Sgs1p-Top3p	1.24194	0.241935	1.0457	0.0456989	0.0191137	Complete degradation	1.13309	1.07888	0.00404337	Not affected
YBR229C	ROT2	Glucosidase II catalytic subunit; required to trim the final glucose in N-linked glycans; required for normal cell wall synthesis; mutations in rot2 suppress tor2 mutations, and are synthetically lethal with rot1 mutations	5.18579	4.18579	4.63934	3.63934	0.000294858	No degradation	1.09045	1.05834	0.530505	Not affected
YBR230C	OM14	Mitochondrial outer membrane receptor for cytosolic ribosomes; integral protein of the outer membrane that interacts with the nascent chain-associated complex (NAC) bound to ribosomes, contributing to co-translational mitochondrial import; interacts with porin (Por1p) and Om45p; abundance is decreased in cells grown in glucose relative to other carbon sources	53.4685	52.4685	1.08042	0.0804196	8.96212e-06	Complete degradation	1.01237	0.997767	0.861551	Not affected
YBR230W-A		Mitochondrial protein of unknown function; YBR230W-A has a paralog, COQ8, that arose from the whole genome duplication	16.3869	15.3869	7.47236	6.47236	0.0020434	Partial degradation	1.12176	1.10661	0.184784	Not affected
YBR231C	SWC5	Component of the SWR1 complex; complex exchanges histone variant H2AZ (Htz1p) for chromatin-bound histone H2A; protein abundance increases in response to DNA replication stress; relocalizes to the cytosol in response to hypoxia	2.64238	1.64238	1.07616	0.0761589	0.00363725	Complete degradation	0.980017	0.918551	0.000714168	Not affected
YBR233W	PBP2	RNA binding protein; has similarity to mammalian heterogeneous nuclear RNP K protein, involved in the regulation of telomere position effect and telomere length; relative distribution to the nucleus increases upon DNA replication stress	2.14925	1.14925	0.982587	-0.0174129	4.76798e-07	Complete degradation	0.974757	1.14942	0.000542055	Not affected
YBR233W-A	DAD3	Essential subunit of the Dam1 complex (aka DASH complex); complex couples kinetochores to the force produced by MT depolymerization thereby aiding in chromosome segregation; is transferred to the kinetochore prior to mitosis	6.30846	5.30846	0.833333	-0.166667	0.000759352	Complete degradation	1.08639	0.37815	8.2452e-09	Impaired fitness
YBR235W	VHC1	Vacuolar membrane cation-chloride cotransporter (CCC); involved in potassium homeostasis and salt tolerance; localizes to sites of contact between vacuole and mitochondria (vCLAMPs); targeted to vacuole via AP-3 pathway; similar to mammalian electroneutral Na(+)-(K+)-C1- cotransporter family	2.795	1.795	0.9575	-0.0425	0.0034347	Complete degradation	1.15093	1.04463	0.000695065	Not affected
YBR236C	ABD1	Methyltransferase; catalyzes the transfer of a methyl group from S-adenosylmethionine to the GpppN terminus of capped mRNA; nuclear protein that relocalizes to the cytosol in response to hypoxia	4.34127	3.34127	1.03968	0.0396825	3.77779e-05	Complete degradation	1.07738	1.0348	0.109797	Not affected
YBR237W	PRP5	RNA helicase in the DEAD-box family; necessary for prespliceosome formation, bridges U1 and U2 snRNPs and enables stable U2 snRNP association with intron RNA	2.26222	1.26222	0.62	-0.38	1.66959e-08	Complete degradation	1.22237	0.416433	5.44937e-08	Impaired fitness
YBR238C		Mitochondrial membrane protein; not required for respiratory growth but causes a synthetic respiratory defect in combination with rmd9 mutations; transcriptionally up-regulated by TOR; deletion increases life span; YBR238C has a paralog, RMD9, that arose from the whole genome duplication	1.35583	0.355828	1.09509	0.095092	0.025768	Complete degradation	1.01225	1.12973	0.00783384	Not affected
YBR239C	ERT1	Transcriptional regulator; involved in regulation of gluconeogenesis and fermentable carbon utilization; GFP-fusion protein localizes to cytoplasm, nucleus; null mutation affects periodicity of transcriptional and metabolic oscillation; plays role in restricting Ty1 transposition; member of the zinc cluster family of proteins, similar to Rds2p	1.34104	0.34104	0.985549	-0.0144509	3.72268e-05	Complete degradation	1.09103	1.01852	0.0453108	Not affected
YBR240C	THI2	Transcriptional activator of thiamine biosynthetic genes; interacts with regulatory factor Thi3p to control expression of thiamine biosynthetic genes with respect to thiamine availability; acts together with Pdc2p to respond to thiaminediphosphate demand, possibly as related to carbon source availability; zinc finger protein of the Zn(II)2Cys6 type	1.27059	0.270588	1.02353	0.0235294	0.0320353	Complete degradation	1.02022	0.979801	0.545467	Not affected
YBR241C		Putative transporter, member of the sugar porter family; localizes to the vacuolar membrane; non-essential gene; upregulated by and required for tolerance to 4-Methylcyclohexane methanol; YBR241C has a paralog, VPS73, that arose from the whole genome duplication	7.07212	6.07212	1.11058	0.110577	4.38988e-06	Complete degradation	1.00541	1.06019	0.00405621	Not affected
YBR242W		5'-deoxynucleotidase involved in deoxyribonucleoside monophosphate degradation; green fluorescent protein (GFP)-fusion protein localizes to the cytoplasm and nucleus; non-essential gene; YBR242W has a paralog, YGL101W, that arose from the whole genome duplication	1.47059	0.470588	0.97549	-0.0245098	0.022495	Complete degradation	0.978129	1.00397	0.386468	Not affected
YBR243C	ALG7	UDP-N-acetyl-glucosamine-1-P transferase; transfers Glc-Nac-P from UDP-GlcNac to Dol-P in the ER in the first step of the dolichol pathway of protein asparagine-linked glycosylation; inhibited by tunicamycin; human homolog DPAGT1 can complement yeast ALG7 mutant	1.17778	0.177778	1.03611	0.0361111	0.152222	Not detectable	1.16326	0.916411	0.0143544	Impaired fitness
YBR244W	GPX2	Phospholipid hydroperoxide glutathione peroxidase; late-acting antioxidant system that decreases mitochondrial ROS production and preserves electron transport chain (ETC) function; protects cells from phospholipid hydroperoxides and nonphospholipid peroxides during oxidative stress; induced by glucose starvation; protein abundance increases in response to DNA replication stress	5.70833	4.70833	1.02431	0.0243056	0.00176927	Complete degradation	1.03977	1.04848	0.525628	Not affected
YBR245C	ISW1	ATPase subunit of imitation-switch (ISWI) class chromatin remodelers; with Ioc3p forms Isw1a complex involved in repression of transcription initiation; with Ioc2p and Ioc4p forms Isw1b complex involved in regulation of transcription elongation; Isw1b recruited to ORFs by H3K36 methylation and acts with Chd1p to prevent trans-histone exchange over coding regions; binds to 3'UTR of HAC1 mRNA and l…	5.63978	4.63978	1.05645	0.0564516	0.00123044	Complete degradation	0.980169	0.974169	0.330555	Not affected
YBR246W	RRT2	Methylesterase performing penultimate step of diphthamide biosynthesis; hydrolyzes methylated diphthine to produce diphthine and allows Dph6-catalyzed amidation reaction to occur; deletion leads to resistance to sordarin and accumulation of methylatediphthine; WD40 domain-containing protein; involved in endosomal recycling; forms complex with Rtt10p that functions in retromer-mediated pathway for…	1.47619	0.47619	1.05952	0.0595238	0.000221429	Complete degradation	1.11952	1.06219	0.0389299	Not affected
YBR247C	ENP1	Protein associated with U3 and U14 snoRNAs; required for pre-rRNA processing and 40S ribosomal subunit synthesis; localized in the nucleus and concentrated in the nucleolus; human BYSL functionally complements the heat sensitivity of an enp1 ts mutant	4.64706	3.64706	0.676471	-0.323529	0.000599844	Complete degradation	1.04261	0.265715	3.8769e-10	Impaired fitness
YBR248C	HIS7	Imidazole glycerol phosphate synthase; glutamine amidotransferase:cyclase that catalyzes the fifth step of histidine biosynthesis and also produces 5-aminoimidazole-4-carboxamide ribotide (AICAR), a purine precursor	8.10526	7.10526	1.15789	0.157895	0.00301308	Complete degradation	1.00375	1.01703	0.473143	Not affected
YBR249C	ARO4	3-deoxy-D-arabino-heptulosonate-7-phosphate (DAHP) synthase; catalyzes the first step in aromatic amino acid biosynthesis and is feedback-inhibited by tyrosine or high concentrations of phenylalanine or tryptophan; relative distribution to the nucleus increases upon DNA replication stress	9.01754	8.01754	1.04386	0.0438596	0.00238599	Complete degradation	1.10302	1.09347	0.619763	Not affected
YBR250W	SPO23	Protein of unknown function; associates with meiosis-specific protein Spo1p	1.30058	0.300578	0.956647	-0.0433526	0.00454347	Complete degradation	1.01535	0.961963	0.000723402	Not affected
YBR251W	MRPS5	Mitochondrial ribosomal protein of the small subunit	9.03546	8.03546	5.64184	4.64184	1.35769e-05	No degradation	0.961378	1.0308	0.0253777	Not affected
YBR252W	DUT1	Deoxyuridine triphosphate diphosphatase (dUTPase); catalyzes hydrolysis of dUTP to dUMP and PPi, thereby preventing incorporation of uracil into DNA during replication; critical for the maintenance of genetic stability; also has diphosphatase activity on deoxyinosine triphosphate; human homolog DUT allows growth of yeast haploid dut1 null mutant after sporulation of heterozygous diploid	14.8595	13.8595	0.946281	-0.053719	0.000708876	Complete degradation	1.07406	1.06278	0.640341	Not affected
YBR253W	SRB6	Subunit of the RNA polymerase II mediator complex; associates with core polymerase subunits to form the RNA polymerase II holoenzyme; essential for transcriptional regulation	5.67879	4.67879	0.560606	-0.439394	6.76406e-05	Complete degradation	1.01618	0.356143	0.000180771	Impaired fitness
YBR254C	TRS20	Core component of transport protein particle (TRAPP) complexes I-III; TRAPPs are multimeric guanine nucleotide-exchange factors for GTPase Ypt1p, regulating ER-Golgi traffic (TRAPPI), intra-Golgi traffic (TRAPPII), endosome-Golgi traffic (TRAPPII and III) and autophagy (TRAPPIII); mutation leads to defects in endocytic recycling, block in sporulation/meiosis; mutations in human homolog TRAPPC2 ca…	3.82759	2.82759	0.985632	-0.0143678	0.000321185	Complete degradation	1.00987	0.966239	0.0162713	Not affected
YBR255C-A		Mitochondrial inner membrane protein; associates with respiratory chain supercomplexes III (ubiquinol-cytochrome c reductase) and IV (cytochrome c oxidase); identified by sequence comparison with hemiascomycetous yeast species	11.234	10.234	1.70567	0.705674	0.00159242	Partial degradation	1.05904	1.05113	0.885866	Not affected
YBR255W	MTC4	Protein of unknown function; required for normal growth rate at 15 degrees C; green fluorescent protein (GFP)-fusion protein localizes to the cytoplasm in a punctate pattern; mtc4 is synthetically sick with cdc13-1	1.59375	0.59375	1.13125	0.13125	4.46259e-05	Complete degradation	1.01325	1.11939	0.0480793	Not affected
YBR256C	RIB5	Riboflavin synthase; catalyzes the last step of the riboflavin biosynthesis pathway	12.4795	11.4795	1.03509	0.0350877	0.00128774	Complete degradation	1.06277	1.00597	0.166838	Not affected
YBR257W	POP4	Subunit of both RNase MRP and nuclear RNase P; RNase MRP cleaves pre-rRNA, while nuclear RNase P cleaves tRNA precursors to generate mature 5' ends and facilitates turnover of nuclear RNAs; binds to the RPR1 RNA subunit in RNase P	1.73611	0.736111	0.885417	-0.114583	0.00707192	Complete degradation	1.10455	0.76881	0.00260799	Impaired fitness
YBR258C	SHG1	Subunit of the COMPASS (Set1C) complex; COMPASS methylates histone H3 on lysine 4 and is required in transcriptional silencing near telomeres	6.5	5.5	1.07627	0.0762712	1.50978e-06	Complete degradation	1.03935	1.02708	0.771707	Not affected
YBR259W		Protein of unknown function; YBR259W is not an essential gene; forms cytoplasmic foci upon DNA replication stress	1.14167	0.141667	1.08333	0.0833333	0.439406	Not detectable	1.20356	1.11952	0.0607446	Not affected
YBR260C	RGD1	GTPase-activating protein (RhoGAP) for Rho3p and Rho4p; involved in repolarization of actin cytoskeleton during adaptation to heat shock stress; phosphorylated by Pkc1p	3.57419	2.57419	1.04516	0.0451613	0.00012417	Complete degradation	1.06687	1.08192	0.239026	Not affected
YBR261C	TAE1	AdoMet-dependent proline methyltransferase; catalyzes the dimethylation of ribosomal proteins Rpl12 and Rps25 at N-terminal proline residues; has a role in protein synthesis; fusion protein localizes to the cytoplasm	7.74194	6.74194	1.10753	0.107527	0.00140979	Complete degradation	1.132	1.05532	0.0485461	Not affected
YBR262C	MIC12	Component of the MICOS complex; MICOS (formerly MINOS or MitOS) is a mitochondrial inner membrane complex that extends into the intermembrane space and has a role in the maintenance of crista junctions, inner membrane architecture, and formation of contact sites to the outer membrane; forms a subcomplex with Mic10p and Mic27p whose assembly and stability requires cardiolipin	15.4406	14.4406	2.70629	1.70629	0.00111802	Partial degradation	1.04949	1.04167	0.400415	Not affected
YBR263W	SHM1	Mitochondrial serine hydroxymethyltransferase; converts serine to glycine plus 5,10 methylenetetrahydrofolate; involved in generating precursors for purine, pyrimidine, amino acid, and lipid biosynthesis; reverse reaction generates serine	14.6107	13.6107	11.7886	10.7886	0.00847122	No degradation	0.985737	0.991809	0.555807	Not affected
YBR264C	YPT10	Rab family GTP-binding protein; contains the PEST signal sequence specific for proteolytic enzymes; may be involved in vesicular transport; overexpression leads to accumulation of Golgi-like cisternae with budding vesicles	3.73643	2.73643	1.12791	0.127907	8.83498e-05	Complete degradation	1.14981	1.06155	0.00857153	Not affected
YBR265W	TSC10	3-ketosphinganine reductase; catalyzes the second step in phytosphingosine synthesis; essential for growth in the absence of exogenous dihydrosphingosine or phytosphingosine; localized to lipid droplets; member of short chain dehydrogenase/reductase protein family; mutations in human homolog KDSR cause recessive progressive symmetric erythrokeratoderma	7.93103	6.93103	0.793103	-0.206897	1.55641e-06	Complete degradation	1.10366	0.657112	0.00187596	Impaired fitness
YBR267W	REI1	Cytoplasmic pre-60S factor; required for the correct recycling of shuttling factors Alb1, Arx1 and Tif6 at the end of the ribosomal large subunit biogenesis; involved in bud growth in the mitotic signaling network	4.49246	3.49246	0.778894	-0.221106	0.000974043	Complete degradation	1.15882	0.799286	7.14737e-07	Impaired fitness
YBR268W	MRPL37	Mitochondrial ribosomal protein of the large subunit	12.1406	11.1406	8.26562	7.26562	0.00375036	No degradation	1.03382	0.989787	0.0119095	Not affected
YBR269C	SDH8	Protein required for assembly of succinate dehydrogenase; interacts with flavinylated Sdh1p and may function as a chaperone for free Sdh1p, protecting its FAD cofactor from redox reactions before assembly of the complex; soluble protein of the mitochondrial matrix; respiratory defect of null mutant is functionally complemented by Drosophila and human orthologs	10.0566	9.0566	2.75157	1.75157	0.00214641	Partial degradation	1.04994	1.17088	0.0236795	Not affected
YBR270C	BIT2	Subunit of TORC2, a regulator of plasma membrane (PM) homeostasis; TORC2 also regulates actin cytoskeletal dynamics during polarized growth and cell wall integrity; interacts with Slm1p and Slm2p, homologous PH domain-containing TORC2 substrates; BIT2 has a paralog, BIT61, that arose from the whole genome duplication	1.25641	0.25641	0.961538	-0.0384615	0.015463	Complete degradation	1.0898	1.08427	0.18411	Not affected
YBR271W	EFM2	S-adenosylmethionine-dependent methyltransferase; seven-beta-strand lysine methyltransferase which dimethylates translation elongation factor EF2 (Eft1p and Eft2p) at lysine 613 and methylates EF3 (Yef3p) at lysine 187; green fluorescent protein (GFP)-fusion protein localizes to the cytoplasm; involved in regulation of translational termination; predicted involvement in ribosome biogenesis	1.85816	0.858156	0.964539	-0.035461	0.00775841	Complete degradation	1.05389	1.14422	0.0298656	Not affected
YBR272C	HSM3	Evolutionarily conserved 19S regulatory particle assembly-chaperone; involved in the assembly of the base subcomplex of the 19S proteasomal regulatory particle (RP); involved in DNA mismatch repair during slow growth; weak similarity to Msh1p; structural study suggests Hsm3p is a scaffold protein for Rpt1p-Rpt2p complex formation; ortholog of human 19S subunit S5b	2.28108	1.28108	1.10541	0.105405	0.00195586	Complete degradation	0.919553	1.06586	0.00698042	Not affected
YBR273C	UBX7	UBX (ubiquitin regulatory X) domain-containing protein; interacts with Cdc48p; UBX7 has a paralog, UBX6, that arose from the whole genome duplication	2.2	1.2	0.978788	-0.0212121	0.00326733	Complete degradation	1.11315	1.09859	0.490025	Not affected
YBR275C	RIF1	Protein involved in control of DNA replication; binds Rap1p C-terminus, telomeres, centromeres, replication origins; contributes to resection of DNA double strand breaks (DSBs); acts synergistically with Rif2p to help control telomere length and establish telomeric silencing; in addition to controlling DNA replication initiation, plays ongoing role after initiation and controls events at blocked …	1.48864	0.488636	1.02273	0.0227273	0.000154761	Complete degradation	0.978607	1.11066	0.00820099	Not affected
YBR276C	PPS1	Protein phosphatase; has specificity for serine, threonine, and tyrosine residues; has a role in the DNA synthesis phase of the cell cycle	1.97516	0.975155	1.03727	0.0372671	0.00033993	Complete degradation	1.11335	1.07369	0.102172	Not affected
YBR278W	DPB3	Third-largest subunit of DNA polymerase II (DNA polymerase epsilon); required to maintain fidelity of chromosomal replication and also for inheritance of telomeric silencing; stabilizes the interaction of Pol epsilon with primer-template DNA, positively affecting the processivity of the polymerase and exonuclease activities of Pol epsilon; mRNA abundance peaks at the G1/S boundary of the cell cyc…	1.91753	0.917526	1.14948	0.149485	0.00166154	Complete degradation	0.954421	1.04791	0.0163735	Not affected
YBR279W	PAF1	Component of the Paf1p complex involved in transcription elongation; binds to and modulates the activity of RNA polymerases I and II; required for expression of a subset of genes, including cell cycle-regulated genes; involved in SER3 repression by helping to maintain SRG1 transcription-dependent nucleosome occupancy; homolog of human PD2/hPAF1	9.2381	8.2381	1.0119	0.0119048	0.00153502	Complete degradation	1.07041	0.82036	0.00526702	Impaired fitness
YBR280C	SAF1	F-Box protein involved in proteasome-dependent degradation of Aah1p; involved in proteasome-dependent degradation of Aah1p during entry of cells into quiescence; interacts with Skp1	1.47826	0.478261	1.04969	0.0496894	0.000127313	Complete degradation	1.11577	1.08683	0.110497	Not affected
YBR281C	DUG2	Component of glutamine amidotransferase (GATase II); forms a complex with Dug3p to degrade glutathione (GSH) and other peptides containing a gamma-glu-X bond in an alternative pathway to GSH degradation by gamma-glutamyl transpeptidase (Ecm38p)	1.79874	0.798742	1.03459	0.0345912	0.00133469	Complete degradation	0.994161	1.03904	0.188845	Not affected
YBR282W	MRPL27	Mitochondrial ribosomal protein of the large subunit; homolog of human Bcl-2 interacting protein BMRP	8.56291	7.56291	7.31457	6.31457	0.000718877	No degradation	1.12058	1.0758	0.00913932	Not affected
YBR283C	SSH1	Subunit of the Ssh1 translocon complex; Sec61p homolog involved in co-translational pathway of protein translocation; not essential	17.8439	16.8439	1.18537	0.185366	0.000936792	Complete degradation	1.02809	1.00105	0.251692	Not affected
YBR284W		Putative metallo-dependent hydrolase superfamily protein; similar to AMP deaminases but lacks key catalytic residues and does not rescue purine nucleotide metabolic defect of quadruple aah1 ade8 amd1 his1 mutant; null mutant exhibits longer telomeres, altered Ty mobility, decreased resistance to rapamycin and wortmannin; induced in response to hydrostatic pressure; not an essential gene; YBR284W …	1.19608	0.196078	1.07516	0.0751634	0.0750275	Not detectable	1.09004	1.05521	0.0813871	Not affected
YBR285W		Autophagy receptor; highly enriched in autophagic body fractions of both rapamycin-treated and nitrogen-starved cells; binds directly to forming isolation membranes during bulk autophagy; small protein of 144 amino acid residues without any identifiable membrane-spanning regions; N-terminal 42 amino acid region contains an amphipathic helix and an Atg8-family interacting motif	8.32099	7.32099	1.04938	0.0493827	0.00118397	Complete degradation	1.09019	1.0647	0.40529	Not affected
YBR286W	APE3	Vacuolar aminopeptidase Y; processed to mature form by Prb1p; targeted to vacuole via Vps10p-dependent endosomal vacuolar protein sorting pathway	5.05128	4.05128	5.47115	4.47115	0.00475391	No degradation	1.0497	1.07703	0.241484	Not affected
YBR287W		Protein of unknown function; green fluorescent protein (GFP)-fusion protein localizes to the ER; YBR287W is not an essential gene	1.81212	0.812121	1.09697	0.0969697	0.00103897	Complete degradation	0.957371	1.03249	0.064971	Not affected
YBR288C	APM3	Mu3-like subunit of the clathrin associated protein complex (AP-3); functions in transport of alkaline phosphatase to the vacuole via the alternate pathway	3.26316	2.26316	1.03509	0.0350877	0.000502935	Complete degradation	1.12055	1.10144	0.993544	Not affected
YBR289W	SNF5	Subunit of the SWI/SNF chromatin remodeling complex; involved in transcriptional regulation; functions interdependently in transcriptional activation with Snf2p and Snf6p; relocates to the cytosol under hypoxic conditions	2.30921	1.30921	0.703947	-0.296053	0.00235798	Complete degradation	1.13727	0.501453	0.00161354	Impaired fitness
YBR290W	BSD2	Heavy metal ion homeostasis protein; facilitates trafficking of Smf1p and Smf2p metal transporters to vacuole where they are degraded; acts as an adaptor protein with Rsp5p in the regulated endocytosis of Smf1p and is itself ubiquitylated by Rsp5p; controls metal ion transport, prevents metal hyperaccumulation, functions in copper detoxification	4.56684	3.56684	1.02674	0.026738	0.000152198	Complete degradation	1.05444	1.04146	0.298712	Not affected
YBR291C	CTP1	Mitochondrial inner membrane citrate transporter; member of the mitochondrial carrier family	2.58696	1.58696	1.15942	0.15942	0.000502935	Complete degradation	1.02741	1.01656	0.428957	Not affected
YBR293W	VBA2	Permease of basic amino acids in the vacuolar membrane	1.05556	0.0555556	0.962963	-0.037037	0.156835	Not detectable	1.19111	1.18192	0.420444	Not affected
YBR294W	SUL1	High affinity sulfate permease of the SulP anion transporter family; sulfate uptake is mediated by specific sulfate transporters Sul1p and Sul2p, which control the concentration of endogenous activated sulfate intermediates	1.37383	0.373832	1.10748	0.107477	0.070934	No degradation	1.00265	1.22024	0.0025675	Not affected
YBR295W	PCA1	Cadmium transporting P-type ATPase; may also have a role in copper and iron homeostasis; stabilized by Cd binding, which prevents ubiquitination; S288C and other lab strains contain a G970R mutation which eliminates Cd transport function	1.04274	0.042735	1.04274	0.042735	1	Not detectable	1.04833	1.16036	0.00340709	Not affected
YBR296C	PHO89	Plasma membrane Na+/Pi cotransporter; active in early growth phase; similar to phosphate transporters of Neurospora crassa; transcription regulated by inorganic phosphate concentrations and Pho4p; mutations in related human transporter genes hPit1 and hPit2 are associated with hyperphosphatemia-induced calcification of vascular tissue and familial idiopathic basal ganglia calcification	1.16327	0.163265	1.07483	0.0748299	0.235228	Not detectable	1.05126	1.07542	0.264967	Not affected
YBR296C-A		Inhibitor of the Anaphase-Promoting Complex/Cyclosome (APC/C); binds to APC/C and inhibits the activity of both APC/C(Cdc20) and APC/C(Cdh1); inhibits the binding of Cdc20 and Cdh1 to APC/C; overexpression results in increased sensitivity to microtubule poison; localizes to peroxisomes; originally identified by gene-trapping, microarray-based expression analysis, and genome-wide homology searchin…	4.74074	3.74074	0.962963	-0.037037	0.000914338	Complete degradation	1.06834	1.13205	0.00522529	Not affected
YBR297W	MAL33	MAL-activator protein; part of complex locus MAL3; nonfunctional in genomic reference strain S288C	1.55102	0.55102	0.94898	-0.0510204	0.00118895	Complete degradation	1.03819	1.15486	0.00288018	Not affected
YBR298C	MAL31	Maltose permease; high-affinity maltose transporter (alpha-glucoside transporter); encoded in the MAL3 complex locus; member of the 12 transmembrane domain superfamily of sugar transporters; functional in genomic reference strain S288C	0.975	-0.025	0.9	-0.1	0.28153	Not detectable	1.03215	1.17337	0.00653779	Not affected
YBR298C-A		Putative protein of unknown function; identified by gene-trapping, microarray-based expression analysis, and genome-wide homology searching	1.4152	0.415205	0.967836	-0.0321637	0.000151026	Complete degradation	1.05075	1.13427	0.00605108	Not affected
YBR299W	MAL32	Maltase (alpha-D-glucosidase); inducible protein involved in maltose catabolism; encoded in the MAL3 complex locus; functional in genomic reference strain S288C; hydrolyzes the disaccharides maltose, turanose, maltotriose, and sucrose	5.76404	4.76404	1.06461	0.0646067	0.000626348	Complete degradation	1.04653	1.15036	0.00606043	Not affected
YBR301W	PAU24	Cell wall mannoprotein; has similarity to Tir1p, Tir2p, Tir3p, and Tir4p; member of the seripauperin multigene family encoded mainly in subtelomeric regions; expressed under anaerobic conditions, completely repressed during aerobic growth	1.14062	0.140625	1.07292	0.0729167	0.241716	Not detectable	1.03902	1.16032	0.00596272	Not affected
YBR302C	COS2	Endosomal protein involved in turnover of plasma membrane proteins; member of the DUP380 subfamily of conserved, often subtelomeric COS genes; required for the multivesicular vesicle body sorting pathway that internalizes plasma membrane proteins for degradation; Cos proteins provide ubiquitin in trans for nonubiquitinated cargo proteins	3.72059	2.72059	1.11029	0.110294	0.00235798	Complete degradation	1.02911	1.05476	0.183523	Not affected
YCL001W	RER1	Protein involved in retention of membrane proteins; including Sec12p, in the ER; localized to Golgi; functions as a retrieval receptor in returning membrane proteins to the ER	4.10667	3.10667	1.08667	0.0866667	0.000372233	Complete degradation	1.10709	1.28137	0.00235048	Not affected
YCL001W-A		Putative protein of unknown function; YCL001W-A gene has similarity to DOM34 and is present in a region duplicated between chromosomes XIV and III	1.59474	0.594737	1.02632	0.0263158	0.00116129	Complete degradation	1.14078	1.20555	0.0578695	Not affected
YCL001W-B		Putative protein of unknown function; present in a region duplicated between chromosomes XIV and III; YCL001W-B has a paralog, DOM34, that arose from the whole genome duplication	1.37255	0.372549	1.01471	0.0147059	0.00142813	Complete degradation	1.36589	1.1152	0.000362347	Not affected
YCL002C		Putative protein of unknown function; YCL002C is not an essential gene	1.6875	0.6875	1	7.40142e-17	0.00950217	Complete degradation	1.17987	1.05174	0.00203673	Not affected
YCL005W	LDB16	Protein involved in lipid droplet (LD) assembly; forms a complex with Sei1p at ER-LD contact sites, stabilizing contact sites; ensures that LDs bud from the ER towards the cytosolic side of the membrane; null mutants have decreased net negative cell surface charge and localized accumulation of phosphatidic acid (PA) marker proteins; GFP-fusion protein expression is induced in response to MMS; nul…	2.22043	1.22043	1.1129	0.112903	0.000387923	Complete degradation	1.04815	1.02566	0.0823854	Not affected
YCL005W-A	VMA9	Vacuolar H+ ATPase subunit e of the V-ATPase V0 subcomplex; essential for vacuolar acidification; interacts with the V-ATPase assembly factor Vma21p in the ER; involved in V0 biogenesis	4.68421	3.68421	5.3655	4.3655	0.0185472	No degradation	0.982845	0.977563	0.668995	Not affected
YCL008C	STP22	Component of the ESCRT-I complex; ESCRT-I is involved in ubiquitin-dependent sorting of proteins into the endosome; prevents polyubiquitination of the arrestin-related protein Rim8p, thereby directing its monoubiquitination by Rsp5p; homologous to the mouse and human Tsg101 tumor susceptibility gene; mutants exhibit a Class E Vps phenotype;	3.16751	2.16751	1.0533	0.0532995	0.00193414	Complete degradation	1.03951	1.06759	0.0544316	Not affected
YCL009C	ILV6	Regulatory subunit of acetolactate synthase; acetolactate synthase catalyzes the first step of branched-chain amino acid biosynthesis; enhances activity of the Ilv2p catalytic subunit, localizes to mitochondria	20.6928	19.6928	20.4477	19.4477	0.800214	No degradation	1.15973	1.0279	0.00193149	Not affected
YCL010C	SGF29	Component of the HAT/Core module of the SAGA, SLIK, and ADA complexes; HAT/Core module also contains Gcn5p, Ngg1p, and Ada2p; binds methylated histone H3K4; involved in transcriptional regulation through SAGA and TBP recruitment to target promoters and H3 acetylation	2.64186	1.64186	0.797674	-0.202326	0.00171639	Complete degradation	1.00723	0.976433	0.0444464	Not affected
YCL011C	GBP2	Poly(A+) RNA-binding protein involved in translation repression; key surveillance factor for the selective export of spliced mRNAs from the nucleus to the cytoplasm; preference for intron-containing genes; similar to Npl3p; also binds single-stranded telomeric repeat sequence in vitro; relocalizes to the cytosol in response to hypoxia; GBP2 has a paralog, HRB1, that arose from the whole genome du…	2.72067	1.72067	1.01117	0.0111732	9.7729e-06	Complete degradation	1.01956	1.0706	0.00486818	Not affected
YCL012C		Protein of unknown function; SWAT-GFP and mCherry fusion proteins localize to the endoplasmic reticulum and vacuole respectively; orthologs are present in S. bayanus, S. paradoxus and Ashbya gossypii; YCL012C is not an essential gene	4.69748	3.69748	1.04622	0.0462185	1.81488e-06	Complete degradation	1.12789	1.06949	0.0323731	Not affected
YCL014W	BUD3	Guanine nucleotide exchange factor (GEF) for Cdc42p; activates Cdc42p in early G1, accounting for the first stage of biphasic activation, with Cdc24p accounting for the second stage in late G1; involved in the Cdc42p-mediated assembly of the axial landmark that dictates the site for the next round of budding, resulting in the axial budding pattern in haploids; localizes with septins to the bud ne…	2.27972	1.27972	1.15734	0.157343	0.00644646	Complete degradation	1.04611	1.02154	0.0534271	Not affected
YCL016C	DCC1	Subunit of a complex with Ctf8p and Ctf18p; shares some components with Replication Factor C; required for sister chromatid cohesion and telomere length maintenance	1.99225	0.992248	1.14341	0.143411	0.0247698	Complete degradation	0.985585	1.10138	0.000345447	Not affected
YCL017C	NFS1	Cysteine desulfurase involved in iron-sulfur cluster biogenesis; required for thio-modification of mitochondrial and cytoplasmic tRNAs; involved in DNA damage response by providing iron-sulfur cluster cofactors for DNA repair enzymes; essential protein located predominantly in mitochondria	17.7053	16.7053	13.4474	12.4474	0.0084293	No degradation	1.08849	1.07207	0.459831	Not affected
YCL021W-A		Putative protein of unknown function; SWAT-GFP and mCherry fusion proteins localize to the vacuole	1.22472	0.224719	0.979401	-0.0205993	0.000914991	Complete degradation	1.15491	1.08239	0.202929	Not affected
YCL024W	KCC4	Protein kinase of the bud neck involved in the septin checkpoint; associates with septin proteins, negatively regulates Swe1p by phosphorylation, shows structural homology to bud neck kinases Gin4p and Hsl1p; KCC4 has a paralog, GIN4, that arose from the whole genome duplication	1.71528	0.715278	0.944444	-0.0555556	0.0117447	Complete degradation	1.14466	1.04366	0.000858636	Not affected
YCL025C	AGP1	Broad-specificity, low-affinity amino acid permease; minor serine permease with major contributions from paralog Gnp1p; involved in uptake of asparagine, glutamine, and other amino acids; expression induced by amino acids and regulated by SPS plasma membrane amino acid sensor system (Ssy1p-Ptr3p-Ssy5p)	72.355	71.355	1.36391	0.363905	0.00183101	Partial degradation	1.06998	1.0643	0.781122	Not affected
YCL026C-A	FRM2	Type II nitroreductase, using NADH as reductant; mutants are defective in fatty acid mediated repression of genes involved in fatty acid biosynthesis indicative of a role in lipid signaling; involved in the oxidative stress response; transcription induction by cadmium and selenite indicates a possible role in the metal stress response; expression induced in cells treated with the mycotoxin patulin	1.21333	0.213333	0.96	-0.04	0.00200554	Complete degradation	1.0758	1.03575	0.0644593	Not affected
YCL026C-B	HBN1	Protein of unknown function; similar to bacterial nitroreductases; green fluorescent protein (GFP)-fusion protein localizes to the cytoplasm and nucleus; protein becomes insoluble upon intracellular iron depletion; protein abundance increases in response to DNA replication stress	3.30769	2.30769	1.04196	0.041958	0.000833592	Complete degradation	1.05996	1.06892	0.76598	Not affected
YCL027W	FUS1	Membrane protein localized to the shmoo tip; required for cell fusion; expression regulated by mating pheromone; proposed to coordinate signaling, fusion, and polarization events required for fusion; potential Cdc28p substrate	1.42276	0.422764	1.07317	0.0731707	2.48265e-05	Complete degradation	1.05106	1.14534	0.0551807	Not affected
YCL028W	RNQ1	[PIN(+)] prion, named for [PSI+] INducibility; an infectious protein conformation that is generally an ordered protein aggregate	11.8452	10.8452	1.03548	0.0354839	0.000407118	Complete degradation	1.02578	1.01324	0.741422	Not affected
YCL029C	BIK1	Microtubule-associated protein; component of the interface between microtubules and the kinetochore; involved in sister chromatid separation and mitotic spindle elongation; involved in karyogamy during mating; stabilizes Kip2p at microtubule plus ends and recruits Kip2p to mitotic SPBs; essential in polyploid cells but not in haploid or diploid cells; promotes plus-end directed movement of Dyn1p;…	2.6729	1.6729	1.1028	0.102804	4.44555e-07	Complete degradation	1.0598	0.999259	0.0212657	Not affected
YCL030C	HIS4	Multifunctional enzyme containing phosphoribosyl-ATP pyrophosphatase; phosphoribosyl-AMP cyclohydrolase, and histidinol dehydrogenase activities; catalyzes the second, third, ninth and tenth steps in histidine biosynthesis	14.4691	13.4691	0.969136	-0.0308642	0.438271	No degradation	1.02546	0.969318	0.167197	Not affected
YCL031C	RRP7	Essential protein involved in rRNA processing and ribosome biogenesis; forms a complex with Utp22p; protein abundance increases in response to DNA replication stress	5.66049	4.66049	0.638889	-0.361111	0.00033144	Complete degradation	1.10894	0.406614	3.09174e-10	Impaired fitness
YCL032W	STE50	Adaptor protein for various signaling pathways; involved in the mating response, invasive/filamentous growth and osmotolerance; acts as an adaptor that links the G protein-associated Cdc42p-Ste20p complex to the effector Ste11p to modulate signal transduction; localizes to cortical patches at the site of shmoo initiation, facilitating polarity establishment, and remaining at the shmoo tip during …	2.72593	1.72593	1.01111	0.0111111	0.000591202	Complete degradation	1.18716	0.953957	0.0010055	Not affected
YCL033C	MXR2	Methionine-R-sulfoxide reductase; involved in the response to oxidative stress; protects iron-sulfur clusters from oxidative inactivation along with MXR1; involved in the regulation of lifespan	10.5677	9.56767	1.5282	0.528195	0.000718877	Partial degradation	1.0496	1.15678	0.0900499	Not affected
YCL034W	LSB5	Protein involved in membrane-trafficking events at plasma membrane; interacts with actin regulators Sla1p and Las17p, ubiquitin, Arf3p to couple actin dynamics to membrane trafficking processes; similar structure to GGA family of proteins with N-terminal VHS domain and GAT domain; binds Las17p, which is homolog of human Wiskott-Aldrich Syndrome protein involved in actin patch assembly, actin poly…	6.0339	5.0339	1.02966	0.029661	0.000590018	Complete degradation	1.10062	1.04767	0.00295797	Not affected
YCL035C	GRX1	Glutathione-dependent disulfide oxidoreductase; hydroperoxide and superoxide-radical responsive, heat-stable, with active site cysteine pair; protects cells from oxidative damage; GRX1 has a paralog, GRX2, that arose from the whole genome duplication; protein abundance increases in response to DNA replication stress	21.5196	20.5196	1.07843	0.0784314	0.00108362	Complete degradation	1.02819	1.01511	0.731439	Not affected
YCL036W	GFD2	Protein of unknown function; identified as a high-copy suppressor of a dbp5 mutation; GFD2 has a paralog, YDR514C, that arose from the whole genome duplication	1.12727	0.127273	0.998182	-0.00181818	0.00104686	Not detectable	1.09132	1.18861	0.00520567	Not affected
YCL037C	SRO9	Cytoplasmic RNA-binding protein; shuttles between nucleus and cytoplasm and is exported from the nucleus in an mRNA export-dependent manner; associates with translating ribosomes; involved in heme regulation of Hap1p as a component of the HMC complex, also involved in the organization of actin filaments; contains a La motif; role in preventing L-A mycovirus pathogenesis; SRO9 has a paralog, SLF1,…	13.084	12.084	0.966387	-0.0336134	0.00116573	Complete degradation	1.04521	0.984031	0.0226965	Not affected
YCL038C	ATG22	Vacuolar membrane protein; required for efflux of amino acids during autophagic body breakdown in vacuole; targeted to vacuole via AP-3 pathway; null mutation causes gradual loss of viability during starvation	2.58233	1.58233	1.09036	0.0903614	0.00210406	Complete degradation	0.992824	1.16351	0.00109354	Not affected
YCL039W	GID7	Subunit of GID Complex that binds directly to central component Vid30p; GID complex is involved in proteasome-dependent catabolite inactivation of fructose-1,6-bisphosphatase; Gid7p contains six WD40 repeats; localizes to peroxisomes in oleate-growing cells; computational analysis suggests that Gid7p and Moh1p have similar functions	1.33553	0.335526	1.15132	0.151316	0.00257503	Complete degradation	0.984951	1.05186	0.1053	Not affected
YCL040W	GLK1	Glucokinase; catalyzes the phosphorylation of glucose at C6 in the first irreversible step of glucose metabolism; one of three glucose phosphorylating enzymes; expression regulated by non-fermentable carbon sources; GLK1 has a paralog, EMI2, that arose from the whole genome duplication	118.865	117.865	1.5	0.5	0.000133079	Partial degradation	1.02203	1.0194	0.74523	Not affected
YCL042W		Putative protein of unknown function; epitope-tagged protein localizes to the cytoplasm	2.43496	1.43496	1.11585	0.115854	0.00311988	Complete degradation	0.929015	1.11266	0.00123697	Not affected
YCL044C	MGR1	Subunit of the mitochondrial (mt) i-AAA protease supercomplex; i-AAA degrades misfolded mitochondrial proteins; forms a subcomplex with Mgr3p that binds to substrates to facilitate proteolysis; required for growth of cells lacking mtDNA	5.38554	4.38554	1.24096	0.240964	0.000256509	Partial degradation	1.00445	0.981111	0.241679	Not affected
YCL045C	EMC1	Member of conserved endoplasmic reticulum membrane complex; involved in efficient folding of proteins in the ER; null mutant displays induction of the unfolded protein response; interacts with Gal80p; homologous to worm H17B01.4/EMC-1, fly CG2943, and human KIAA0090	10.1603	9.16031	1.03817	0.0381679	0.000494922	Complete degradation	1.03811	1.15574	0.0257606	Not affected
YCL047C	POF1	Nicotinamide mononucleotide-specific adenylyltransferase (NMNAT); catalyzes the conversion of nicotinamide mononucleotide (NMN) to nicotinamide adenine dinucleotide (NAD+); role in the nicotinamide riboside (NR) salvage pathway of NAD+ biosynthesis; involved in NR and NAD+ homeostasis; ATPase involved in protein quality control and filamentation pathways; interacts physically with Kss1p and suppr…	7.96457	6.96457	1.25787	0.257874	5.57465e-11	Partial degradation	1.06816	1.19633	0.159737	Not affected
YCL048W	SPS22	Protein of unknown function; SPS22 has a paralog, SPS2, that arose from the whole genome duplication; redundant with Sps2p for the organization of the beta-glucan layer of the spore wall	1.5234	0.523404	1.24043	0.240426	0.053553	No degradation	1.03066	1.09807	0.201218	Not affected
YCL048W-A		Putative protein of unknown function; SWAT-GFP and mCherry fusion proteins localize to the cell periphery and vacuole; YCL048W-A has a paralog, YDR524C-B, that arose from the whole genome duplication	21.7642	20.7642	3.10917	2.10917	0.00165175	Partial degradation	0.983584	1.10769	0.0269467	Not affected
YCL049C		Protein of unknown function; localizes to membrane fraction; YCL049C is not an essential gene	2.60163	1.60163	2.77439	1.77439	0.0868531	No degradation	1.0234	1.15149	0.00529939	Not affected
YCL050C	APA1	AP4A phosphorylase; bifunctional diadenosine 5',5'''-P1,P4-tetraphosphate phosphorylase and ADP sulfurylase involved in catabolism of bis(5'-nucleosidyl) tetraphosphates; catalyzes phosphorolysis of dinucleoside oligophosphates, cleaving substrates' alpha/beta-anhydride bond and introducing Pi into the beta-position of the corresponding NDP formed; protein abundance increases under DNA replicatio…	5.91892	4.91892	1.07658	0.0765766	0.000570588	Complete degradation	1.1542	1.07672	0.00679748	Not affected
YCL051W	LRE1	Protein involved in control of cell wall structure and stress response; direct inhibitor of the nuclear Dbf2 related (NDR) kinase Cbk1p-Mob2p; overproduction confers resistance to cell-wall degrading enzymes; exhibits genetic interactions with genes involved in the cell wall integrity pathway; LRE1 has a paralog, HLR1, that arose from the whole genome duplication	1.55118	0.551181	1.05512	0.0551181	0.00193758	Complete degradation	1.1183	1.13731	0.0580567	Not affected
YCL052C	PBN1	Component of glycosylphosphatidylinositol-mannosyltransferase I; essential component; required for the autocatalytic post-translational processing of the protease B precursor Prb1p; localizes to ER in lumenal orientation; homolog of mammalian PIG-X	3.39024	2.39024	1.06098	0.0609756	0.00412411	Complete degradation	1.02492	1.01559	0.537146	Not affected
YCL054W	SPB1	AdoMet-dependent methyltransferase; involved in rRNA processing and 60S ribosomal subunit maturation; methylates G2922 in the tRNA docking site of the large subunit rRNA and in the absence of snR52, U2921; suppressor of PAB1 mutants	1.0942	0.0942029	1.07971	0.0797101	0.837464	Not detectable	1.02167	1.04776	0.0220039	Not affected
YCL054W-A	RDT1	Small gene in chromosome III recombination enhancer; activated during mating-type switching; bound by condensin complex, deletion drastically changes chromosome III structure, alters donor preference; promoter functions as locus control region (LCR) that regulates both transcription and long-range chromatin interactions	1.11538	0.115385	0.95	-0.05	0.169043	Not detectable	1.02409	1.00696	0.285057	Not affected
YCL055W	KAR4	Transcription factor required for the mating response; subunit of the mRNA m6A methyltransferase (MIS) complex, regulating meiosis at multiple steps, early prior to pre-meiotic S phase and late during the completion of meiosis and sporulation; exists in two forms, a slower-migrating form abundant during vegetative growth and a faster-migrating pheromone-induced form; null mutant exhibits abnormal…	2.35256	1.35256	0.977564	-0.0224359	1.56662e-08	Complete degradation	1.27469	1.29513	0.266442	Not affected
YCL056C	PEX34	Protein that regulates peroxisome populations; peroxisomal integral membrane protein; interacts with Pex11p, Pex25p, and Pex27p to control both constitutive peroxisome division and peroxisome morphology and abundance during peroxisome proliferation	1.44156	0.441558	1.06494	0.0649351	0.00205771	Complete degradation	1.00067	0.990822	0.786199	Not affected
YCL057C-A	MIC10	Conserved component of the MICOS complex; MICOS (formerly MINOS or MitOS) is a mitochondrial inner membrane complex that extends into the intermembrane space and has a role in the maintenance of crista junctions, inner membrane architecture, and formation of contact sites to the outer membrane; forms a subcomplex with Mic12p and Mic27p whose assembly and stability requires cardiolipin; homo-oligo…	36.7397	35.7397	1.52055	0.520548	0.00169837	Partial degradation	1.11624	1.08899	0.261964	Not affected
YCL057W	PRD1	Zinc metalloendopeptidase; found in the cytoplasm and intermembrane space of mitochondria; with Cym1p, involved in degradation of mitochondrial proteins and of presequence peptides cleaved from imported proteins; protein abundance increases in response to DNA replication stress	14.5647	13.5647	2.98824	1.98824	0.000928151	Partial degradation	1.128	1.24431	0.00266063	Not affected
YCL058C	FYV5	De novo-originated gene from non-coding sequence; protein can suppress mating and promote vegetative growth; shortens lag phase by physically interacting with Snf1p; binds with Matalpha2p to promoters of haploid-specific genes; functions in mating and fermentation, mediates crosstalk between reproduction and vegetative growth; required for survival upon exposure to K1 killer toxin; involved in io…	1.71705	0.717054	1.49031	0.49031	0.0110658	No degradation	0.880898	0.823284	0.100864	Not affected
YCL058W-A	ADF1	Transcriptional repressor encoded by the FYV5 antisense strand; negatively regulates transcription of FYV5 by binding to the promoter on the sense strand	4.15984	3.15984	1.00205	0.00204918	0.00326077	Complete degradation	1.07498	0.809183	6.49198e-06	Impaired fitness
YCL059C	KRR1	Nucleolar protein required for rRNA synthesis and ribosomal assembly; required for the synthesis of 18S rRNA and for the assembly of 40S ribosomal subunit; essential gene	2.83916	1.83916	0.545455	-0.454545	1.12319e-05	Complete degradation	1.07559	0.315128	5.04266e-05	Impaired fitness
YCL061C	MRC1	S-phase checkpoint protein required for DNA replication; couples DNA helicase and polymerase; stabilizes Pol2p at stalled replication forks during stress, where it forms a pausing complex with Tof1p and is phosphorylated by Mec1p; defines a novel S-phase checkpoint with Hog1p that coordinates DNA replication and transcription upon osmostress; protects uncapped telomeres; Dia2p-dependent degradati…	1.70833	0.708333	0.972222	-0.0277778	0.00103971	Complete degradation	1.0196	1.10914	0.00649076	Not affected
YCL063W	VAC17	Phosphoprotein involved in vacuole inheritance; degraded in late M phase of the cell cycle; acts as a vacuole-specific receptor for myosin Myo2p; involved in regulation of asymmetric inheritance of aggregated/misfolded proteins and age reset	1.21032	0.210317	1.01587	0.015873	0.0322096	Complete degradation	1.07602	1.00006	0.0471496	Not affected
YCL064C	CHA1	Catabolic L-serine (L-threonine) deaminase; catalyzes the degradation of both L-serine and L-threonine; required to use serine or threonine as the sole nitrogen source, transcriptionally induced by serine and threonine	9.21951	8.21951	5.43293	4.43293	6.12851e-05	No degradation	1.06082	1.02037	0.0380162	Not affected
YCL067C	HMLALPHA2	Silenced copy of ALPHA2 at HML; homeobox-domain protein that associates with Mcm1p in haploid cells to repress a-specific gene expression and interacts with a1p in diploid cells to repress haploid-specific gene expression	1.05	0.05	0.825	-0.175	0.0467803	Not detectable	0.91333	0.878417	0.32476	Not affected
YCL068C		Putative protein of unknown function	1.08163	0.0816327	1.02857	0.0285714	0.30971	Not detectable	1.00925	1.02827	0.164939	Not affected
YCL069W	VBA3	Permease of basic amino acids in the vacuolar membrane; VBA3 has a paralog, VBA5, that arose from a segmental duplication	2.38696	1.38696	1.08043	0.0804348	0.00488266	Complete degradation	0.987133	1.05375	0.0121472	Not affected
YCL073C	GEX1	Proton:glutathione antiporter; localized to the vacuolar and plasma membranes; imports glutathione from the vacuole and exports it through the plasma membrane; has a role in resistance to oxidative stress and modulation of the PKA pathway; GEX1 has a paralog, GEX2, that arose from a segmental duplication	1.54274	0.542735	1.04487	0.0448718	0.00457464	Complete degradation	1.02957	1.04834	0.189035	Not affected
YCL076W		Dubious open reading frame; unlikely to encode a functional protein, based on available experimental and comparative sequence data	1.19444	0.194444	0.989583	-0.0104167	0.000781547	Not detectable	0.987726	0.976098	0.27877	Not affected
YCR001W		Putative protein of unknown function; conserved among S. cerevisiae strains; YCR001W is not an essential gene	2.08844	1.08844	1.03741	0.037415	0.00403093	Complete degradation	1.35943	1.06335	0.00126972	Impaired fitness
YCR002C	CDC10	Component of the septin ring, required for cytokinesis; septins are GTP-binding proteins that assemble into rod-like hetero-oligomers that can associate to form filaments; septin rings at the mother-bud neck act as scaffolds for recruiting cell division factors and as barriers to prevent diffusion of specific proteins between mother and daughter cells; N-terminus interacts with phosphatidylinosit…	9.89855	8.89855	1.25725	0.257246	0.000146874	Partial degradation	1.07759	0.660042	5.27898e-08	Impaired fitness
YCR003W	MRPL32	Mitochondrial ribosomal protein of the large subunit; protein abundance increases in response to DNA replication stress	6.34815	5.34815	5.78519	4.78519	0.0110504	No degradation	1.1277	1.0713	0.0483004	Not affected
YCR004C	YCP4	Protein of unknown function; has sequence and structural similarity to flavodoxins; predicted to be palmitoylated; the authentic, non-tagged protein is detected in highly purified mitochondria in high-throughput studies	28.8305	27.8305	1.10452	0.10452	0.00507574	Complete degradation	1.06547	1.07306	0.898967	Not affected
YCR006C		Putative protein of unknown function; conserved among S. cerevisiae strains; YCR006C is not an essential gene	1.40741	0.407407	1.01481	0.0148148	0.000675312	Complete degradation	1.12265	1.03004	0.0445888	Not affected
YCR007C		Putative integral membrane protein; member of DUP240 gene family; SWAT-GFP and mCherry fusion proteins localize to the cell periphery and vacuole; YCR007C is not an essential gene	1.27731	0.277311	1.05042	0.0504202	0.00890989	Complete degradation	1.00368	1.06567	0.145352	Not affected
YCR008W	SAT4	Ser/Thr protein kinase involved in salt tolerance, nutrient response; functions in regulation of Trk1p-Trk2p potassium transporter; overexpression affects the Fe-S and lipoamide containing proteins in the mitochondrion; required for lipoylation of Lat1p, Kgd2p and Gcv3p; partially redundant with Hal5p; has similarity to Npr1p; localizes to the cytoplasm and mitochondrion	1.55459	0.554585	0.991266	-0.00873362	5.60421e-05	Complete degradation	1.01541	0.97499	0.0900065	Not affected
YCR009C	RVS161	Amphiphysin-like lipid raft protein; N-BAR domain protein that interacts with Rvs167p and regulates polarization of the actin cytoskeleton, endocytosis, cell polarity, cell fusion and viability following starvation or osmotic stress	15.9921	14.9921	0.805556	-0.194444	0.00432641	Complete degradation	1.13357	0.494669	0.00146321	Impaired fitness
YCR010C	ADY2	Acetate transporter required for normal sporulation; phosphorylated in mitochondria; ADY2 has a paralog, ATO2, that arose from the whole genome duplication	4.27897	3.27897	1.12017	0.120172	0.000928151	Complete degradation	1.08237	1.07253	0.94532	Not affected
YCR011C	ADP1	Putative ATP-dependent permease of the ABC transporter family	4.09565	3.09565	1.08696	0.0869565	0.00516042	Complete degradation	1.20908	1.0338	0.00848256	Not affected
YCR012W	PGK1	3-phosphoglycerate kinase; catalyzes transfer of high-energy phosphoryl groups from the acyl phosphate of 1,3-bisphosphoglycerate to ADP to produce ATP; key enzyme in glycolysis and gluconeogenesis	451.301	450.301	2.77049	1.77049	0.000786748	Partial degradation	0.73197	0.524996	2.75799e-07	Impaired fitness
YCR014C	POL4	DNA polymerase IV; undergoes pair-wise interactions with Dnl4p-Lif1p and Rad27p to mediate repair of DNA double-strand breaks by non-homologous end joining (NHEJ); homologous to mammalian DNA polymerase beta	1.51724	0.517241	0.993103	-0.00689655	0.00047724	Complete degradation	1.22385	1.04692	8.29132e-05	Not affected
YCR015C	CTO1	Protein required for cold tolerance; involved in phosphate uptake; YCR015C is not an essential gene	3.07051	2.07051	1.11538	0.115385	0.00467387	Complete degradation	1.20364	1.04749	0.0196795	Not affected
YCR016W		RNA-binding ribosome assembly factor; constituent of early pre-60S particles; genetically and physically linked to most NOP8 60s ribosome pre-assembly complex members and to ribosomal protein Rpl3p; contains two independent RNA-interacting domains; associates with helix H95 in 3' region of 25S rRNA, in close proximity to binding sites of Npa1p and Rpl3p; interacts with several snoRNAs	3.70064	2.70064	1.13376	0.133758	0.000863579	Complete degradation	1.06594	0.989548	4.88595e-06	Not affected
YCR017C	CWH43	GPI lipid remodelase; responsible for introducing ceramides into GPI anchors having a C26:0 fatty acid in sn-2 of the glycerol moiety; can also use lyso-GPI protein anchors and various base resistant lipids as substrates; contains 14-16 transmembrane segments and several putative glycosylation and phosphorylation sites; null mutation is synthetically lethal with pkc1 deletion	6.44366	5.44366	6.94366	5.94366	0.283473	No degradation	1.07205	1.03301	0.120662	Not affected
YCR018C	SRD1	Protein involved in the processing of pre-rRNA to mature rRNA; contains a C2/C2 zinc finger motif; srd1 mutation suppresses defects caused by the rrp1-1 mutation	2.21667	1.21667	1.14583	0.145833	1.82105e-05	Complete degradation	1.20553	1.08978	3.80285e-05	Not affected
YCR019W	MAK32	Protein necessary for stability of L-A dsRNA-containing particles	2.20392	1.20392	1.02549	0.0254902	4.03051e-05	Complete degradation	1.08441	1.08003	0.779172	Not affected
YCR020C	PET18	Protein of unknown function; has weak similarity to proteins involved in thiamin metabolism; expression is induced in the absence of thiamin	2.02715	1.02715	1.05656	0.0565611	0.000305419	Complete degradation	1.07299	1.12899	0.0685534	Not affected
YCR020C-A	MAK31	Non-catalytic subunit of N-terminal acetyltransferase of the NatC type; required for replication of dsRNA virus; member of the Sm protein family	6.44398	5.44398	1.08714	0.0871369	0.000510218	Complete degradation	1.01648	1.03061	0.2089	Not affected
YCR020W-B	HTL1	Component of the RSC chromatin remodeling complex; RSC functions in transcriptional regulation and elongation, chromosome stability, and establishing sister chromatid cohesion; involved in telomere maintenance	5.89933	4.89933	1.02349	0.0234899	0.000684371	Complete degradation	1.03205	0.886401	2.16763e-05	Not affected
YCR021C	HSP30	Negative regulator of the H(+)-ATPase Pma1p; stress-responsive protein; hydrophobic plasma membrane localized; induced by heat shock, ethanol treatment, weak organic acid, glucose limitation, and entry into stationary phase	105.958	104.958	3.25175	2.25175	0.00147869	Partial degradation	1.13081	1.10603	0.244328	Not affected
YCR022C		Putative protein of unknown function; conserved among S. cerevisiae strains; YCR022C is not an essential gene	1.6	0.6	1.07273	0.0727273	8.47876e-06	Complete degradation	1.0763	1.06621	0.718346	Not affected
YCR023C		Vacuolar membrane protein of unknown function; targeted to vacuole via AP-3 pathway; member of multidrug resistance family; not an essential gene	1.82123	0.821229	1.05028	0.0502793	0.00170715	Complete degradation	1.07081	0.998898	0.000305778	Not affected
YCR024C	SLM5	Mitochondrial asparaginyl-tRNA synthetase	3.38636	2.38636	2.80966	1.80966	0.00106031	No degradation	1.02361	0.921418	0.0481711	Not affected
YCR025C		Putative protein of unknown function; conserved across S. cerevisiae strains; YCR025C is not an essential gene	1.83908	0.83908	1.26724	0.267241	0.00426323	Partial degradation	1.08801	1.144	0.0732859	Not affected
YCR026C	NPP1	Nucleotide pyrophosphatase/phosphodiesterase; mediates extracellular nucleotide phosphate hydrolysis along with Npp2p and Pho5p; activity and expression enhanced during conditions of phosphate starvation; involved in spore wall assembly; NPP1 has a paralog, NPP2, that arose from the whole genome duplication, and an npp1 npp2 double mutant exhibits reduced dityrosine fluorescence relative to the s…	1.79762	0.797619	1.71726	0.717262	0.40473	No degradation	1.12213	1.16933	0.331075	Not affected
YCR027C	RHB1	Putative Rheb-related GTPase; involved in regulating canavanine resistance and arginine uptake; member of the Ras superfamily of G-proteins	4.66667	3.66667	1.03797	0.0379747	0.000997023	Complete degradation	0.982967	1.00683	0.359969	Not affected
YCR028C	FEN2	Plasma membrane H+-pantothenate symporter; confers sensitivity to the antifungal agent fenpropimorph; relocalizes from vacuole to cytoplasm upon DNA replication stress	2.46821	1.46821	1.11561	0.115607	0.000804021	Complete degradation	1.12543	1.05119	0.0562868	Not affected
YCR030C	SYP1	Inhibitor of Las17p-mediated Arp2/3 complex activation; F-BAR protein that directly inhibits Las17p stimulation of Arp2/3 complex-mediated actin assembly in vitro; involved in formation of the endocytic site; intrinsically disordered domain induces bundling of Cdc11p-capped septin filaments to promote septin collar assembly, similar to mammalian ortholog FCHo2; localizes to sites of polarized gro…	7.37324	6.37324	1.29225	0.292254	0.00934225	Partial degradation	1.0482	1.04246	0.632207	Not affected
YCR032W	BPH1	Endosomal protein involved in endocytosis and autophagy; homologous to Chediak-Higashi syndrome and Beige proteins, both of which are implicated in disease syndromes in human and mouse, respectively, due to defective lysosomal trafficking; mutant phenotype and genetic interactions suggest a role in protein sorting	1.71721	0.717213	1.0041	0.00409836	0.0085	Complete degradation	1.06414	1.02067	0.214068	Not affected
YCR033W	SNT1	Set3C histone deacetylase scaffold; can act as prion [ESI+] (Expressed Subtelomeric Information) that drives emergence and transgenerational inheritance of activated chromatin state; prion conformer is triggered by transient Snt1p phosphorylation upon cell cycle arrest; [ESI+] reshapes the activity Set3C, recruiting RNAPII, interfering with Rap1p binding to activate genes in otherwise repressed s…	1.82412	0.824121	1.25377	0.253769	0.00711889	Partial degradation	1.03321	0.980168	0.00157859	Not affected
YCR034W	ELO2	Fatty acid elongase, involved in sphingolipid biosynthesis; acts on fatty acids of up to 24 carbons in length; mutations have regulatory effects on 1,3-beta-glucan synthase, vacuolar ATPase, and the secretory pathway; ELO2 has a paralog, ELO1, that arose from the whole genome duplication; lethality of the elo2 elo3 double null mutation is functionally complemented by human ELOVL1 and weakly compl…	12.5026	11.5026	1.11518	0.115183	0.000681428	Complete degradation	1.03839	0.92071	9.35906e-05	Not affected
YCR035C	RRP43	Exosome non-catalytic core component; involved in 3'-5' RNA processing and degradation in both the nucleus and the cytoplasm; has similarity to E. coli RNase PH and to human hRrp43p (OIP2, EXOSC8); protein abundance increases in response to DNA replication stress	4.01875	3.01875	0.590625	-0.409375	0.00100053	Complete degradation	1.18275	0.317083	0.000802608	Impaired fitness
YCR036W	RBK1	Ribokinase, phosphorylates ribose to ribose-5-phosphate; required for recycling ribose during nucleotide metabolism	6.44776	5.44776	0.992537	-0.00746269	0.00206137	Complete degradation	1.23004	1.03567	7.01029e-06	Not affected
YCR037C	PHO87	Low-affinity inorganic phosphate (Pi) transporter; acts upstream of Pho81p in regulation of PHO pathway; targeted to vacuole via AP-3 pathway; expression is independent of Pi concentration and Pho4p activity; contains 12 membrane-spanning segments; PHO87 has a paralog, PHO90, that arose from the whole genome duplication	1.31	0.31	1.18	0.18	0.0721937	No degradation	1.13841	1.0985	0.0223121	Not affected
YCR038C	BUD5	GTP/GDP exchange factor for Rsr1p (Bud1p); required for both axial and bipolar budding patterns; mutants exhibit random budding in all cell types	1.65278	0.652778	1.13542	0.135417	7.86947e-05	Complete degradation	1.06508	0.923372	0.000652243	Not affected
YCR039C	MATALPHA2	Homeobox-domain protein; with Mcm1p, represses a-specific genes in haploids; acts with A1p to repress transcription of haploid-specific genes in diploids; one of two genes encoded by the MATalpha mating type cassette	1.53793	0.537931	1.15172	0.151724	0.0107133	Complete degradation	1.20779	1.09851	0.00525124	Not affected
YCR041W		Protein of unknown function; overexpression suppresses the high-frequency loss of mini-chromosomes, probably by increasing the rate of proper chromosome segregation; translated gene product of YCR041W, but not its transcript, is responsible for suppression; suppression ability of YCR041W is completely dependent on silencing protein Sir4p	1.50215	0.502146	1.12232	0.122318	0.0164029	Complete degradation	0.973506	1.05935	0.103227	Not affected
YCR042C	TAF2	TFIID subunit (150 kDa); involved in RNA polymerase II transcription initiation	2.02139	1.02139	0.665775	-0.334225	0.000878299	Complete degradation	1.03122	0.535993	1.94521e-05	Impaired fitness
YCR043C		Putative protein of unknown function; green fluorescent protein (GFP)-fusion protein localizes to the Golgi apparatus; YCR043C is not an essential gene	5.71556	4.71556	1.14667	0.146667	0.000749594	Complete degradation	0.990325	1.02633	0.285208	Not affected
YCR044C	PER1	Protein of the endoplasmic reticulum; required for GPI-phospholipase A2 activity that remodels the GPI anchor as a prerequisite for association of GPI-anchored proteins with lipid rafts; functionally complemented by human ortholog PERLD1	4.50485	3.50485	0.995146	-0.00485437	0.00309671	Complete degradation	1.21573	1.03208	0.00228648	Not affected
YCR045C	RRT12	Probable subtilisin-family protease; role in formation of the dityrosine layer of spore walls; localizes to the spore wall and also the nuclear envelope and ER region in mature spores	1.84581	0.845815	1.06167	0.061674	0.00106686	Complete degradation	1.01227	1.02748	0.174938	Not affected
YCR046C	IMG1	Mitochondrial ribosomal protein of the large subunit; required for respiration and for maintenance of the mitochondrial genome	8.3956	7.3956	7.9707	6.9707	0.496755	No degradation	1.11618	1.15923	0.15293	Not affected
YCR047C	BUD23	Ribosome biogenesis factor; methyltransferase that methylates residue G1575 of 18S rRNA; required for rRNA processing and nuclear export of 40S ribosomal subunits independently of methylation activity; required for recruitment of Rps2p; functions with DEAH-box RNA helicase Ecm16p; diploid mutant displays random budding pattern; functional homolog of human WBSCR22	2.02857	1.02857	0.85	-0.15	0.000887094	Complete degradation	1.0196	0.727248	4.75686e-05	Impaired fitness
YCR048W	ARE1	Acyl-CoA:sterol acyltransferase; endoplasmic reticulum enzyme that contributes the major sterol esterification activity in the absence of oxygen; ARE1 has a paralog, ARE2, that arose from the whole genome duplication	1.47651	0.47651	1.11409	0.114094	0.000472416	Complete degradation	1.18162	1.12893	0.194859	Not affected
YCR050C		Non-essential protein of unknown function; deletion mutant is synthetically sick or lethal with alpha-synuclein	1.7193	0.719298	1.02632	0.0263158	2.75501e-06	Complete degradation	0.998784	1.04836	0.479475	Not affected
YCR052W	RSC6	Component of the RSC chromatin remodeling complex; essential for mitotic growth; RSC6 has a paralog, SNF12, that arose from the whole genome duplication	4.21127	3.21127	0.880282	-0.119718	0.00168152	Complete degradation	1.22634	0.819938	0.00576336	Impaired fitness
YCR053W	THR4	Threonine synthase; conserved protein that catalyzes formation of threonine from O-phosphohomoserine; expression is regulated by the GCN4-mediated general amino acid control pathway	16.2552	15.2552	0.872414	-0.127586	0.00208393	Complete degradation	1.06482	0.873884	0.0429493	Not affected
YCR054C	CTR86	Essential protein of unknown function; with orthologs in Ashbya gossypii and Candida albicans; similar to human ATXN10, mutations in which cause spinocerebellar ataxia type 10; codon usage corresponds to that observed for yeast genes expressed at low levels; relative distribution to the nucleus increases upon DNA replication stress	2.1134	1.1134	1	3.70086e-17	0.00163918	Complete degradation	1.05252	0.850933	0.00133933	Not affected
YCR057C	PWP2	Conserved 90S pre-ribosomal component; essential for proper endonucleolytic cleavage of the 35 S rRNA precursor at A0, A1, and A2 sites; contains eight WD-repeats; PWP2 deletion leads to defects in cell cycle and bud morphogenesis	2.98561	1.98561	0.733813	-0.266187	0.0018378	Complete degradation	1.15579	0.498768	0.00146507	Impaired fitness
YCR060W	TAH1	Component of conserved R2TP complex (Rvb1-Rvb2-Tah1-Pih1); R2TP complex interacts with Hsp90 (Hsp82p and Hsc82p) to mediate assembly of large protein complexes such as box C/D snoRNPs and RNA polymerase II; contains a single TPR domain with at least two TPR motifs; plays a role in determining prion variants	4.88079	3.88079	0.97351	-0.0264901	0.000148834	Complete degradation	1.05526	1.08765	0.373172	Not affected
YCR061W		Protein of unknown function; green fluorescent protein (GFP)-fusion protein localizes to the cytoplasm in a punctate pattern; non-essential gene; upregulated by and required for tolerance to 4-Methylcyclohexane methanol; induced by treatment with 8-methoxypsoralen and UVA irradiation; contains 10-11 predicted transmembrane domains	6.41558	5.41558	1.12987	0.12987	0.00601407	Complete degradation	1.1553	1.1644	0.609852	Not affected
YCR063W	BUD31	Component of the SF3b subcomplex of the U2 snRNP; increases efficiency of first and second step pre-mRNA splicing; diploid mutants display a random budding pattern instead of the wild-type bipolar pattern; facilitates passage through G1/S Start, but is not required for G2/M transition or exit from mitosis	6.54248	5.54248	1.10131	0.101307	0.00121053	Complete degradation	1.0081	1.07527	0.0332232	Not affected
YCR065W	HCM1	Forkhead transcription factor; drives S-phase activation of genes involved in chromosome segregation, spindle dynamics, budding; also activates genes involved in respiration, use of alternative energy sources, NAD synthesis, oxidative stress resistance; regulated by cell wall integrity checkpoint; key factor in early adaptation to nutrient deficiency and diauxic shift; suppressor of calmodulin mu…	2.1206	1.1206	1.13568	0.135678	0.00185345	Complete degradation	1.02167	1.06499	0.0241043	Not affected
YCR066W	RAD18	E3 ubiquitin ligase; forms heterodimer with Rad6p to monoubiquitinate PCNA-K164; heterodimer binds single-stranded DNA and has single-stranded DNA dependent ATPase activity; required for postreplication repair; SUMO-targeted ubiquitin ligase (STUbl) that contains a SUMO-interacting motif (SIM) which stimulates its ubiquitin ligase activity towards the sumoylated form of PCNA	1.5	0.5	1.11017	0.110169	0.00175162	Complete degradation	1.0355	0.985439	0.0765647	Not affected
YCR067C	SED4	Integral ER membrane protein that stimulates Sar1p GTPase activity; involved in COPII vesicle budding through disassociation of coat proteins from membranes onto liposomes; binds Sec16p; SED4 has a paralog, SEC12, that arose from the whole genome duplication	5.10606	4.10606	3.71717	2.71717	0.00142813	No degradation	1.09301	0.984235	0.00218905	Not affected
YCR068W	ATG15	Phospholipase B; hydrolyses phosphatidylserine; minor activity against cardiolipin and PtdEtn; required for lysis of autophagic and CVT bodies; targeted to the vacuole via the Pep1p-dependent endosomal VPS pathway; targeted to intravacuolar vesicles during autophagy by the MVB pathway; maintains lipid droplet quantity after the diauxic shift; regulates lipolysis; single membrane spanning protein …	2.58859	1.58859	2.54955	1.54955	0.357453	No degradation	1.06128	1.11814	0.15549	Not affected
YCR069W	CPR4	Peptidyl-prolyl cis-trans isomerase (cyclophilin); catalyzes the cis-trans isomerization of peptide bonds N-terminal to proline residues; has a potential role in the secretory pathway; CPR4 has a paralog, CPR8, that arose from the whole genome duplication	1.9619	0.961905	1.08095	0.0809524	3.60858e-06	Complete degradation	1.19936	1.0727	0.011443	Not affected
YCR071C	IMG2	Mitochondrial ribosomal protein of the large subunit; conserved in metazoa, with similarity to human mitochondrial ribosomal protein MRPL49	7.8227	6.8227	7.6383	6.6383	0.720489	No degradation	1.01174	1.02934	0.375208	Not affected
YCR073C	SSK22	MAP kinase kinase kinase of HOG1 mitogen-activated signaling pathway; functionally redundant with Ssk2p; interacts with and is activated by Ssk1p; phosphorylates Pbs2p; SSK22 has a paralog, SSK2, that arose from the whole genome duplication	1.21145	0.211454	1.03965	0.0396476	0.00124	Complete degradation	1.09252	0.999103	0.0298864	Not affected
YCR073W-A	SOL2	Protein with a possible role in tRNA export; shows similarity to 6-phosphogluconolactonase non-catalytic domains but does not exhibit this enzymatic activity; homologous to Sol3p and Sol4p; SOL2 has a paralog, SOL1, that arose from the whole genome duplication	7.49359	6.49359	1.04487	0.0448718	0.00135064	Complete degradation	1.03002	1.08085	0.0892257	Not affected
YCR075C	ERS1	Protein involved in cystine transport; localizes to the vacuole, plasma membrane and endosome; similarity to human cystinosin, a H(+)-driven transporter involved in L-cystine export from lysosomes and implicated in the disease cystinosis; contains seven transmembrane domains; mutation is functionally complemented by human CTNS	3.12941	2.12941	1.08529	0.0852941	0.00261153	Complete degradation	1.1673	1.06258	0.00496061	Not affected
YCR075W-A	EGO2	Subunit of the EGO/GSE complex; the vacuolar/endosomal membrane associated EGO/GSE complex regulates exit from rapamycin-induced growth arrest, stimulating microautophagy and sorting of Gap1p from the endosome to the plasma membrane; identified by homology to Ashbya gossypii; EGO2 has a paralog, EGO4, that arose from the whole genome duplication	18.093	17.093	1.22674	0.226744	0.00154575	Partial degradation	1.07822	1.04919	0.00870398	Not affected
YCR076C	FUB1	Proteasome-binding protein; interacts physically with multiple subunits of the 20S proteasome and genetically with genes encoding 20S core particle and 19S regulatory particle subunits; specifically blocks all three proteasome active sites; exhibits boundary activity which inhibits the propagation of heterochromatic silencing; contains a PI31 proteasome regulator domain and sequence similarity wi…	7.76863	6.76863	1.07059	0.0705882	0.00139205	Complete degradation	1.15546	1.07937	0.175507	Not affected
YCR077C	PAT1	Deadenylation-dependent mRNA-decapping factor; also required for faithful chromosome transmission, maintenance of rDNA locus stability, and protection of mRNA 3'-UTRs from trimming; associated with topoisomerase II; binds to mRNAs under glucose starvation, most often in the 3' UTR; functionally linked to Pab1p; forms cytoplasmic foci upon DNA replication stress; phosphorylation by PKA inhibits P …	4.97333	3.97333	1.09667	0.0966667	0.000359867	Complete degradation	1.11194	1.00393	0.00233465	Not affected
YCR081W	SRB8	Subunit of the RNA polymerase II mediator complex; associates with core polymerase subunits to form the RNA polymerase II holoenzyme; essential for transcriptional regulation; involved in glucose repression	1.42857	0.428571	0.823308	-0.176692	2.16346e-05	Complete degradation	1.05574	1.04103	0.398625	Not affected
YCR082W	AHC2	Component of the ADA histone acetyltransferase complex; Ahc2p and Ahc1p are unique to the ADA complex and not shared with the related SAGA and SLIK complexes; may tether Ahc1p to the complex	1.64286	0.642857	1.07143	0.0714286	0.0115938	Complete degradation	1.00531	1.15591	0.0119198	Not affected
YCR083W	TRX3	Mitochondrial thioredoxin; highly conserved oxidoreductase required to maintain the redox homeostasis of the cell, forms the mitochondrial thioredoxin system with Trr2p, redox state is maintained by both Trr2p and Glr1p	15.4631	14.4631	13.5906	12.5906	0.0408277	No degradation	1.11341	1.0596	0.00171599	Not affected
YCR084C	TUP1	Transcriptional regulator; functions primarily as a transcriptional co-repressor with Cyc8p but can also function as a co-activator, recruiting SWI/SNF and SAGA complexes to promoters; target genes may be uniquely repressed by Tup1p or Cyc8p, subject to redundant repression, or in some cases de-repression of target genes in a tup1 mutant is dependent upon CYC8 and vice versa; establishes a repres…	10.2384	9.23837	1.12791	0.127907	0.000717714	Complete degradation	1.20088	1.13407	0.0132895	Not affected
YCR085W		Putative protein of unknown function; conserved among S. cerevisiae strains; YCR085W is not an essential gene	2.52761	1.52761	1.14724	0.147239	2.79222e-06	Complete degradation	0.975157	1.03275	0.000603408	Not affected
YCR086W	CSM1	Nucleolar protein that mediates homolog segregation during meiosis I; forms a complex with Lrs4p and then Mam1p at kinetochores; required for condensin recruitment to the replication fork barrier site and rDNA repeat segregation	3.56995	2.56995	1.04663	0.0466321	2.27519e-07	Complete degradation	1.0291	0.944142	0.000765333	Not affected
YCR087C-A		Protein of unknown function; binds zinc; phosphomutants exhibit phenotypes, suggesting functionality of phosphosites; green fluorescent protein (GFP)-fusion protein localizes to the nucleolus; YCR087C-A is not an essential gene	1.60622	0.606218	1.00518	0.00518135	0.000321185	Complete degradation	1.03826	1.07731	0.0185483	Not affected
YCR087W		Dubious open reading frame; unlikely to encode a functional protein, based on available experimental and comparative sequence data; partially overlaps uncharacterized gene YCR087C-A; YCR087W is not an essential gene	1.4497	0.449704	1.01183	0.0118343	0.00016213	Complete degradation	1.14025	1.05535	0.297068	Not affected
YCR088W	ABP1	Actin-binding protein of the cortical actin cytoskeleton; important for activation of actin nucleation mediated by the Arp2/Arp3 complex; inhibits actin filament elongation at the barbed-end; phosphorylation within its proline-rich region, mediated by Cdc28p and Pho85p, protects Abp1p from PEST sequence-mediated proteolysis; mammalian homolog of HIP-55 (hematopoietic progenitor kinase 1 [HPK1]-in…	21.0113	20.0113	1.10452	0.10452	1.00486e-05	Complete degradation	1.04595	1.0154	0.323226	Not affected
YCR089W	FIG2	Cell wall adhesin, expressed specifically during mating; may be involved in maintenance of cell wall integrity during mating; FIG2 has a paralog, AGA1, that arose from the whole genome duplication	1.13115	0.131148	1.16393	0.163934	0.338776	Not detectable	0.976957	0.977149	0.587616	Not affected
YCR090C		Putative protein of unknown function; green fluorescent protein (GFP)-fusion protein localizes to the cytoplasm and nucleus; YCR090C is not an essential gene	7.48462	6.48462	0.946154	-0.0538462	0.00184505	Complete degradation	1.06038	0.995631	0.0607922	Not affected
YCR091W	KIN82	Putative serine/threonine protein kinase; implicated in the regulation of phospholipid asymmetry through the activation of phospholipid translocases (flippases); involved in the phosphorylation of upstream inhibitory kinase Ypk1p along with Fpk1p; has a redundant role in the cellular response to mating pheromone; KIN82 has a paralog, FPK1, that arose from the whole genome duplication	1.98795	0.987952	1.04217	0.0421687	0.00374996	Complete degradation	0.944383	1.00724	0.0155028	Not affected
YCR092C	MSH3	Mismatch repair protein; forms dimers with Msh2p that mediate repair of insertion or deletion mutations and removal of nonhomologous DNA ends, contains a PCNA (Pol30p) binding motif required for genome stability	1.58235	0.582353	1.07941	0.0794118	0.00153402	Complete degradation	1.03687	0.982633	0.000583472	Not affected
YCR093W	CDC39	Subunit of the CCR4-NOT1 core complex; this complex has multiple roles in the regulation of mRNA levels including regulation of transcription and destabilization of mRNA by deadenylation; basal transcription factor that increases initiation and elongation; activates the ATPase activity of Dhh1p, resulting in processing body disassembly	4.97931	3.97931	0.586207	-0.413793	0.00163801	Complete degradation	1.10071	0.364731	3.53607e-08	Impaired fitness
YCR094W	CDC50	Endosomal protein that interacts with phospholipid flippase Drs2p; interaction with Cdc50p is essential for Drs2p catalytic activity; mutations affect cell polarity and polarized growth; similar to Lem3p; CDC50 has a paralog, YNR048W, that arose from the whole genome duplication	3.48571	2.48571	0.988571	-0.0114286	0.00116887	Complete degradation	1.09059	0.953469	0.00295853	Not affected
YCR095C	OCA4	Cytoplasmic protein required for replication of Brome mosaic virus; S. cerevisiae is a model system for studying replication of positive-strand RNA viruses in their natural hosts	2.23469	1.23469	1.08673	0.0867347	0.000227215	Complete degradation	1.10297	1.0892	0.866941	Not affected
YCR097W-A		Dubious open reading frame; unlikely to encode a functional protein, based on available experimental and comparative sequence data; identified by homology to a hemiascomycetous yeast protein	1.69935	0.699346	0.977124	-0.0228758	0.00135843	Complete degradation	1.21469	1.25015	0.473564	Not affected
YCR098C	GIT1	Plasma membrane permease; mediates uptake of glycerophosphoinositol and glycerophosphocholine as sources of the nutrients inositol and phosphate; expression and transport rate are regulated by phosphate and inositol availability	1.61712	0.617117	1.09009	0.0900901	0.00016345	Complete degradation	0.994643	1.00557	0.375468	Not affected
YCR099C		Putative protein of unknown function	1.2402	0.240196	1.21569	0.215686	0.438086	No degradation	0.968439	1.01646	0.173853	Not affected
YCR100C		Protein involved in protein sorting; involved in targeting mitochondrial membrane proteins to mitochondrial translocation system; mutation causes respiration defects	1.13426	0.134259	1.09954	0.099537	0.396066	Not detectable	0.945491	1.00598	0.0222007	Not affected
YCR101C		Putative protein of unknown function; localizes to the membrane fraction; YCR101C is not an essential gene	1.30672	0.306723	1.30252	0.302521	0.920096	No degradation	1.06331	1.02394	0.128197	Not affected
YCR102C		Putative quinone oxidoreductase; overexpression improves ethanol production and acid stress resistance; involved in copper metabolism; similar to Cochliobolus carbonum toxD gene	1.72093	0.72093	0.97907	-0.0209302	6.71731e-06	Complete degradation	0.869268	0.963082	0.00881244	Not affected
YCR102W-A		Dubious open reading frame; unlikely to encode a functional protein, based on available experimental and comparative sequence data	1.14194	0.141935	1.16129	0.16129	0.533245	Not detectable	1.14887	1.11666	0.557719	Not affected
YCR104W	PAU3	Member of the seripauperin multigene family; encoded mainly in subtelomeric region; active during alcoholic fermentation; regulated by anaerobiosis; negatively regulated by oxygen; repressed by heme	1.14085	0.140845	1.00939	0.00938967	0.0313471	Not detectable	1.11815	1.06533	0.0440334	Not affected
YCR105W	ADH7	NADPH-dependent medium chain alcohol dehydrogenase; has broad substrate specificity; member of the cinnamyl family of alcohol dehydrogenases; may be involved in fusel alcohol synthesis or in aldehyde tolerance	1.73469	0.734694	1.08163	0.0816327	0.0348727	Complete degradation	0.971643	1.09121	0.00723505	Not affected
YCR106W	RDS1	Putative zinc cluster transcription factor; involved in conferring resistance to cycloheximide	1.17476	0.174757	1.06796	0.0679612	0.385178	Not detectable	1.2345	1.07057	0.0438896	Not affected
YCR107W	AAD3	Putative aryl-alcohol dehydrogenase; similar to P. chrysosporium aryl-alcohol dehydrogenase; mutational analysis has not yet revealed a physiological role; AAD3 has a paralog, AAD15, that arose from a segmental duplication; members of the AAD gene family comprise three pairs (AAD3 + AAD15, AAD6/AAD16 + AAD4, AAD10 + AAD14) whose two genes are more related to one another than to other members of t…	1.17284	0.17284	1.03704	0.037037	0.0486901	Not detectable	1.18269	1.03482	0.0173432	Not affected
YDL001W	RMD1	Cytoplasmic protein required for sporulation; targeted to vacuole via AP-3 pathway	1.39496	0.394958	0.890756	-0.109244	0.0141905	Complete degradation	0.963335	0.923965	0.155493	Not affected
YDL002C	NHP10	Non-essential INO80 chromatin remodeling complex subunit; preferentially binds DNA ends, protecting them from exonucleatic cleavage; deletion affects telomere maintenance via recombination; related to mammalian high mobility group proteins	4.22963	3.22963	0.937037	-0.062963	0.00161748	Complete degradation	1.12449	1.01975	0.0654212	Not affected
YDL003W	MCD1	Essential alpha-kleisin subunit of the cohesin complex; required for sister chromatid cohesion in mitosis; subject to proteolytic cleavage by separase Esp1p, resulting in dissociation of cohesin from chromatin and the separation of sister chromatids at the mitotic metaphase-to-anaphase transition; apoptosis induces cleavage and translocation of a C-terminal fragment to mitochondria; expression pe…	1.32804	0.328042	0.574074	-0.425926	0.000903612	Complete degradation	1.05528	0.301943	1.325e-10	Impaired fitness
YDL005C	MED2	Subunit of the RNA polymerase II mediator complex; associates with core polymerase subunits to form the RNA polymerase II holoenzyme; essential for transcriptional regulation; relocalizes to the cytosol in response to hypoxia	2.83721	1.83721	0.732558	-0.267442	0.00202018	Complete degradation	1.21035	0.761791	4.19451e-05	Impaired fitness
YDL006W	PTC1	Type 2C protein phosphatase (PP2C); dephosphorylates Hog1p, inactivating the osmosensing MAPK cascade; involved in Fus3p activation during pheromone response; deletion affects precursor tRNA splicing, mitochondrial inheritance, and sporulation; involved in myosin-V dependent inheritance of mitochondria, peroxisomes, vacuoles and secretory vesicles; localizes to the nucleus, cytoplasm and peroxiso…	3.88889	2.88889	0.982639	-0.0173611	0.000922717	Complete degradation	1.08094	0.920969	0.0250942	Not affected
YDL007C-A		Putative protein of unknown function	2.50826	1.50826	1.94215	0.942149	0.00338481	No degradation	1.03039	1.02994	0.697251	Not affected
YDL007W	RPT2	ATPase of the 19S regulatory particle of the 26S proteasome; one of six ATPases of the regulatory particle; involved in the degradation of ubiquitinated substrates; required for normal peptide hydrolysis by the core 20S particle; N-myristoylation of Rpt2p at Gly2 is involved in regulating the proper intracellular distribution of proteasome activity by controlling the nuclear localization of the 2…	18.7191	17.7191	1.22766	0.22766	0.00150016	Partial degradation	1.01184	0.551705	0.000182881	Impaired fitness
YDL008W	APC11	Catalytic core subunit, Anaphase-Promoting Complex/Cyclosome (APC/C); which is a ubiquitin-protein ligase required for degradation of anaphase inhibitors, including mitotic cyclins, during the metaphase/anaphase transition; contains a RING-H2 domain that is required for activity	1.40385	0.403846	0.951923	-0.0480769	0.00847583	Complete degradation	0.991279	0.819959	8.1416e-06	Not affected
YDL009C		Protein of unknown function; mRNA identified as translated by ribosome profiling data; SWAT-GFP and mCherry fusion proteins localize to the cytosol; partially overlaps the verified ORF YDL010W; YDL009C is not an essential gene	2.49573	1.49573	1.05769	0.0576923	3.63626e-07	Complete degradation	0.998387	1.0845	0.00536154	Not affected
YDL010W	GRX6	Cis-Golgi localized monothiol glutaredoxin, binds Fe-S cluster; more similar in activity to dithiol than other monothiol glutaredoxins; involved in the oxidative stress response; GRX6 has a paralog, GRX7, that arose from the whole genome duplication	2.21359	1.21359	2.22816	1.22816	0.762719	No degradation	1.01227	1.04616	0.195146	Not affected
YDL012C		Tail-anchored plasma membrane protein with a conserved CYSTM module; possibly involved in response to stress; may contribute to non-homologous end-joining (NHEJ) based on ydl012c htz1 double null phenotype; YDL012C has a paralog, YBR016W, that arose from the whole genome duplication	3.69737	2.69737	0.960526	-0.0394737	0.00161199	Complete degradation	1.09595	1.01304	0.0229478	Not affected
YDL014W	NOP1	Histone glutamine methyltransferase, modifies H2A at Q105 in nucleolus; component of the small subunit processome complex, which is required for processing of pre-18S rRNA; ortholog of mammalian fibrillarin; inviability of the null mutant is functionally complemented by human FBL	32.8	31.8	0.9	-0.1	0.000879495	Complete degradation	0.699336	0.61581	0.00153614	Not affected
YDL015C	TSC13	Enoyl reductase; catalyzes last step in each cycle of very long chain fatty acid elongation; localizes to ER, highly enriched in a structure marking nuclear-vacuolar junctions; coimmunoprecipitates with elongases Elo2p and Elo3p; protein increases in abundance and relative distribution to ER foci increases upon DNA replication stress; human homolog TECR implicated in nonsyndromic mental retardati…	19.9657	18.9657	0.765714	-0.234286	0.00218429	Complete degradation	1.11192	0.728335	0.00630255	Impaired fitness
YDL017W	CDC7	S/T kinase and catalytic subunit of DDK (Dbf4-dependent kinase); required for origin firing and replication initiation; phosphorylates MCM subunits and Cdc45 to drive assembly of the pre-IC and the CMG helicase; maintains Cse4p at kinetochores through phosphorylation to regulate chromosome segregation, regulates pre-meiotic replication, meiotic DSB formation, monopolar attachment of homologs duri…	1.53608	0.536082	0.93299	-0.0670103	0.00408237	Complete degradation	1.04145	0.710986	4.27504e-08	Impaired fitness
YDL018C	ERP3	Protein with similarity to Emp24p and Erv25p; member of the p24 family involved in ER to Golgi transport	4.56566	3.56566	1.07071	0.0707071	0.00104905	Complete degradation	1.11167	1.11122	0.814068	Not affected
YDL019C	OSH2	Member of an oxysterol-binding protein family with seven members; in S. cerevisiae, family members have overlapping, redundant functions in sterol metabolism and collectively perform a function essential for viability; contains FFAT motif; interacts with ER anchor Scs2p at patches at the plasma membrane and at the nuclear envelope; regulated by sterol binding; OSH2 has a paralog, SWH1, that arose…	5.64103	4.64103	1.05449	0.0544872	0.0017643	Complete degradation	1.03012	1.17062	0.0102911	Not affected
YDL020C	RPN4	Transcription factor that stimulates expression of proteasome genes; Rpn4p levels are in turn regulated by the 26S proteasome in a negative feedback control mechanism; RPN4 is transcriptionally regulated by various stress responses; relative distribution to the nucleus increases upon DNA replication stress	1.24	0.24	1.03333	0.0333333	0.0150787	Complete degradation	1.0044	1.00774	0.914739	Not affected
YDL021W	GPM2	Nonfunctional homolog of Gpm1p phosphoglycerate mutase; if functional, would convert 3-phosphoglycerate to 2-phosphoglycerate in glycolysis; GPM2 has a paralog, GPM3, that arose from the whole genome duplication	11.2434	10.2434	1.02961	0.0296053	0.00121882	Complete degradation	1.05764	1.09935	0.071855	Not affected
YDL022C-A		Protein of unknown function; SWAT-GFP and mCherry fusion proteins localize to the cytosol; partially overlaps the verified gene DIA3; identified by fungal homology and RT-PCR; mRNA identified as translated by ribosome profiling data	1.27273	0.272727	1.0368	0.0367965	0.0196882	Complete degradation	1.13623	1.1877	0.00257722	Not affected
YDL022W	GPD1	NAD-dependent glycerol-3-phosphate dehydrogenase; key enzyme of glycerol synthesis, essential for growth under osmotic stress; expression regulated by high-osmolarity glycerol response pathway; protein abundance increases in response to DNA replication stress; constitutively inactivated via phosphorylation by the protein kinases Ypk1p and Ypk2p, dephosphorylation increases catalytic activity; for…	84.3163	83.3163	2.02551	1.02551	0.00128597	Partial degradation	1.10735	1.06363	0.33983	Not affected
YDL024C	DIA3	Protein of unknown function; involved in invasive and pseudohyphal growth	1.13527	0.135266	1.1087	0.108696	0.58104	Not detectable	1.03976	0.861024	0.0119838	Not affected
YDL025C	RTK1	Putative protein kinase, potentially phosphorylated by Cdc28p; interacts with ribosome biogenesis factors, Cka2, Gus1 and Arc1; protein abundance increases in response to DNA replication stress	6.24091	5.24091	1.26136	0.261364	1.99636e-05	Partial degradation	1.09806	1.18279	0.000934257	Not affected
YDL027C	MRX9	Mitochondrial inner membrane protein; high copy suppressor of ER stress-mediated cell death; overexpression increases O2 consumption, impairs processing of COB and COX1 RNAs encoding mitochondrial oxidative phosphorylation factors, and impacts the transition from fermentative to respiratory metabolism	4.53571	3.53571	3.59524	2.59524	0.00054395	No degradation	1.00608	1.02363	0.0224117	Not affected
YDL028C	MPS1	Dual-specificity kinase; required for SPB duplication and spindle checkpoint function in mitosis and meiosis; contributes to bi-orientation, promoting formation of force-generating kinetochore-microtubule attachments in meiosis I; autophosphorylation required for function; substrates include SPB proteins (Spc42p, Spc110p, Spc98p), mitotic exit network protein Mob1p, kinetochore protein Cnn1p, and…	1.13287	0.132867	0.608392	-0.391608	6.96739e-06	Not detectable	1.04719	0.229541	1.45049e-11	Impaired fitness
YDL029W	ARP2	Essential component of the Arp2/3 complex; Arp2/3 is a highly conserved actin nucleation center required for the motility and integrity of actin patches; involved in endocytosis and membrane growth and polarity; required for efficient Golgi-to-ER trafficking in COPI mutants	32.3216	31.3216	0.508772	-0.491228	0.00102746	Complete degradation	0.994399	0.212135	5.23024e-05	Impaired fitness
YDL030W	PRP9	Subunit of the SF3a splicing factor complex; required for spliceosome assembly; acts after the formation of the U1 snRNP-pre-mRNA complex	1.94059	0.940594	0.35396	-0.64604	0.00309401	Complete degradation	1.12099	0.235284	9.59292e-09	Impaired fitness
YDL035C	GPR1	Plasma membrane G protein coupled receptor (GPCR); interacts with the heterotrimeric G protein alpha subunit, Gpa2p, and with Plc1p; sensor that integrates nutritional signals with the modulation of cell fate via PKA and cAMP synthesis	1.60784	0.607843	0.970588	-0.0294118	0.000944105	Complete degradation	0.961012	1.00472	0.462319	Not affected
YDL036C	PUS9	Mitochondrial tRNA:pseudouridine synthase; catalyzes the formation of pseudouridine at position 32 in mitochondrial tRNAs; contains an N-terminal mitochondrial targeting sequence; PUS9 has a paralog, RIB2, that arose from the whole genome duplication	2.51923	1.51923	1.88782	0.887821	0.0117167	No degradation	1.03573	1.02483	0.312125	Not affected
YDL037C	BSC1	Protein of unconfirmed function; similar to cell surface flocculin Flo11p; ORF exhibits genomic organization compatible with a translational readthrough-dependent mode of expression; in W303 strain one continuous open reading frame comprising of YDL037C, the intergenic region and YDL039C encodes the gene IMI1	1.12174	0.121739	0.982609	-0.0173913	0.376835	Not detectable	1.07437	1.04667	0.52833	Not affected
YDL039C	PRM7	Pheromone-regulated protein; predicted to have one transmembrane segment; promoter contains Gcn4p binding elements; in W303 strain one continuous open reading frame comprising of YDL037C, the intergenic region and YDL039C encodes the IMI1	1.0082	0.00819672	0.954918	-0.045082	0.358294	Not detectable	1.24157	1.12631	0.0417581	Not affected
YDL040C	NAT1	Subunit of protein N-terminal acetyltransferase NatA; NatA comprised of Nat1p, Ard1p, and Nat5p; N-terminally acetylates many proteins to influence multiple processes such as cell cycle progression, heat-shock resistance, mating, sporulation, telomeric silencing and early stages of mitophagy; orthologous to human NAA15; expression of both human NAA10 and NAA15 functionally complements ard1 nat1 d…	8.63248	7.63248	1.01709	0.017094	0.000650515	Complete degradation	1.18303	1.16043	0.596028	Not affected
YDL042C	SIR2	Conserved NAD+ dependent histone deacetylase of the Sirtuin family; deacetylation targets are primarily nuclear proteins; required for telomere hypercluster formation in quiescent yeast cells; involved in regulation of lifespan; plays roles in silencing at HML, HMR, telomeres, and rDNA; negatively regulates initiation of DNA replication, suppressing early firing of multicopy rDNA origins; functio…	2.44976	1.44976	0.971292	-0.0287081	0.00154975	Complete degradation	1.03572	1.01175	0.0106806	Not affected
YDL043C	PRP11	Subunit of the SF3a splicing factor complex; required for spliceosome assembly	2.37288	1.37288	0.940678	-0.059322	0.00154838	Complete degradation	1.1691	1.15032	0.77915	Not affected
YDL044C	MTF2	Mitochondrial protein that interacts with mitochondrial RNA polymerase; interacts with an N-terminal region of mitochondrial RNA polymerase (Rpo41p) and couples RNA processing and translation to transcription	1.8617	0.861702	1.48936	0.489362	0.0510385	No degradation	1.10819	1.18634	0.0644442	Not affected
YDL045C	FAD1	Flavin adenine dinucleotide (FAD) synthetase; performs the second step in synthesis of FAD from riboflavin; mutation is functionally complemented by human FLAD1	2.71642	1.71642	1.56716	0.567164	0.000962636	Partial degradation	1.02148	1.05229	0.0466605	Not affected
YDL045W-A	MRP10	Mitochondrial ribosomal protein of the small subunit; contains twin cysteine-x9-cysteine motifs; oxidized by Mia40p during import into mitochondria	1.85047	0.850467	1.05607	0.0560748	0.000139408	Complete degradation	0.64672	0.76764	0.000935792	Not affected
YDL046W	NPC2	Sterol transport protein, functional homolog of human NPC2 Niemann-Pick disease type C2 protein; together with Ncr1p mediates integration of ergosterol into vacuolar membrane; functions as general ÔÇ£lipid solubilizerÔÇØ, binds variety of amphiphilic lipid ligands; targeted to vacuole via Vps10p-dependent endosomal vacuolar protein sorting pathway; yeast NPC2 can complement mutations in human NPC2	4.24255	3.24255	4.1234	3.1234	0.0773978	No degradation	1.06768	1.02705	0.0139705	Not affected
YDL047W	SIT4	Ceramide-activated, type 2A-related serine-threonine phosphatase; functions in G1/S transition of mitotic cycle; controls lifespan, mitochondrial function, cell cycle progression by regulating HXK2 phosphorylation; regulator of COPII coat dephosphorylation; required for ER to Golgi traffic; interacts with Hrr25p kinase; cytoplasmic and nuclear protein that modulates functions mediated by Pkc1p in…	1.5618	0.561798	1.0618	0.0617978	0.0133009	Complete degradation	0.631126	1.06796	7.02135e-09	Not affected
YDL048C	STP4	Protein containing a Kruppel-type zinc-finger domain; similar to Stp1p, Stp2p; predicted transcription factor; relative distribution to the nucleus increases upon DNA replication stress; STP4 has a paralog, STP3, that arose from the whole genome duplication	1.28261	0.282609	1.03986	0.0398551	0.0122532	Complete degradation	0.998147	0.990451	0.754867	Not affected
YDL049C	KNH1	Protein with similarity to Kre9p; Kre9p is involved in cell wall beta 1,6-glucan synthesis; overproduction suppresses growth defects of a kre9 null mutant; required for propionic acid resistance	2.06034	1.06034	1.40948	0.409483	0.00458183	Partial degradation	1.10647	1.05844	0.553377	Not affected
YDL051W	LHP1	RNA binding protein required for maturation of tRNA and U6 snRNA; acts as a molecular chaperone for RNAs transcribed by polymerase III; homologous to human La (SS-B) autoantigen	12.7527	11.7527	1.00538	0.00537634	0.000628293	Complete degradation	1.04559	1.05662	0.317289	Not affected
YDL052C	SLC1	1-acyl-sn-glycerol-3-phosphate acyltransferase; catalyzes the acylation of lysophosphatidic acid to form phosphatidic acid, a key intermediate in lipid metabolism; enzymatic activity detected in lipid particles and microsomes	25.8213	24.8213	1.0234	0.0234043	0.00102614	Complete degradation	1.02856	1.03544	0.75746	Not affected
YDL053C	PBP4	Pbp1p binding protein; interacts strongly with Pab1p-binding protein 1 (Pbp1p) in the yeast two-hybrid system; also interacts with Lsm12p in a copurification assay; relative distribution to the nucleus increases upon DNA replication stress; also detected in peroxisomes	2.42424	1.42424	1.04848	0.0484848	0.0010113	Complete degradation	1.09233	1.08359	0.574233	Not affected
YDL054C	MCH1	Protein with similarity to mammalian monocarboxylate permeases; monocarboxylate permeases are involved in transport of monocarboxylic acids across the plasma membrane but mutant is not deficient in monocarboxylate transport	3.70988	2.70988	1.10494	0.104938	0.000521891	Complete degradation	1.0411	1.02281	0.184438	Not affected
YDL055C	PSA1	GDP-mannose pyrophosphorylase (mannose-1-phosphate guanyltransferase); synthesizes GDP-mannose from GTP and mannose-1-phosphate in cell wall biosynthesis; required for normal cell wall structure	183.405	182.405	0.447368	-0.552632	0.000362206	Complete degradation	1.22727	0.0944417	8.79436e-07	Impaired fitness
YDL056W	MBP1	Transcription factor; involved in regulation of cell cycle progression from G1 to S phase, forms a complex with Swi6p that binds to MluI cell cycle box regulatory element in promoters of DNA synthesis genes	2.9527	1.9527	1.03041	0.0304054	0.00107302	Complete degradation	1.12363	1.13154	0.753779	Not affected
YDL057W		Putative protein of unknown function; YDL057W is not an essential gene	5.06838	4.06838	1.05342	0.0534188	0.00075465	Complete degradation	1.14026	1.10477	0.123568	Not affected
YDL058W	USO1	Essential protein involved in vesicle-mediated ER to Golgi transport; binds membranes and functions during vesicle docking to the Golgi; required for assembly of the ER-to-Golgi SNARE complex	3.42857	2.42857	0.77551	-0.22449	5.63256e-05	Complete degradation	1.09746	0.614643	5.87642e-06	Impaired fitness
YDL059C	RAD59	Protein involved DNA double-strand break repair; repairs breaks in DNA during vegetative growth via recombination and single-strand annealing; anneals complementary single-stranded DNA; forms nuclear foci upon DNA replication stress; required for loading of Rad52p to DSBs; regulates replication fork progression in DNA ligase I-deficient cells; paralog of Rad52p	2.10156	1.10156	1.02344	0.0234375	0.0221466	Complete degradation	1.09768	1.05935	0.214429	Not affected
YDL060W	TSR1	Protein required for processing of 20S pre-rRNA in the cytoplasm; associates with pre-40S ribosomal particles; inhibits the premature association of 60S subunits with assembling 40S subunits in the cytoplasm; similar to Bms1p; relocalizes from nucleus to cytoplasm upon DNA replication stress	4.112	3.112	0.664	-0.336	0.00484124	Complete degradation	1.18789	0.349578	3.6453e-07	Impaired fitness
YDL061C	RPS29B	Protein component of the small (40S) ribosomal subunit; homologous to mammalian ribosomal protein S29 and bacterial S14; RPS29B has a paralog, RPS29A, that arose from the whole genome duplication	77.4603	76.4603	1.05952	0.0595238	0.00116059	Complete degradation	1.00532	0.813429	7.9099e-08	Not affected
YDL063C	SYO1	Transport adaptor or symportin; assembly chaperone that co-translationally associates with nascent Rpl5p, preventing aggregation; facilitates synchronized nuclear coimport of two 5S-rRNA binding proteins, Rpl5p and Rpl11p, mediated by import receptor Kap104p; required for biogenesis of the large ribosomal subunit; green fluorescent protein (GFP)-fusion protein localizes to the cytoplasm and nucle…	3.32374	2.32374	1.02158	0.0215827	0.00278351	Complete degradation	1.05824	1.06615	0.729407	Not affected
YDL064W	UBC9	SUMO-conjugating enzyme involved in the Smt3p conjugation pathway; nuclear protein required for S- and M-phase cyclin degradation and mitotic control; involved in proteolysis mediated by the anaphase-promoting complex cyclosome (APCC)	11.5074	10.5074	1.08088	0.0808824	0.0011862	Complete degradation	0.898482	1.00795	0.043975	Not affected
YDL065C	PEX19	Chaperone and import receptor for newly-synthesized class I PMPs; binds peroxisomal membrane proteins (PMPs) in the cytoplasm and delivers them to the peroxisome for subsequent insertion into the peroxisomal membrane; interacts with Myo2p and contributes to peroxisome partitioning	10.4878	9.4878	1.07073	0.0707317	0.00214403	Complete degradation	1.03397	1.01819	0.416421	Not affected
YDL066W	IDP1	Mitochondrial NADP-specific isocitrate dehydrogenase; catalyzes the oxidation of isocitrate to alpha-ketoglutarate; not required for mitochondrial respiration and may function to divert alpha-ketoglutarate to biosynthetic processes	16.0172	15.0172	14.0431	13.0431	0.0147463	No degradation	1.05246	1.19173	0.000940229	Not affected
YDL067C	COX9	Subunit VIIa of cytochrome c oxidase (Complex IV); Complex IV is the terminal member of the mitochondrial inner membrane electron transport chain	11.837	10.837	1.10741	0.107407	0.0025232	Complete degradation	0.544871	0.504808	0.0168546	Not affected
YDL069C	CBS1	Mitochondrial translational activator of the COB mRNA; membrane protein that interacts with translating ribosomes, acts on the COB mRNA 5'-untranslated leader	2.29004	1.29004	1.85931	0.859307	0.00131682	No degradation	1.15401	1.05902	0.0161508	Not affected
YDL072C	YET3	Protein of unknown function; YET3 null mutant decreases the level of secreted invertase; homolog of human BAP31 protein; protein abundance increases in response to DNA replication stress	16.2718	15.2718	0.880259	-0.119741	0.000681972	Complete degradation	1.14818	1.08416	0.00814416	Not affected
YDL073W	AHK1	Scaffold protein in the HKR1 sub-branch of the Hog1p-signaling pathway; physically interacts with the cytoplasmic domain of Hkr1p, and with Sho1p, Pbs2p, and Ste11p; prevents cross-talk signaling from Hkr1p of the osmotic stress MAPK cascade to the Kss1p MAPK cascade; non-essential gene	1.50242	0.502415	1.02657	0.02657	0.00171626	Complete degradation	1.11253	1.02628	0.149714	Not affected
YDL074C	BRE1	E3 ubiquitin ligase; forms heterodimer with Rad6p to regulate K63 polyubiquitination in response to oxidative stress and to monoubiquinate histone H2B-K123, which is required for the subsequent methylation of histone H3-K4 and H3-K79; required for DSBR, transcription, silencing, and checkpoint control; interacts with RNA-binding protein Npl3p, linking histone ubiquitination to mRNA processing; Br…	3.82249	2.82249	0.878698	-0.121302	0.00504075	Complete degradation	0.725325	0.705268	0.341783	Not affected
YDL076C	RXT3	Component of the Rpd3L histone deacetylase complex; involved in histone deacetylation; protein abundance increases in response to DNA replication stress	4.26531	3.26531	1.18707	0.187075	0.000804021	Complete degradation	1.06173	1.05965	0.480212	Not affected
YDL077C	VAM6	Guanine nucleotide exchange factor for the GTPase Gtr1p; subunit of the HOPS endocytic tethering complex; vacuole membrane protein; functions as a Rab GTPase effector, interacting with both GTP- and GDP-bound conformations of Ypt7p; facilitates tethering and promotes membrane fusion events at the late endosome and vacuole; required for both membrane and protein trafficking; component of vacuole-m…	1.98515	0.985149	0.918317	-0.0816832	0.000231772	Complete degradation	1.08061	1.04882	0.0685118	Not affected
YDL078C	MDH3	Peroxisomal malate dehydrogenase; catalyzes interconversion of malate and oxaloacetate; involved in the glyoxylate cycle; mutation in human homolog MDH2 causes early-onset severe encephalopathy	26.1232	25.1232	0.997537	-0.00246305	0.000491578	Complete degradation	1.00539	1.03082	0.695957	Not affected
YDL079C	MRK1	Glycogen synthase kinase 3 (GSK-3) homolog; one of four GSK-3 homologs in S. cerevisiae that function to activate Msn2p-dependent transcription of stress responsive genes and that function in protein degradation; MRK1 has a paralog, RIM11, that arose from the whole genome duplication	1.89916	0.89916	1.04202	0.0420168	0.0133046	Complete degradation	1.03216	1.04795	0.443878	Not affected
YDL080C	THI3	Regulatory protein that binds Pdc2p and Thi2p transcription factors; activates thiamine biosynthesis transcription factors Pdc2p and Thi2p by binding to them, but releases and de-activates them upon binding to thiamine pyrophosphate (TPP), the end product of the pathway; has similarity to decarboxylases but enzymatic activity is not detected	1.68485	0.684848	0.984848	-0.0151515	0.00136829	Complete degradation	1.02906	1.03903	0.476696	Not affected
YDL082W	RPL13A	Ribosomal 60S subunit protein L13A; not essential for viability; homologous to mammalian ribosomal protein L13, no bacterial homolog; RPL13A has a paralog, RPL13B, that arose from the whole genome duplication	67.6434	66.6434	1.17483	0.174825	0.00300572	Complete degradation	1.07734	0.982108	0.0454605	Not affected
YDL085C-A		Homolog of modifier of aggregation-4 (MOAG-4) from worm and small EDRK-rich factor protein (SERF1a) from human; highly conserved enhancer of amyloid formation of A╬▓40 and ╬▒-synuclein both in vitro and in vivo; protein displays very high degree of disorder, segment spanning residues 36E-65K has strong helical propensity	22.2795	21.2795	1.09317	0.0931677	0.00341761	Complete degradation	1.08915	1.03625	0.0236466	Not affected
YDL085W	NDE2	Mitochondrial external NADH dehydrogenase; catalyzes the oxidation of cytosolic NADH; Nde1p and Nde2p are involved in providing the cytosolic NADH to the mitochondrial respiratory chain; NDE2 has a paralog, NDE1, that arose from the whole genome duplication	7.54032	6.54032	1.62903	0.629032	0.00435033	Partial degradation	1.02278	1.0277	0.842875	Not affected
YDL086C-A		Dubious open reading frame; unlikely to encode a functional protein, based on available experimental and comparative sequence data; overlaps uncharacterized ORF YDL086W; identified by gene-trapping, microarray expression analysis, and genome-wide homology searching	1.62338	0.623377	1.19805	0.198052	0.0503053	No degradation	1.03801	1.01481	0.228149	Not affected
YDL086W		Putative carboxymethylenebutenolidase; the authentic, non-tagged protein is detected in highly purified mitochondria in high-throughput studies; YDL086W is not an essential gene	22.8039	21.8039	1.12418	0.124183	0.00198961	Complete degradation	1.09238	1.07178	0.568563	Not affected
YDL087C	LUC7	Essential protein associated with the U1 snRNP complex; splicing factor involved in recognition of 5' splice site; contains two zinc finger motifs; N-terminal zinc finger binds pre-mRNA; relocalizes to the cytosol in response to hypoxia	1.94924	0.949239	0.814721	-0.185279	0.00379453	Complete degradation	1.00314	0.642662	0.000811053	Impaired fitness
YDL088C	ASM4	FG-nucleoporin component of central core of nuclear pore complex (NPC); contributes directly to nucleocytoplasmic transport; induces membrane tubulation, which may contribute to nuclear pore assembly; ASM4 has a paralog, NUP53, that arose from the whole genome duplication	3.28481	2.28481	1.06646	0.0664557	0.00091757	Complete degradation	1.14239	1.10926	0.56993	Not affected
YDL090C	RAM1	Beta subunit of the CAAX farnesyltransferase (FTase); this complex prenylates the a-factor mating pheromone and Ras proteins; required for the membrane localization of Ras proteins and a-factor; homolog of the mammalian FTase beta subunit	4.02907	3.02907	1.15407	0.15407	0.00190567	Complete degradation	1.11304	1.11789	0.839028	Not affected
YDL091C	UBX3	Clathrin-coated vesicle component, regulator of endocytosis; copurifies with the DSC ubiquitin ligase complex; UBX (ubiquitin regulatory X) domain-containing protein that interacts with Cdc48p; required for efficient clathrin-mediated endocytosis; ortholog of fission yeast Ucp10	2.47771	1.47771	0.990446	-0.00955414	0.000709041	Complete degradation	0.975833	1.02621	0.00251403	Not affected
YDL092W	SRP14	Signal recognition particle (SRP) subunit; interacts with the RNA component of SRP to form the Alu domain, which is the region of SRP responsible for arrest of nascent chain elongation during membrane targeting; homolog of mammalian SRP14	10.1736	9.17355	0.632231	-0.367769	0.00106686	Complete degradation	1.17468	0.169954	3.04944e-12	Impaired fitness
YDL093W	PMT5	Protein O-mannosyltransferase; transfers mannose residues from dolichyl phosphate-D-mannose to protein serine/threonine residues; acts in a complex with Pmt3p, can instead interact with Pmt2p in some conditions; target for new antifungals	1.92248	0.922481	1.48062	0.48062	0.000833592	No degradation	1.01276	1.03822	0.0187853	Not affected
YDL095W	PMT1	Protein O-mannosyltransferase of the ER membrane; transfers mannose from dolichyl phosphate-D-mannose to protein serine and threonine residues; 1 of 7 related proteins involved in O-glycosylation which is essential for cell wall rigidity; functions as a heterodimer with Pmt2p but can also pair with Pmt3p; involved in ER quality control; amino terminus faces cytoplasm, carboxyl terminus faces ER l…	22	21	20.3531	19.3531	0.151204	No degradation	1.03111	1.15649	0.00277104	Not affected
YDL097C	RPN6	Essential, non-ATPase regulatory subunit of the 26S proteasome lid; required for the assembly and activity of the 26S proteasome; the human homolog (S9 protein) partially rescues Rpn6p depletion; protein abundance increases in response to DNA replication stress	5.44776	4.44776	1.12687	0.126866	0.000977009	Complete degradation	1.07905	0.761336	0.00013103	Impaired fitness
YDL098C	SNU23	Component of the U4/U6.U5 snRNP complex; involved in mRNA splicing via spliceosome	2.60606	1.60606	0.848485	-0.151515	0.00142429	Complete degradation	1.0279	0.68461	0.00117783	Impaired fitness
YDL099W	BUG1	Cis-golgi localized protein involved in ER to Golgi transport; forms a complex with the mammalian GRASP65 homolog, Grh1p; mutants are compromised for the fusion of ER-derived vesicles with Golgi membranes	8.56923	7.56923	1.01026	0.0102564	0.000272608	Complete degradation	0.969779	0.952857	0.128513	Not affected
YDL101C	DUN1	Cell-cycle checkpoint S/T protein kinase; required for transient G2/M arrest after DNA damage, damage-induced transcription, and nuclear-to-cytoplasmic redistribution of Rnr2p-Rnr4p after genotoxic stress and iron deprivation; phosphorylates repair protein Rad55p, transcriptional repressor Sml1p, superoxide dismutase, and ribonucleotide reductase inhibitors Crt1p and Dif1p; functions in the Mec1p…	2.76623	1.76623	1.07143	0.0714286	0.000709675	Complete degradation	1.00385	1.03161	0.286277	Not affected
YDL102W	POL3	Catalytic subunit of DNA polymerase delta; responsible for most of lagging strand DNA synthesis; required for chromosomal DNA replication during mitosis and meiosis, intragenic recombination, repair of double strand DNA breaks, and DNA replication during nucleotide excision repair (NER)	2.28342	1.28342	0.548128	-0.451872	0.00156571	Complete degradation	1.22171	0.585962	2.61416e-07	Impaired fitness
YDL103C	QRI1	UDP-N-acetylglucosamine pyrophosphorylase; catalyzes the formation of UDP-N-acetylglucosamine (UDP-GlcNAc), which is important in cell wall biosynthesis, protein N-glycosylation, and GPI anchor biosynthesis; protein abundance increases in response to DNA replication stress	5.72222	4.72222	0.730159	-0.269841	3.9555e-07	Complete degradation	1.15956	0.274562	0.0004775	Impaired fitness
YDL104C	QRI7	Protein involved in threonylcarbamoyl adenosine biosynthesis; Sua5p and Qri7p are necessary and sufficient for RNA t6A modification in vitro; highly conserved mitochondrial protein; essential for t6A modification of mitochondrial tRNAs that decode ANN codons; similar to Kae1p and E. coli YgjD, both of which are also required for tRNA t6A modification; when directed to the cytoplasm, complements t…	3.59487	2.59487	2.61026	1.61026	0.00550204	No degradation	1.12938	1.06172	0.102324	Not affected
YDL105W	NSE4	Component of the SMC5-SMC6 complex; this complex plays a key role in the removal of X-shaped DNA structures that arise between sister chromatids during DNA replication and repair	1.40741	0.407407	1.01323	0.0132275	0.0120879	Complete degradation	1.00071	1.08683	0.000906697	Not affected
YDL106C	PHO2	Homeobox transcription factor; regulatory targets include genes involved in phosphate metabolism; binds cooperatively with Pho4p to the PHO5 promoter; phosphorylation of Pho2p facilitates interaction with Pho4p; relocalizes to the cytosol in response to hypoxia	2.83333	1.83333	1.00833	0.00833333	0.000264681	Complete degradation	1.0432	1.04005	0.904996	Not affected
YDL107W	MSS2	Peripherally bound inner membrane protein of the mitochondrial matrix; involved in membrane insertion of C-terminus of Cox2p, interacts genetically and physically with Cox18p	2.23894	1.23894	1.49115	0.49115	0.00261153	Partial degradation	1.09317	1.05074	0.0306872	Not affected
YDL108W	KIN28	Ser/Thr protein kinase and subunit of TFIIK, a TFIIH subassembly; phosphorylates the C-terminal domain (CTD) of RNAPII (Ser5 and Ser7); facilitates recruitment of mRNA 5'-capping and polyadenylation factors to the RNAPII holoenzyme complex; minor role in RNAPII transcription; role in RNAPI transcription; regulates Atg1p kinase complex assembly during nitrogen starvation induced autophagy; associa…	2.96429	1.96429	0.511905	-0.488095	3.86237e-05	Complete degradation	1.12229	0.350625	0.000588869	Impaired fitness
YDL109C		Putative lipase; involved in lipid metabolism; not an essential gene; YDL109C has a paralog, ROG1, that arose from the whole genome duplication	1.08696	0.0869565	1.02536	0.0253623	0.134211	Not detectable	0.979413	1.01927	0.0378855	Not affected
YDL110C	TMA17	Regulatory gamma subunit of fatty acid synthase (FAS); ATPase dedicated chaperone that adapts proteasome assembly to stress; induced upon stress; interacts with Rpt6p to assist its pairing to Rpt3p and early steps in proteasome biogenesis; associates with ribosomes; heterozygous deletion demonstrated increases in chromosome instability in a rad9 deletion background; protein abundance is decreased…	27.5658	26.5658	1.01645	0.0164474	0.010313	Complete degradation	1.15299	0.972809	0.00188363	Not affected
YDL111C	RRP42	Exosome non-catalytic core component; involved in 3'-5' RNA processing and degradation in both the nucleus and the cytoplasm; has similarity to E. coli RNase PH and to human hRrp42p (EXOSC7)	3.83893	2.83893	0.536913	-0.463087	0.00112504	Complete degradation	1.04268	0.242675	4.08853e-05	Impaired fitness
YDL112W	TRM3	2'-O-ribose methyltransferase; catalyzes the ribose methylation of the guanosine nucleotide at position 18 of tRNAs	3.34579	2.34579	1.00701	0.00700935	0.0022625	Complete degradation	1.09183	1.09103	0.581951	Not affected
YDL113C	ATG20	Sorting nexin family member; required for the cytoplasm-to-vacuole targeting (Cvt) pathway, endosomal sorting and selective autophagy; has a Phox homology domain that binds phosphatidylinositol-3-phosphate; interacts with Snx4p; potential Cdc28p substrate	3.38514	2.38514	0.972973	-0.027027	0.00135843	Complete degradation	1.00377	1.0485	0.0121822	Not affected
YDL114W		Putative short-chain dehydrogenase/reductase; YDL114W is not an essential gene	1.66456	0.664557	0.981013	-0.0189873	0.00102951	Complete degradation	0.964491	0.993743	0.0752393	Not affected
YDL115C	IWR1	RNA polymerase II transport factor, conserved from yeast to humans; also has a role in transporting RNA polymerase III into the nucleus; interacts with most of the RNAP II subunits; nucleo-cytoplasmic shuttling protein; deletion causes hypersensitivity to K1 killer toxin; protein increases in abundance and relocalizes from nucleus to cytoplasm upon DNA replication stress	3.61582	2.61582	0.915254	-0.0847458	0.00259991	Complete degradation	1.06488	1.08309	0.31454	Not affected
YDL116W	NUP84	Subunit of the Nup84p subcomplex of the nuclear pore complex (NPC); contributes to nucleocytoplasmic transport and NPC biogenesis; also plays roles in several processes that may require localization of genes or chromosomes at the nuclear periphery, including double-strand break repair, transcription and chromatin silencing; homologous to human NUP107	4.41212	3.41212	1.15455	0.154545	0.00341347	Complete degradation	1.00989	0.970602	0.00202923	Not affected
YDL117W	CYK3	SH3-domain protein located in the bud neck and cytokinetic actin ring; relocalizes from bud neck to nucleus upon DNA replication stress; activates the chitin synthase activity of Chs2p during cytokinesis; suppressor of growth and cytokinesis defects of chs2 phospho-mutants	1.80663	0.80663	1.04144	0.0414365	0.00986121	Complete degradation	1.01083	1.12285	0.0170068	Not affected
YDL120W	YFH1	Mitochondrial matrix iron chaperone; oxidizes and stores iron; interacts with Isu1p to promote Fe-S cluster assembly; mutation results in multiple Fe/S-dependent enzyme deficiencies; human frataxin homolog FXN is mutated in Friedrich's ataxia; human FTL gene can complement yeast yfh1 null mutant	8.60169	7.60169	5.05508	4.05508	4.3808e-05	No degradation	1.01491	1.06753	0.0605593	Not affected
YDL121C		A cargo receptor protein for Pma1p; works with Psg1p to promote the transport and maturation of Pma1p; localizes to the ER and COPII vesicles; a non-essential protein	10.7026	9.70256	1.07692	0.0769231	0.000911128	Complete degradation	1.00127	1.04152	0.183364	Not affected
YDL122W	UBP1	Ubiquitin-specific protease; removes ubiquitin from ubiquitinated proteins; cleaves at the C terminus of ubiquitin fusions irrespective of their size; capable of cleaving polyubiquitin chains	6.26573	5.26573	1.1993	0.199301	0.00115233	Complete degradation	1.17591	1.10113	0.0292475	Not affected
YDL123W	SNA4	Protein of unknown function; localized to the vacuolar outer membrane; predicted to be palmitoylated	15.408	14.408	1.0546	0.0545977	0.000578118	Complete degradation	1.00839	1.02479	0.255836	Not affected
YDL124W		NADPH-dependent alpha-keto amide reductase; reduces aromatic alpha-keto amides, aliphatic alpha-keto esters, and aromatic alpha-keto esters; member of the aldo-keto reductase (AKR) family; protein abundance increases in response to DNA replication stress	42.7836	41.7836	1.20149	0.201493	0.00029636	Partial degradation	1.01633	1.05947	0.00114432	Not affected
YDL125C	HNT1	Adenosine 5'-monophosphoramidase; interacts physically and genetically with CDK and TFIIK subunit Kin28p, and genetically with CAK1; member of histidine triad (HIT) superfamily of nucleotide-binding proteins; protein abundance increases in response to DNA replication stress; human homolog HINT1 can complement yeast hnt1 mutant	19.8841	18.8841	1.00362	0.00362319	0.00102283	Complete degradation	1.03267	1.05394	0.464571	Not affected
YDL126C	CDC48	AAA ATPase with protein-unfoldase activity; subunit of polyUb-selective segregase complex involved in ERAD, INM-associated degradation (INMAD), mitotic spindle disassembly, macroautophagy, PMN, ribosome-associated degradation, ribophagy, homotypic ER membrane fusion, SCF complex disassembly, cell wall integrity, and telomerase regulation; mobilizes membrane-anchored transcription factors by regul…	67.5426	66.5426	0.856589	-0.143411	0.00226663	Complete degradation	0.98095	0.286734	1.92153e-09	Impaired fitness
YDL127W	PCL2	Cyclin, interacts with cyclin-dependent kinase Pho85p; member of the Pcl1,2-like subfamily, involved in the regulation of polarized growth and morphogenesis and progression through the cell cycle; localizes to sites of polarized cell growth; PCL2 has a paralog, PCL9, that arose from the whole genome duplication	1.46429	0.464286	1.04167	0.0416667	0.000338498	Complete degradation	1.02854	0.97085	0.162666	Not affected
YDL128W	VCX1	Vacuolar membrane antiporter with Ca2+/H+ and K+/H+ exchange activity; involved in control of cytosolic Ca2+ and K+ concentrations; has similarity to sodium/calcium exchangers, including the bovine Na+/Ca2+,K+ antiporter	3.5509	2.5509	1.29641	0.296407	0.00597046	Partial degradation	1.07336	1.00176	0.0780057	Not affected
YDL129W		Protein of unknown function; green fluorescent protein (GFP)-fusion protein localizes to the cytoplasm and the nucleus; YDL129W is not an essential gene; relative distribution to the nucleus increases upon DNA replication stress	1.52459	0.52459	1.02459	0.0245902	0.00121127	Complete degradation	1.02327	0.98955	0.050368	Not affected
YDL130W	RPP1B	Ribosomal protein P1 beta; component of the ribosomal stalk, which is involved in interaction of translational elongation factors with ribosome; free (non-ribosomal) P1 stimulates the phosphorylation of the eIF2 alpha subunit (Sui2p) by Gcn2p; accumulation is regulated by phosphorylation and interaction with the P2 stalk component	177.948	176.948	1.38433	0.384328	0.00562368	Partial degradation	0.968218	0.948374	0.171597	Not affected
YDL130W-A	STF1	Protein involved in regulation of the mitochondrial F1F0-ATP synthase; Stf1p and Stf2p act as stabilizing factors that enhance inhibitory action of the Inh1p protein; protein abundance increases in response to DNA replication stress; STF1 has a paralog, INH1, that arose from the whole genome duplication	40.9275	39.9275	18.5435	17.5435	0.00680161	Partial degradation	1.11957	1.06059	0.453218	Not affected
YDL131W	LYS21	Homocitrate synthase isozyme; catalyzes the condensation of acetyl-CoA and alpha-ketoglutarate to form homocitrate, which is the first step in the lysine biosynthesis pathway; LYS21 has a paralog, LYS20, that arose from the whole genome duplication	14.0173	13.0173	1.03179	0.0317919	0.00183103	Complete degradation	0.974651	1.02339	0.142641	Not affected
YDL132W	CDC53	Cullin; structural protein of SCF complexes (which also contain Skp1p, Cdc34p, Hrt1p and an F-box protein) involved in ubiquitination; SCF promotes the G1-S transition by targeting G1 cyclins and the Cln-CDK inhibitor Sic1p for degradation; human homolog CUL1 can complement yeast cdc53 null mutant	1.01389	0.0138889	0.961806	-0.0381944	0.460484	Not detectable	0.948462	0.897987	0.00666253	Not affected
YDL133C-A	RPL41B	Ribosomal 60S subunit protein L41B; comprises only 25 amino acids; rpl41a rpl41b double null mutant is viable; homologous to mammalian ribosomal protein L41, no bacterial homolog; RPL41B has a paralog, RPL41A, that arose from the whole genome duplication	79.0526	78.0526	1.14286	0.142857	0.000397388	Complete degradation	1.02052	1.02715	0.225755	Not affected
YDL134C	PPH21	Catalytic subunit of protein phosphatase 2A, PP2A; functionally redundant with Pph22p; C-terminally methylated; forms alternate complexes with several regulatory subunits; involved in signal transduction and regulation of mitosis; forms nuclear foci upon DNA replication stress; PPH21 has a paralog, PPH22, that arose from the whole genome duplication	6.49242	5.49242	0.950758	-0.0492424	0.00113493	Complete degradation	1.14821	1.03152	0.000594008	Not affected
YDL135C	RDI1	Rho GDP dissociation inhibitor; involved in the localization and regulation of Cdc42p and Rho1p; protein abundance increases in response to DNA replication stress	9.34167	8.34167	1.05	0.05	0.00178165	Complete degradation	1.12169	1.09684	0.802212	Not affected
YDL136W	RPL35B	Ribosomal 60S subunit protein L35B; homologous to mammalian ribosomal protein L35 and bacterial L29; RPL35B has a paralog, RPL35A, that arose from the whole genome duplication	77.1634	76.1634	1.16667	0.166667	0.00053082	Complete degradation	1.00272	0.95357	0.00104552	Not affected
YDL137W	ARF2	ADP-ribosylation factor; GTPase of the Ras superfamily involved in regulation of coated formation vesicles in intracellular trafficking within the Golgi; ARF2 has a paralog, ARF1, that arose from the whole genome duplication; arf1 arf2 double null mutation is complemented by human ARF1, ARF4, ARF5, or ARF6	39.5227	38.5227	1.06439	0.0643939	0.000862825	Complete degradation	1.10004	1.06932	0.63187	Not affected
YDL138W	RGT2	Plasma membrane high glucose sensor that regulates glucose transport; low affinity sesnor that contains 12 predicted transmembrane segments and a long C-terminal tail required for hexose transporter induction; phosphorylation of the tail by Yck1p/Yck2p facilitates binding to the HXT co-repressors, Mth1p and Std1p; RGT2 has a paralog, SNF3, that arose from the whole genome duplication	1.4	0.4	1.05	0.05	0.00262895	Complete degradation	1.05036	1.06892	0.437237	Not affected
YDL139C	SCM3	Non-histone component of centromeric chromatin; acts as a Cse4p specific chaperone that recognizes the centromere-targeting domain in the HFD of histone H3 variant, Cse4p, and recruits it to centromeres; involved in the assembly and maintenance of Cse4-H4 at centromeres; required for kinetochore assembly and G2/M progression; may protect Cse4p from ubiquitination; homolog of mammalian HJURP	1.70988	0.709877	0.858025	-0.141975	0.00568604	Complete degradation	1.05046	0.535596	6.98541e-07	Impaired fitness
YDL140C	RPO21	RNA polymerase II largest subunit B220; part of central core; phosphorylation of C-terminal heptapeptide repeat domain regulates association with transcription and splicing factors; similar to bacterial beta-prime	11.2624	10.2624	0.957447	-0.0425532	0.00047859	Complete degradation	1.06331	1.09141	0.411733	Not affected
YDL141W	BPL1	Biotin:apoprotein ligase; covalently modifies proteins with the addition of biotin, required for acetyl-CoA carboxylase (Acc1p) holoenzyme formation; comparative analysis suggests that a mitochondrially targeted form may result from translation starting at a non-canonical codon upstream of the annotated start codon; human homolog HLCS can complement yeast BPL1 mutant	12.0577	11.0577	1.02564	0.025641	0.000597988	Complete degradation	1.18678	1.14734	0.451177	Not affected
YDL142C	CRD1	Cardiolipin synthase; produces cardiolipin, which is a phospholipid of the mitochondrial inner membrane that is required for normal mitochondrial membrane potential and function and for correct integration of membrane-multispanning proteins into the mitochondrial outer membrane; required to maintain tubular mitochondrial morphology and functions in mitochondrial fusion; also required for normal v…	2.90566	1.90566	1.86792	0.867925	0.000748786	Partial degradation	1.03162	1.05227	0.196626	Not affected
YDL143W	CCT4	Subunit of the cytosolic chaperonin Cct ring complex; related to Tcp1p, required for the assembly of actin and tubulins in vivo	7.10791	6.10791	0.730216	-0.269784	0.00625805	Complete degradation	0.447222	0.602883	4.03555e-05	Not affected
YDL144C		Protein of unknown function; green fluorescent protein (GFP)-fusion protein localizes to the cytoplasm and nucleus; YDL144C is not an essential gene; protein abundance increases in response to DNA replication stress	5.42063	4.42063	1.00397	0.00396825	0.0022056	Complete degradation	0.98119	1.05171	0.00619995	Not affected
YDL145C	COP1	Alpha subunit of COPI vesicle coatomer complex; complex surrounds transport vesicles in the early secretory pathway	22.2746	21.2746	0.602113	-0.397887	0.000833592	Complete degradation	1.02336	0.127084	0.000182326	Impaired fitness
YDL146W	LDB17	Protein involved in the regulation of endocytosis; transiently recruited to actin cortical patches in a SLA1-dependent manner after late coat component assembly; GFP-fusion protein localizes to the periphery, cytoplasm, bud, and bud neck	2.93082	1.93082	1.04717	0.0471698	0.000884644	Complete degradation	1.03013	1.03799	0.664502	Not affected
YDL147W	RPN5	Subunit of the CSN and 26S proteasome lid complexes; similar to mammalian p55 subunit and to another S. cerevisiae regulatory subunit, Rpn7p; Rpn5p is an essential protein; the COP9 signalosome is also known as the CSN	10.0545	9.05455	1.11212	0.112121	0.00209854	Complete degradation	0.977692	1.00044	0.162506	Not affected
YDL148C	NOP14	Nucleolar protein; forms a complex with Noc4p that mediates maturation and nuclear export of 40S ribosomal subunits; also present in the small subunit processome complex, which is required for processing of pre-18S rRNA	3.60544	2.60544	0.690476	-0.309524	0.000449691	Complete degradation	1.15297	0.57989	2.99213e-06	Impaired fitness
YDL149W	ATG9	Lipid scramblase that mediates autophagosomal membrane expansion; translocates phospholipids between outer and inner leaflets of liposomes; transmembrane protein involved in forming Cvt and autophagic vesicles; cycles between phagophore assembly site (PAS) and other cytosolic punctate structures	2.44118	1.44118	0.914216	-0.0857843	0.0014019	Complete degradation	1.01988	0.989628	0.00679404	Not affected
YDL150W	RPC53	RNA polymerase III subunit C53	4.12752	3.12752	0.701342	-0.298658	0.0002947	Complete degradation	1.13863	0.400695	6.37693e-09	Impaired fitness
YDL153C	SAS10	Subunit of U3-containing Small Subunit (SSU) processome complex; involved in production of 18S rRNA and assembly of small ribosomal subunit; disrupts silencing when overproduced; mutant has increased aneuploidy tolerance; essential gene	1.14737	0.147368	1.07895	0.0789474	0.441052	Not detectable	1.02286	1.08777	0.268487	Not affected
YDL154W	MSH5	Protein of the MutS family; forms a dimer with Msh4p that facilitates crossovers between homologs during meiosis; msh5-Y823H mutation confers tolerance to DNA alkylating agents; homologs present in C. elegans and humans	1.11	0.11	1.07	0.07	0.667983	Not detectable	1.00328	0.988282	0.440792	Not affected
YDL155W	CLB3	B-type cyclin involved in cell cycle progression; activates Cdc28p to promote the G2/M transition; may be involved in DNA replication and spindle assembly; accumulates during S phase and G2, then targeted for ubiquitin-mediated degradation; relative distribution to the nucleus increases upon DNA replication stress; CLB3 has a paralog, CLB4, that arose from the whole genome duplication	1.18056	0.180556	0.989583	-0.0104167	0.0409312	Not detectable	1.09391	1.04269	0.08417	Not affected
YDL156W	CMR1	Nuclear protein with role in transcription, protein quality control; localizes to the intranuclear quality control compartment (INQ) in response to proteasome inhibition or DNA replication stress; INQ likely sequesters proteins involved in DNA metabolism for degradation or re-folding; also localizes to coding regions of transcribed genes; contains three WD domains (WD-40 repeat); human ortholog W…	1.53153	0.531532	0.941441	-0.0585586	0.000778091	Complete degradation	1.08094	1.05236	0.0390374	Not affected
YDL157C		Protein of unknown function; localizes to the ER and peroxisomes; authentic, non-tagged protein is detected in highly purified mitochondria in high-throughput studies	2.00629	1.00629	1.1195	0.119497	0.00819839	Complete degradation	0.988047	1.09653	0.106526	Not affected
YDL159W	STE7	Signal transducing MAP kinase kinase; involved in pheromone response where it phosphorylates Fus3p; involved in the pseudohyphal/invasive growth pathway where it phosphorylates of Kss1p; phosphorylated by Ste11p; degraded by ubiquitin pathway	2.69118	1.69118	1.03309	0.0330882	6.43858e-07	Complete degradation	1.02542	1.01934	0.369962	Not affected
YDL159W-A		Putative protein of unknown function; identified by sequence comparison with hemiascomycetous yeast species	1.0177	0.0176991	0.964602	-0.0353982	0.414777	Not detectable	0.963429	1.02304	0.183753	Not affected
YDL160C	DHH1	Cytoplasmic DEAD-box helicase and mRNA decapping activator; interacts with decapping and deadenylase complexes to coordinate mRNA decapping and decay; regulates general translational repression; translational activator of select mRNAs during filamentous growth, mating and autophagy; cooperates with Ngr1p to promote specific mRNA decay; ATP- and RNA-bound form promotes processing body assembly, wh…	10.25	9.25	0.928571	-0.0714286	6.5877e-05	Complete degradation	1.2148	0.822525	0.0144429	Impaired fitness
YDL160C-A	MHF2	Component of the heterotetrameric MHF histone-fold complex; in humans the MHF complex interacts with both DNA and Mph1p ortholog FANCM to stabilize and remodel blocked replication forks and repair damaged DNA; mhf2 srs2 double mutants are MMS hypersensitive; orthologous to human centromere constitutive-associated network (CCAN) subunit CENP-X, also known as MHF2	4.87805	3.87805	1.02439	0.0243902	0.0110871	Complete degradation	1.00667	1.06278	0.00259312	Not affected
YDL161W	ENT1	Epsin-like protein involved in endocytosis and actin patch assembly; K63-specific Ub chain binding protein that functions as an endocytic adaptor; binds clathrin via a clathrin-binding domain motif at C-terminus; contains two ubiquitin-interacting motifs (UIMs); functionally redundant with Ent2p; relocalizes from bud neck to cytoplasm upon DNA replication stress; ENT1 has a paralog, ENT2, that ar…	9.9798	8.9798	1.05051	0.0505051	3.72047e-07	Complete degradation	1.04399	1.04143	0.458493	Not affected
YDL164C	CDC9	DNA ligase I found in nucleus and mitochondria; essential enzyme that joins Okazaki fragments during DNA replication; also acts in ribonucleotide excision repair, base excision repair, and recombination; DNA ligase I mutants trigger ubiquitination of PCNA at K107, facilitating Rad59p-mediated bypass of unligated Okazaki fragments; human homolog LIG1 can complement yeast cdc9 temperature-sensitive…	4.77465	3.77465	1.85563	0.855634	0.00334485	Partial degradation	1.09502	1.03636	0.144187	Not affected
YDL165W	CDC36	Component of the CCR4-NOT core complex, involved in mRNA decapping; this complex has multiple roles in regulating mRNA levels including regulation of transcription and destabilizing mRNAs through deadenylation; basal transcription factor	4.68148	3.68148	1.12593	0.125926	0.00862748	Complete degradation	1.02056	1.0878	0.367336	Not affected
YDL166C	FAP7	Essential NTPase required for small ribosome subunit synthesis; mediates processing of the 20S pre-rRNA at site D in the cytoplasm but associates only transiently with 43S preribosomes via Rps14p; complex with Rps14 is conserved between humans, yeast, and arches; may be the endonuclease for site D; depletion leads to accumulation of pre-40S ribosomes in 80S-like ribosomes; human TAF9 functionally…	14.8712	13.8712	0.837121	-0.162879	0.00158201	Complete degradation	1.09119	0.628394	7.904e-07	Impaired fitness
YDL167C	NRP1	Putative RNA binding protein of unknown function; localizes to stress granules induced by glucose deprivation; predicted to be involved in ribosome biogenesis	2.30935	1.30935	1.05396	0.0539568	2.40761e-05	Complete degradation	1.08241	1.11458	0.42808	Not affected
YDL168W	SFA1	Bifunctional alcohol dehydrogenase and formaldehyde dehydrogenase; formaldehyde dehydrogenase activity is glutathione-dependent; functions in formaldehyde detoxification and formation of long chain and complex alcohols, regulated by Hog1p-Sko1p; protein abundance increases in response to DNA replication stress	5.24138	4.24138	0.969828	-0.0301724	0.000242609	Complete degradation	1.00462	1.00661	0.432148	Not affected
YDL169C	UGX2	Protein of unknown function; transcript accumulates in response to any combination of stress conditions	1.7029	0.702899	0.942029	-0.057971	4.91667e-05	Complete degradation	1.01496	1.04818	0.220925	Not affected
YDL170W	UGA3	Transcriptional activator for GABA-dependent induction of GABA genes; binds to DNA elements found in the promoters of target genes and increases their expression in the presence of GABA (gamma-aminobutyrate); zinc finger transcription factor of the Zn(2)-Cys(6) binuclear cluster domain type; localized to the nucleus; examples of GABA genes include UGA1, UGA2, and UGA4	1.08466	0.0846561	0.970899	-0.0291005	0.0821475	Not detectable	1.05562	1.07566	0.531577	Not affected
YDL171C	GLT1	NAD(+)-dependent glutamate synthase (GOGAT); synthesizes glutamate from glutamine and alpha-ketoglutarate; with Gln1p, forms the secondary pathway for glutamate biosynthesis from ammonia; expression regulated by nitrogen source; assembles into filaments as cells approach stationary phase and under cytosolic acidification and starvation conditions	15.0612	14.0612	1.05102	0.0510204	4.88812e-05	Complete degradation	1.02472	1.02515	0.967631	Not affected
YDL173W	PAR32	Low complexity protein; mediates inhibition of Mep1p and Mep3p activity; hyperphosphorylated upon rapamycin treatment in a Tap42p-dependent manner; green fluorescent protein (GFP)-fusion protein localizes to the cytoplasm; phosphorylation and localization regulated by TORC1-effector kinase, Npr1p	8.71429	7.71429	0.969925	-0.0300752	0.00204327	Complete degradation	1.04785	1.03437	0.262725	Not affected
YDL174C	DLD1	Major mitochondrial D-lactate dehydrogenase; oxidizes D-lactate to pyruvate, transcription is heme-dependent, repressed by glucose, and derepressed in ethanol or lactate; located in the mitochondrial inner membrane	4.20635	3.20635	1.25794	0.257937	0.00665207	Partial degradation	0.935664	1.11362	0.00800488	Not affected
YDL175C	AIR2	RNA-binding subunit of the TRAMP nuclear RNA surveillance complex; involved in nuclear RNA processing and degradation; involved in TRAMP complex assembly as a bridge between Mtr4p and Trf4p; stimulates the poly(A) polymerase activity of Pap2p in vitro; has 5 zinc knuckle motifs; AIR2 has a paralog, AIR1, that arose from the whole genome duplication; Air2p and Air1p have nonredundant roles in regu…	2.82222	1.82222	1.025	0.025	0.000285546	Complete degradation	0.99682	1.00153	0.925662	Not affected
YDL176W		Protein of unknown function involved in regulating assembly of Gid4p into the GID E3 ligase complex; interacts with GID complex components; involved in actin patch formation; computationally predicted to be involved in fructose-1,6-bisphosphatase (Fbp1p) degradation; non-essential gene	0.95302	-0.0469799	0.916107	-0.0838926	0.655314	Not detectable	1.02595	1.01897	0.40017	Not affected
YDL177C		Putative protein of unknown function; similar to the mouse IMPACT gene; YDL177C is not an essential gene	2.14667	1.14667	1.00333	0.00333333	0.00032807	Complete degradation	0.997798	1.02647	0.0605933	Not affected
YDL178W	DLD2	D-2-hydroxyglutarate dehydrogenase, and minor D-lactate dehydrogenase; mitochondrial matrix protein that oxidizes D-2-hydroxyglutarate (D-2HG), an oncometabolite, to alpha-ketoglutarate with a minor role in lactate catabolism; located in the mitochondrial matrix	11.014	10.014	9.04545	8.04545	0.0289741	No degradation	1.02655	1.06611	0.184252	Not affected
YDL179W	PCL9	Cyclin; forms a functional kinase complex with Pho85p cyclin-dependent kinase (Cdk), expressed in late M/early G1 phase, activated by Swi5p; PCL9 has a paralog, PCL2, that arose from the whole genome duplication	1.74074	0.740741	0.984568	-0.0154321	0.00415685	Complete degradation	0.951924	0.964852	0.167234	Not affected
YDL180W		G protein-coupled receptor-like protein; involved in negatively regulating TORC1 activity; green fluorescent protein (GFP)-fusion protein localizes to the vacuole	1.42254	0.422535	1.33803	0.338028	0.37187	No degradation	1.04648	1.02211	0.168793	Not affected
YDL181W	INH1	Protein that inhibits ATP hydrolysis by the F1F0-ATP synthase; inhibitory function is enhanced by stabilizing proteins Stf1p and Stf2p; has a calmodulin-binding motif and binds calmodulin in vitro; INH1 has a paralog, STF1, that arose from the whole genome duplication	25.3409	24.3409	2.73864	1.73864	0.00148567	Partial degradation	1.01073	1.0883	0.00149289	Not affected
YDL182W	LYS20	Homocitrate synthase isozyme and functions in DNA repair; catalyzes the condensation of acetyl-CoA and alpha-ketoglutarate to form homocitrate, which is the first step in the lysine biosynthesis pathway; LYS20 has a paralog, LYS21, that arose from the whole genome duplication	30.3974	29.3974	0.990385	-0.00961538	0.000894234	Complete degradation	1.00451	1.01952	0.152875	Not affected
YDL183C		Protein that may form an active mitochondrial KHE system; mitochondrial inner-membrane protein; non-essential gene; KHE system stands for K+/H+ exchanger system	2.65644	1.65644	2.22086	1.22086	0.120225	No degradation	0.999715	1.02166	0.197556	Not affected
YDL184C	RPL41A	Ribosomal 60S subunit protein L41A; comprises only 25 amino acids; rpl41a rpl41b double null mutant is viable; homologous to mammalian ribosomal protein L41, no bacterial homolog; RPL41A has a paralog, RPL41B, that arose from the whole genome duplication	82.0972	81.0972	1.20833	0.208333	0.000792324	Partial degradation	1.037	1.03777	0.874419	Not affected
YDL185W	VMA1	Subunit A of the V1 peripheral membrane domain of V-ATPase; protein precursor undergoes self-catalyzed splicing to yield the extein Tfp1p and the intein Vde (PI-SceI), which is a site-specific endonuclease; the V1 peripheral membrane domain of the vacuolar H+-ATPase (V-ATPase) has eight subunits; involved in methionine restriction extension of chronological lifespan in an autophagy-dependent mann…	73.1579	72.1579	0.888889	-0.111111	0.000345666	Complete degradation	1.18028	0.645677	0.00218492	Impaired fitness
YDL186W		Putative protein of unknown function; YDL186W is not an essential gene	2.36364	1.36364	1.00568	0.00568182	4.26922e-09	Complete degradation	1.04544	1.04886	0.847232	Not affected
YDL187C		Dubious open reading frame; unlikely to encode a functional protein, based on available experimental and comparative sequence data	1.05056	0.0505618	0.941011	-0.0589888	0.0448861	Not detectable	1.00369	1.02122	0.176532	Not affected
YDL188C	PPH22	Catalytic subunit of protein phosphatase 2A, PP2A; functionally redundant with Pph21p; C-terminally methylated; forms alternate complexes with several regulatory subunits; involved in signal transduction and regulation of mitosis; protein abundance increases in response to DNA replication stress; dephosphorylates Tel1p/Mec1p-phosphorylated Cdc13p to promote telomerase release from telomeres at G2…	3.92248	2.92248	1.0814	0.0813953	0.00188963	Complete degradation	1.27855	1.17462	0.0741333	Not affected
YDL189W	RBS1	Protein involved in assembly of the RNA Pol III complex; high copy suppressor of Pol III assembly mutation and psk1 psk2 mutations that confer temperature-sensitivity for galactose utilization; physically interacts with Pol III; proposed to bind single-stranded nucleic acids via its R3H domain; capable of forming the prion [VTS1+]	2.31313	1.31313	1.0101	0.010101	1.29044e-05	Complete degradation	1.06304	1.05361	0.986917	Not affected
YDL190C	UFD2	Conserved ubiquitin (Ub) chain assembly factor (E4); forms branched Ub chains on substrates destined for degradation, catalyzing K48-linked multi-monoubiquitination of K29-linked Ub chains assembled by Ub-ligase Ufd4p; involved in Ub-fusion degradation pathway, OLE membrane fluidity pathway, stress response survival, and ERAD pathway for misfolded proteins where it promotes ubiquitination and tra…	1.1954	0.195402	0.997126	-0.00287356	0.0416316	Not detectable	1.00417	1.07603	0.0152344	Not affected
YDL191W	RPL35A	Ribosomal 60S subunit protein L35A; homologous to mammalian ribosomal protein L35 and bacterial L29; RPL35A has a paralog, RPL35B, that arose from the whole genome duplication	45.6383	44.6383	1.24113	0.241135	0.000903612	Partial degradation	0.916023	1.07802	1.00401e-05	Not affected
YDL192W	ARF1	ADP-ribosylation factor; GTPase of the Ras superfamily that regulates coated vesicle formation during intracellular trafficking within the Golgi; regulates mitochondrial fission, fusion and function, controlling the flow of fatty acids and metabolites from lipid droplets to peroxisomes and mitochondria; localizes to the Golgi apparatus and the active form to ER and lipid droplets; arf1 arf2 doubl…	70.1694	69.1694	1.07258	0.0725806	0.00241951	Complete degradation	1.04668	1.01854	0.238502	Not affected
YDL193W	NUS1	Forms dehydrodolichyl diphosphate synthase complex with RER2 or SRT1; tet-repressible mutant shows accumulation of hypoglycosylated forms of CPY, suggesting that Nus1p may be involved in protein trafficking; mutations in human homolog NUS1 have been implicated in congenital scoliosis, neurological impairment, refractory epilepsy, hearing deficit, and visual impairment; human cis-prenyltransferase…	8.79104	7.79104	0.761194	-0.238806	0.000634826	Complete degradation	1.02451	0.535337	0.00129437	Impaired fitness
YDL194W	SNF3	Plasma membrane low glucose sensor, regulates glucose transport; high affinity sensor that contains 12 predicted transmembrane segments and a long C-terminal tail required for induction of hexose transporters; also senses fructose and mannose; SNF3 has a paralog, RGT2, that arose from the whole genome duplication	1.36559	0.365591	1.0914	0.0913978	0.085793	No degradation	1.12388	1.06561	0.00835247	Not affected
YDL195W	SEC31	Component of the Sec13p-Sec31p complex of the COPII vesicle coat; COPII coat is required for vesicle formation in ER to Golgi transport; mutant has increased aneuploidy tolerance	19.0838	18.0838	0.856287	-0.143713	0.00183228	Complete degradation	1.02933	0.784542	4.90811e-07	Impaired fitness
YDL197C	ASF2	Anti-silencing protein; causes derepression of silent loci when overexpressed	1.12865	0.128655	1.00877	0.00877193	0.04845	Not detectable	1.02754	1.04555	0.295259	Not affected
YDL198C	GGC1	Mitochondrial GTP/GDP transporter; essential for mitochondrial genome maintenance; has a role in mitochondrial iron transport; member of the mitochondrial carrier family	1.10714	0.107143	1.02143	0.0214286	0.164525	Not detectable	1.02749	1.03907	0.757035	Not affected
YDL199C		Putative transporter; member of the sugar porter family	1.49495	0.494949	0.969697	-0.030303	0.0105716	Complete degradation	0.932808	0.993511	0.104412	Not affected
YDL200C	MGT1	DNA repair methyltransferase (6-O-methylguanine-DNA methylase); involved in protection against DNA alkylation damage; localizes to the peroxisome in a Pex5p-dependent manner	1.27885	0.278846	1.05769	0.0576923	0.0131981	Complete degradation	1.09943	1.06049	0.903656	Not affected
YDL202W	MRPL11	Mitochondrial ribosomal protein of the large subunit; localizes to vacuole in response to H2O2	8.40157	7.40157	6.69291	5.69291	0.0179118	No degradation	1.18384	1.12681	0.0104031	Not affected
YDL203C	ACK1	Protein that functions in the cell wall integrity pathway; functions upstream of Pkc1p; GFP-fusion protein expression is induced in response to the DNA-damaging agent MMS; non-tagged Ack1p is detected in purified mitochondria	2.22699	1.22699	1.07055	0.0705521	0.00605167	Complete degradation	1.05128	1.07073	0.186305	Not affected
YDL204W	RTN2	Reticulon protein; involved in nuclear pore assembly and maintenance of tubular ER morphology; promotes membrane curvature; regulates the ER asymmetry-induced inheritance block during ER stress; role in ER-derived peroxisomal biogenesis; interacts with Sec6p, Yip3p, and Sbh1p; less abundant than RTN1; member of RTNLA (reticulon-like A) subfamily; protein increases in abundance and relocalizes to …	24.0292	23.0292	1.16374	0.163743	0.00182228	Complete degradation	1.04067	1.071	0.0957732	Not affected
YDL205C	HEM3	Porphobilinogen deaminase; catalyzes the conversion of 4-porphobilinogen to hydroxymethylbilane, the third step in heme biosynthesis; localizes to the cytoplasm and nucleus; expression is regulated by Hap2p-Hap3p, but not by levels of heme; human homolog HMBS can complement yeast mutant and allow growth of haploid null after sporulation of a heterozygous diploid	9.51111	8.51111	0.67037	-0.32963	0.00248529	Complete degradation	1.057	0.541092	1.41776e-07	Impaired fitness
YDL206W		Protein involved in calcium-induced activation of calcineurin; homologous to proteins in Candida and Cryptococcus; YCX1 is not an essential protein	1.08065	0.0806452	0.987903	-0.0120968	0.242367	Not detectable	0.966102	1.06407	0.0102961	Not affected
YDL207W	GLE1	Cytoplasmic nucleoporin required for polyadenylated mRNA export; contains a nuclear export signal; when bound to inositol hexakisphosphate (IP6), functions as an activator for the Dbp5p ATPase activity at the nuclear pore complex during mRNA export; mediates translation initiation; required for efficient translation termination	2.17568	1.17568	0.432432	-0.567568	0.00174815	Complete degradation	1.02057	0.262242	3.78603e-07	Impaired fitness
YDL208W	NHP2	Protein related to mammalian high mobility group (HMG) proteins; nuclear protein; essential for function of H/ACA-type snoRNPs, which are involved in 18S rRNA processing	34.7075	33.7075	1.13605	0.136054	0.00152705	Complete degradation	1.04227	1.03117	0.5392	Not affected
YDL209C	CWC2	Member of the NineTeen Complex (NTC); this complex contains Prp19p and stabilizes U6 snRNA in catalytic forms of the spliceosome containing U2, U5, and U6 snRNAs; binds directly to U6 snRNA; similar to S. pombe Cwf2	2.49275	1.49275	0.666667	-0.333333	0.00329122	Complete degradation	1.02365	0.576179	2.80025e-07	Impaired fitness
YDL210W	UGA4	GABA (gamma-aminobutyrate) permease; serves as a GABA transport protein involved in the utilization of GABA as a nitrogen source; catalyzes the transport of putrescine and delta-aminolevulinic acid (ALA); localized to the vacuolar membrane	3.216	2.216	0.976	-0.024	0.00833893	Complete degradation	0.985856	1.02951	0.219263	Not affected
YDL211C		Protein of unknown function; green fluorescent protein (GFP)-fusion protein localizes to the vacuole; YDL211C has a paralog, TDA7, that arose from the whole genome duplication	1.68831	0.688312	0.87013	-0.12987	1.18795e-05	Complete degradation	1.07218	1.02939	0.00208184	Not affected
YDL212W	SHR3	Endoplasmic reticulum packaging chaperone; required for incorporation of amino acid permeases into COPII coated vesicles for transport to the cell surface	24.9669	23.9669	1.04967	0.0496689	0.00307829	Complete degradation	0.948143	0.977869	0.264234	Not affected
YDL213C	NOP6	rRNA-binding protein required for 40S ribosomal subunit biogenesis; contains an RNA recognition motif (RRM); hydrophilin essential to overcome the stress of the desiccation-rehydration process; NOP6 may be a fungal-specific gene as no homologs have been yet identified in higher eukaryotes	12.5076	11.5076	1.14394	0.143939	0.00663233	Complete degradation	1.07269	1.17736	0.250474	Not affected
YDL214C	PRR2	Serine/threonine protein kinase; inhibits pheromone induced signalling downstream of MAPK, possibly at the level of the Ste12p transcription factor; mutant has increased aneuploidy tolerance; PRR2 has a paralog, NPR1, that arose from the whole genome duplication	1.11039	0.11039	0.922078	-0.0779221	0.00798561	Not detectable	0.990286	1.05406	9.44829e-05	Not affected
YDL215C	GDH2	NAD(+)-dependent glutamate dehydrogenase; degrades glutamate to ammonia and alpha-ketoglutarate; expression sensitive to nitrogen catabolite repression and intracellular ammonia levels; genetically interacts with GDH3 by suppressing stress-induced apoptosis	30.6319	29.6319	1.00613	0.00613497	0.00142932	Complete degradation	0.984622	1.08617	0.0154496	Not affected
YDL216C	RRI1	Catalytic subunit of the COP9 signalosome (CSN) complex; acts as an isopeptidase in cleaving the ubiquitin-like protein Nedd8 from SCF ubiquitin ligases; metalloendopeptidase involved in the adaptation to pheromone signaling; involved in modulation of genes controlling amino acid and lipid metabolism, and ergosterol biosynthesis	1.7415	0.741497	1.07483	0.0748299	0.00107507	Complete degradation	1.00405	1.00747	0.489731	Not affected
YDL217C	TIM22	Essential core component of mitochondrial TIM22 complex; involved in insertion of polytopic proteins into inner membrane; forms channel through which proteins are imported; different regions of Tim22p have functionally diverse roles in recruiting partner subunits to core channel	1.08176	0.081761	0.993711	-0.00628931	0.194139	Not detectable	1.06044	1.07777	0.295153	Not affected
YDL218W		Putative protein of unknown function; YDL218W transcription is regulated by Azf1p and induced by starvation and aerobic conditions; expression also induced in cells treated with the mycotoxin patulin	4.00637	3.00637	1.01592	0.0159236	0.00365723	Complete degradation	1.04053	1.03816	0.680969	Not affected
YDL219W	DTD1	D-Tyr-tRNA(Tyr) deacylase; functions in protein translation, may affect nonsense suppression via alteration of the protein synthesis machinery; ubiquitous among eukaryotes	9.05224	8.05224	1.23134	0.231343	2.9956e-09	Partial degradation	1.05751	1.10016	0.0654549	Not affected
YDL220C	CDC13	Single stranded DNA-binding protein found at TG1-3 telomere G-tails; key roles regulating telomerase, telomere end protection, and telomere replication; can dynamically intermolecularly exchange between telomeric single-stranded DNA molecules; essential function is telomere capping; forms homodimer via N-terminus; disruption of dimerization leads to short telomeres; autophagy and proteasome are i…	1.26042	0.260417	0.921875	-0.078125	0.00666664	Complete degradation	0.996566	0.618713	4.92525e-05	Impaired fitness
YDL222C	FMP45	Integral membrane protein localized to mitochondria; required for sporulation and maintaining sphingolipid content; similar to SUR7; FMP45 has a paralog, YNL194C, that arose from the whole genome duplication	58.4621	57.4621	1.36897	0.368966	0.00419849	Partial degradation	0.986326	1.08648	0.00116147	Not affected
YDL223C	HBT1	Shmoo tip protein, substrate of Hub1p ubiquitin-like protein; mutants are defective for mating projection formation, thereby implicating Hbt1p in polarized cell morphogenesis; HBT1 has a paralog, YNL195C, that arose from the whole genome duplication	16.8148	15.8148	1.14815	0.148148	0.000467453	Complete degradation	0.98584	1.04139	0.00103237	Not affected
YDL224C	WHI4	Putative RNA binding protein; regulates the cell size requirement for passage through Start and commitment to cell division; WHI4 has a paralog, WHI3, that arose from the whole genome duplication	3.08163	2.08163	1.10884	0.108844	1.41889e-07	Complete degradation	1.01657	1.01146	0.913092	Not affected
YDL225W	SHS1	Component of the septin ring that is required for cytokinesis; present at the ends of rod-like septin hetero-oligomers; C-terminal extension is important for recruitment of Bni5p to the mother-bud neck, which in turn is required for Myo1p recruitment and cytokinesis; undergoes sumoylation and phosphorylation during mitosis; protein abundance increases in response to DNA replication stress	5.55921	4.55921	0.947368	-0.0526316	0.00113691	Complete degradation	1.03731	1.02064	0.389726	Not affected
YDL226C	GCS1	ADP-ribosylation factor GTPase activating protein (ARF GAP); involved in ER-Golgi transport; required for prospore membrane formation; regulates phospholipase Spo14p; shares functional similarity with Glo3p; GCS1 has a paralog, SPS18, that arose from the whole genome duplication	13.7422	12.7422	0.980469	-0.0195312	7.50691e-06	Complete degradation	1.06712	1.03142	0.039286	Not affected
YDL227C	HO	Site-specific endonuclease; required for gene conversion at the MAT locus (homothallic switching) through the generation of a ds DNA break; expression restricted to mother cells in late G1 as controlled by Swi4p-Swi6p, Swi5p, and Ash1p	1.19847	0.198473	1.00763	0.00763359	0.186883	Not detectable	1.07839	1.06434	0.358581	Not affected
YDL229W	SSB1	Cytoplasmic ATPase that is a ribosome-associated molecular chaperone; functions with J-protein partner Zuo1p; may be involved in folding of newly-made polypeptide chains; member of the HSP70 family; interacts with phosphatase subunit Reg1p; SSB1 has a paralog, SSB2, that arose from the whole genome duplication	199.839	198.839	1.53385	0.533854	0.000110484	Partial degradation	0.974118	1.01623	0.0462784	Not affected
YDL230W	PTP1	Phosphotyrosine-specific protein phosphatase; dephosphorylates a broad range of substrates in vivo, including Fpr3p; localized to the cytoplasm and the mitochondria; proposed to be a negative regulator of filamentation	4.70909	3.70909	1.10909	0.109091	0.00234203	Complete degradation	0.964306	1.02933	0.00208479	Not affected
YDL231C	BRE4	Zinc finger protein containing five transmembrane domains; null mutant exhibits strongly fragmented vacuoles and sensitivity to brefeldin A, a drug which is known to affect intracellular transport	1.26702	0.267016	0.955497	-0.0445026	0.0175135	Complete degradation	1.17612	1.16554	0.950339	Not affected
YDL232W	OST4	Subunit of the oligosaccharyltransferase complex of the ER lumen; complex catalyzes protein asparagine-linked glycosylation; type I membrane protein required for incorporation of Ost3p or Ost6p into the OST complex	37.063	36.063	1.59449	0.594488	0.000334049	Partial degradation	1.04241	1.0312	0.483068	Not affected
YDL233W	MFG1	Regulator of filamentous growth; interacts with FLO11 promoter and regulates FLO11 expression; binds to transcription factors Flo8p and Mss11p; green fluorescent protein (GFP)-fusion protein localizes to the nucleus; YDL233W is not an essential gene	1.80745	0.807453	1.00311	0.00310559	2.72147e-07	Complete degradation	1.08358	1.07988	0.762852	Not affected
YDL234C	GYP7	GTPase-activating protein for yeast Rab family members; members include Ypt7p (most effective), Ypt1p, Ypt31p, and Ypt32p (in vitro); involved in vesicle mediated protein trafficking; regulates Ypt7p activity on late endosomes; contains a PH-like domain	3.95868	2.95868	1.05785	0.0578512	0.0111071	Complete degradation	1.16338	1.06252	0.061884	Not affected
YDL235C	YPD1	Osmotic stress-responsive phosphorelay intermediate sensor protein; phosphorylated by the plasma membrane sensor Sln1p in response to osmotic stress and then in turn phosphorylates the response regulators Ssk1p in the cytosol and Skn7p in the nucleus	12.937	11.937	1.14961	0.149606	0.00128774	Complete degradation	1.07393	1.01786	0.000920077	Not affected
YDL236W	PHO13	Conserved phosphatase acting as a metabolite repair enzyme; shows specific dephosphorylating activity on two side-products of central carbohydrate metabolism, 2-phosphoglycolate and 4-phosphoerythronate; alkaline phosphatase specific for p-nitrophenyl phosphate; also has protein phosphatase activity; human ortholog PGP shows similar substrate specificity, deletion causes similar metabolite accumu…	13.4048	12.4048	1.01488	0.014881	0.00151786	Complete degradation	1.01325	1.00738	0.731597	Not affected
YDL237W	AIM6	Protein of unknown function; required for respiratory growth; YDL237W is not an essential gene	4.25556	3.25556	3.93889	2.93889	0.160407	No degradation	0.966865	1.16449	0.00508509	Not affected
YDL238C	GUD1	Guanine deaminase; a catabolic enzyme of the guanine salvage pathway producing xanthine and ammonia from guanine; activity is low in exponentially-growing cultures but expression is increased in post-diauxic and stationary-phase cultures	2.36869	1.36869	1.0303	0.030303	0.000344222	Complete degradation	1.03965	1.07696	0.0292486	Not affected
YDL239C	ADY3	Protein required for spore wall formation; subunit of leading edge protein (LEP) complex (Ssp1-Ady3-Don1-Irc10) that forms ring-like structure at leading edge of prospore membrane during meiosis II; mediates assembly of LEP complex, formation of ring-like structure via interaction with spindle pole body components, and prospore membrane maturation; also detected in peroxisomes; potentially phosph…	0.985	-0.015	0.91	-0.09	0.164754	Not detectable	1.0015	1.12159	0.016019	Not affected
YDL240C-A		Dubious open reading frame; unlikely to encode a functional protein, based on available experimental and comparative sequence data; identified by sequence comparison with hemiascomycetous yeast species	4.53191	3.53191	1.19504	0.195035	0.000626348	Complete degradation	1.05893	1.12587	0.0767654	Not affected
YDL240W	LRG1	GTPase-activating protein (GAP); contains Rho1p-specific GAP activity, interacting with activated forms of Rho1p; functions along with Sac7p as a negative regulator of the Pkc1p-mediated cell wall integrity signaling pathway; negative regulator of cell wall 1,3-beta-glucan biosynthesis; required for efficient cell fusion; contains a RhoGAP domain and three Lin-11-Isl1-Mec-3 (LIM) domains	2.22886	1.22886	1.06716	0.0671642	0.0033614	Complete degradation	1.10395	1.08858	0.556712	Not affected
YDL241W		Putative protein of unknown function; SWAT-GFP and mCherry fusion proteins localize to the endoplasmic reticulum; YDL241W is not an essential gene	1.19512	0.195122	1.02683	0.0268293	0.102475	Not detectable	1.02835	1.17625	0.130479	Not affected
YDL242W		Putative protein of unknown function; conserved across S. cerevisiae strains	2.71605	1.71605	1.0679	0.0679012	0.000531094	Complete degradation	1.02579	1.05736	0.443365	Not affected
YDL243C	AAD4	Putative aryl-alcohol dehydrogenase; involved in oxidative stress response; similar to P. chrysosporium aryl-alcohol dehydrogenase; expression induced in cells treated with the mycotoxin patulin; members of the AAD gene family comprise three pairs (AAD3 + AAD15, AAD6/AAD16 + AAD4, AAD10 + AAD14) whose two genes are more related to one another than to other members of the family	1.03636	0.0363636	0.965909	-0.0340909	0.113944	Not detectable	1.05261	1.15085	0.00681857	Not affected
YDL244W	THI13	Protein involved in synthesis of the thiamine precursor HMP; member of a subtelomeric gene family including THI5, THI11, THI12, and THI13; hydroxymethylpyrimidine is also known as HMP	1.30918	0.309179	1.02657	0.02657	0.00276711	Complete degradation	1.05612	1.16343	0.0610203	Not affected
YDL245C	HXT15	Putative transmembrane polyol transporter; supports growth on and uptake of mannitol, sorbitol and xylitol with moderate affinity when overexpressed in a strain deleted for hexose family members; minor hexose transport activity when overexpressed in a similar strain; similarity to hexose transporters; expression is induced by low levels of glucose and repressed by high levels of glucose	1.44628	0.446281	1.09917	0.0991736	0.00115114	Complete degradation	1.02769	1.12824	0.078732	Not affected
YDL246C	SOR2	Sorbitol dehydrogenase; protein sequence is 99% identical to the Sor1p sorbitol dehydrogenase	1.16279	0.162791	1.1124	0.112403	0.350451	Not detectable	1.18543	1.15982	0.692452	Not affected
YDL247W-A		Dubious open reading frame; unlikely to encode a functional protein, based on available experimental and comparative sequence data; identified by sequence comparison with hemiascomycetous yeast species	1.23864	0.238636	0.96875	-0.03125	0.0116977	Complete degradation	1.00432	1.08494	0.0519808	Not affected
YDL248W	COS7	Endosomal protein involved in turnover of plasma membrane proteins; member of the DUP380 subfamily of conserved, often subtelomeric COS genes; required for the multivesicular vesicle body sorting pathway that internalizes plasma membrane proteins for degradation; Cos proteins provide ubiquitin in trans for nonubiquitinated cargo proteins; the authentic, non-tagged protein is detected in highly pu…	2.87586	1.87586	1.14828	0.148276	0.00750486	Complete degradation	0.988845	1.0747	0.014936	Not affected
YDR001C	NTH1	Neutral trehalase, degrades trehalose; required for thermotolerance and may mediate resistance to other cellular stresses; phosphorylated and activated by Cdc28p at the G1/S phase transition to coordinately regulate carbohydrate metabolism and the cell cycle; inhibited by Dcs1p; NTH1 has a paralog, NTH2, that arose from the whole genome duplication	13.2821	12.2821	1.0609	0.0608974	0.000278391	Complete degradation	0.991798	1.00419	0.334545	Not affected
YDR003W	RCR2	Vacuolar ubiquitin ligase-substrate adaptor; delivered to vacuole using ubiquitin as a sorting signal; presumably functions within the endosomal-vacuolar trafficking pathway, affecting events that determine whether plasma membrane proteins are degraded or routed to the plasma membrane; RCR2 has a paralog, RCR1, that arose from the whole genome duplication	6.02727	5.02727	1.19545	0.195455	0.000476317	Complete degradation	1.04014	1.0706	0.0477318	Not affected
YDR003W-A		Putative protein of unknown function; identified by expression profiling and mass spectrometry	1.12108	0.121076	1.02915	0.029148	0.0079711	Not detectable	1.1037	1.2138	0.121267	Not affected
YDR004W	RAD57	Protein that stimulates strand exchange; stimulates strand exchange by stabilizing the binding of Rad51p to single-stranded DNA; involved in the recombinational repair of double-strand breaks in DNA during vegetative growth and meiosis; forms heterodimer with Rad55p	1.56742	0.567416	1.03933	0.0393258	0.00204164	Complete degradation	1.04354	1.02529	0.538547	Not affected
YDR005C	MAF1	Highly conserved negative regulator of RNA polymerase III; involved in tRNA processing and stability; inhibits tRNA degradation via rapid tRNA decay (RTD) pathway; binds N-terminal domain of Rpc160p subunit of Pol III to prevent closed-complex formation; regulated by phosphorylation mediated by TORC1, protein kinase A, Sch9p, casein kinase 2; localizes to cytoplasm during vegetative growth and tr…	2.64394	1.64394	0.988636	-0.0113636	0.0131345	Complete degradation	0.9842	0.988642	0.6018	Not affected
YDR006C	SOK1	Protein of unknown function; overexpression suppresses the growth defect of mutants lacking protein kinase A activity; involved in cAMP-mediated signaling; localized to the nucleus; similar to the mouse testis-specific protein PBS13	2.21519	1.21519	1.06329	0.0632911	2.72219e-05	Complete degradation	1.17106	1.2691	0.0459746	Not affected
YDR007W	TRP1	Phosphoribosylanthranilate isomerase; catalyzes the third step in tryptophan biosynthesis; in 2004, the sequence of TRP1 from strain S228C was updated by changing the previously annotated internal STOP (TAA) to serine (TCA); enhances vegetative growth at low and high temperatures when used as an auxotrophic marker in strains such as W303	6.28244	5.28244	0.931298	-0.0687023	0.000717093	Complete degradation	0.969694	1.02272	0.0976166	Not affected
YDR009W	GAL3	Transcriptional regulator; involved in activation of the GAL genes in response to galactose; forms a complex with Gal80p to relieve Gal80p inhibition of Gal4p; binds galactose and ATP but does not have galactokinase activity; GAL3 has a paralog, GAL1, that arose from the whole genome duplication	30.8733	29.8733	1.23	0.23	0.00208402	Partial degradation	1.05652	1.03368	0.150383	Not affected
YDR010C		Putative protein of unknown function; conserved across S. cerevisiae strains	2.59524	1.59524	0.911905	-0.0880952	9.70672e-05	Complete degradation	1.09159	1.17658	0.0179003	Not affected
YDR011W	SNQ2	Plasma membrane ATP-binding cassette (ABC) transporter; multidrug transporter involved in multidrug resistance and resistance to singlet oxygen species	5.6375	4.6375	1.05313	0.053125	6.38507e-10	Complete degradation	1.07833	1.11713	0.239329	Not affected
YDR012W	RPL4B	Ribosomal 60S subunit protein L4B; homologous to mammalian ribosomal protein L4 and bacterial L4; RPL4B has a paralog, RPL4A, that arose from the whole genome duplication	38.922	37.922	0.716312	-0.283688	0.00102376	Complete degradation	1.15897	0.464441	1.5076e-08	Impaired fitness
YDR013W	PSF1	Subunit of the GINS complex (Sld5p, Psf1p, Psf2p, Psf3p); complex is localized to DNA replication origins and implicated in assembly of the DNA replication machinery	1.11404	0.114035	1.0307	0.0307018	0.199293	Not detectable	1.07722	1.09113	0.239047	Not affected
YDR014W	RAD61	Subunit of a complex that inhibits sister chromatid cohesion; also negatively regulates chromosome condensation; inhibited by Eco1p-acetylated cohesin subunits Smc3p and Mcd1p; binds Smc3p ATPase head of cohesin; related to the human Wapl protein that controls the association of cohesin with chromatin	1.28351	0.283505	0.976804	-0.0231959	0.00273286	Complete degradation	1.04535	1.06999	0.136998	Not affected
YDR014W-A	HED1	Meiosis-specific protein; down-regulates Rad51p-mediated mitotic recombination when the meiotic recombination machinery is impaired; promotes synapsis and required for the normal morphogenesis of synaptonemal complex; prevents the recruitment of Rad54p to site-specific DNA double-strand breaks in vivo; early meiotic gene, transcribed specifically during meiotic prophase	1.26106	0.261062	0.984513	-0.0154867	0.0216208	Complete degradation	1.12465	1.15519	0.0466762	Not affected
YDR016C	DAD1	Essential subunit of the Dam1 complex (aka DASH complex); complex couples kinetochores to the force produced by MT depolymerization thereby aiding in chromosome segregation; is transferred to the kinetochore prior to mitosis	5.79167	4.79167	0.851852	-0.148148	1.05492e-05	Complete degradation	1.19974	0.463079	2.18545e-08	Impaired fitness
YDR017C	KCS1	Inositol hexakisphosphate (IP6) and inositol heptakisphosphate (IP7) kinase; generation of high energy inositol pyrophosphates by Kcs1p is required for many processes such as vacuolar biogenesis, stress response, RNA polymerase I-mediated rRNA transcription and telomere maintenance; phosphorylated by the AMPK Snf1p, leading to reduced levels of pyrophosphorylated IP7, increased filamentous and in…	2.85156	1.85156	0.933594	-0.0664063	0.00267911	Complete degradation	1.10307	0.858484	0.000311465	Impaired fitness
YDR018C		Lysolipid acyltransferase; involved in the synthesis of phosphatidic acid from 1-acyl-2-hydroxy-sn-glycero-3-phosphate using oleoyl-CoA as acyl donor and in phospholipid remodeling, incorporating palmitic acid into the sn-1 position of phosphatidylserine and phosphatidylethanolamine; localizes to ER membranes associated with mitochondria (MAMs); contains three predicted transmembrane domains; sim…	3.60606	2.60606	1.11111	0.111111	0.00122931	Complete degradation	0.988795	1.15039	0.00642979	Not affected
YDR019C	GCV1	T subunit of the mitochondrial glycine decarboxylase complex; glycine decarboxylase is required for the catabolism of glycine to 5,10-methylene-THF; expression is regulated by levels of levels of 5,10-methylene-THF in the cytoplasm	19.0667	18.0667	12.6708	11.6708	0.000926586	No degradation	1.05702	1.02962	0.0931852	Not affected
YDR020C	DAS2	Putative protein of unknown function; non-essential gene identified in a screen for mutants with increased levels of rDNA transcription; weak similarity with uridine kinases and with phosphoribokinases	6.72414	5.72414	1.01724	0.0172414	0.00135968	Complete degradation	1.16216	1.0803	0.000622141	Not affected
YDR021W	FAL1	Nucleolar protein required for maturation of 18S rRNA; member of the eIF4A subfamily of DEAD-box ATP-dependent RNA helicases; 18S rRNA biogenesis defect of the null mutant is functionally complemented by human EIF4A3	2.02339	1.02339	0.599415	-0.400585	0.000772554	Complete degradation	1.02077	0.416028	3.9957e-07	Impaired fitness
YDR022C	ATG31	Autophagy-specific protein required for autophagosome formation; forms a complex with Atg17p and Atg29p that localizes other proteins to the pre-autophagosomal structure; constitutively phosphorylated, and phosphorylation of residue S174 is required for function; high-copy suppressor of CIK1 deletion	2.55172	1.55172	1.05517	0.0551724	0.000747737	Complete degradation	1.01879	1.05639	0.00098316	Not affected
YDR023W	SES1	Cytosolic seryl-tRNA synthetase; class II aminoacyl-tRNA synthetase that aminoacylates tRNA(Ser), displays tRNA-dependent amino acid recognition which enhances discrimination of the serine substrate; copurifies with Abp140p in an RNA-dependent manner and stimulates 3-methylcytidine (m3C) modification of residue 32 of the tRNA anticodon loop of tRNA-Ser; interacts with peroxin Pex21p	34.5157	33.5157	0.566038	-0.433962	0.00612853	Complete degradation	1.17374	0.300823	2.09049e-08	Impaired fitness
YDR024W	FYV1	Dubious open reading frame; unlikely to encode a functional protein, based on available experimental and comparative sequence data; not conserved in closely related Saccharomyces species; mutation decreases survival upon exposure to K1 killer toxin	1.35256	0.352564	0.804487	-0.195513	0.00554129	Complete degradation	0.948588	1.04727	0.0513593	Not affected
YDR025W	RPS11A	Protein component of the small (40S) ribosomal subunit; homologous to mammalian ribosomal protein S11 and bacterial S17; N-terminally propionylated in vivo; RPS11A has a paralog, RPS11B, that arose from the whole genome duplication	7.74026	6.74026	0.935065	-0.0649351	0.00119556	Complete degradation	0.718729	0.758407	0.365525	Not affected
YDR026C	NSI1	RNA polymerase I termination factor; binds to rDNA terminator element, required for efficient Pol I termination; required for rDNA silencing at NTS1; facilities association of Sir2p with NTS1, contributes to rDNA stability and cell longevity; interacts physically with Fob1p and RENT subunits, Sir2p and Net1p; may interact with ribosomes, based on co-purification experiments; Myb-like DNA-binding …	1.58046	0.58046	1.06322	0.0632184	3.78572e-06	Complete degradation	1.10042	1.14391	0.167718	Not affected
YDR027C	VPS54	Component of the GARP (Golgi-associated retrograde protein) complex; GARP is required for the recycling of proteins from endosomes to the late Golgi, and for mitosis after DNA damage induced checkpoint arrest; potentially phosphorylated by Cdc28p; members of the GARP complex are Vps51p-Vps52p-Vps53p-Vps54p	2.00794	1.00794	0.654762	-0.345238	0.00102331	Complete degradation	1.09982	0.38785	1.14156e-09	Impaired fitness
YDR028C	REG1	Regulatory subunit of type 1 protein phosphatase Glc7p; involved in negative regulation of glucose-repressible genes; involved in regulation of the nucleocytoplasmic shuttling of Hxk2p; REG1 has a paralog, REG2, that arose from the whole genome duplication	5.46281	4.46281	0.756198	-0.243802	0.00875696	Complete degradation	1.16983	0.376673	0.00709448	Impaired fitness
YDR029W		Putative protein of unknown function; conserved among S. cerevisiae strains; YDR029W is not an essential gene	1.28743	0.287425	0.976048	-0.0239521	0.00695035	Complete degradation	1.02049	1.03906	0.425438	Not affected
YDR030C	RAD28	Protein involved in DNA repair; related to the human CSA protein that is involved in transcription-coupled repair nucleotide excision repair	1.13131	0.131313	0.989899	-0.010101	0.158937	Not detectable	0.986514	1.11604	0.02526	Not affected
YDR031W	MIX14	Mitochondrial intermembrane space protein of unknown function; required for normal oxygen consumption; contains twin cysteine-x9-cysteine motifs; protein abundance increases in response to DNA replication stress	4.92614	3.92614	1.0483	0.0482955	3.2843e-06	Complete degradation	1.17868	1.11853	0.284552	Not affected
YDR032C	PST2	FMN-dependent NAD(P)H:quinone oxidoreductase; induced by oxidative stress in a Yap1p dependent manner; the authentic, non-tagged protein is detected in highly purified mitochondria in high-throughput studies; protein abundance increases in response to DNA replication stress; PST2 has a paralog, RFS1, that arose from the whole genome duplication	23.5888	22.5888	1.06542	0.0654206	0.00113551	Complete degradation	1.20415	1.23024	0.573813	Not affected
YDR033W	MRH1	Protein that localizes primarily to the plasma membrane; also found at the nuclear envelope; long-lived protein that is asymmetrically retained in the plasma membrane of mother cells; the authentic, non-tagged protein is detected in mitochondria in a phosphorylated state; null mutation confers sensitivity to acetic acid	194.904	193.904	1.9	0.9	0.00011121	Partial degradation	1.09589	1.15742	0.0749996	Not affected
YDR034C	LYS14	Transcriptional activator involved in regulating lysine biosynthesis; involved in the regulation of genes of the lysine biosynthesis pathway; requires 2-aminoadipate semialdehyde as co-inducer	1.78704	0.787037	0.625	-0.375	0.00321946	Complete degradation	0.836856	0.569549	1.73865e-05	Impaired fitness
YDR034W-B		Tail-anchored plasma membrane (PM) protein; C-terminal palmitoylation is required for membrane anchoring and protein stability; PM localization is polarized to the daughter cell; also localizes to the vacuolar membrane; may be involved in response to stress; upregulated by toxic concentrations of heavy metal ions and alkali; contains a conserved cysteine rich palmitoylated domain (CYSPD, aka CYST…	44.4149	43.4149	15.5346	14.5346	0.00107602	Partial degradation	1.07435	1.05908	0.316532	Not affected
YDR035W	ARO3	3-deoxy-D-arabino-heptulosonate-7-phosphate (DAHP) synthase; catalyzes the first step in aromatic amino acid biosynthesis and is feedback-inhibited by phenylalanine or high concentration of tyrosine or tryptophan	15.7111	14.7111	0.955556	-0.0444444	0.000862825	Complete degradation	1.03714	1.0535	0.296179	Not affected
YDR036C	EHD3	3-hydroxyisobutyryl-CoA hydrolase; member of a family of enoyl-CoA hydratase/isomerases; non-tagged protein is detected in highly purified mitochondria in high-throughput studies; phosphorylated; mutation affects fluid-phase endocytosis	7.15	6.15	4.81071	3.81071	0.000887086	No degradation	0.961245	0.999561	0.00754935	Not affected
YDR037W	KRS1	Lysyl-tRNA synthetase	29.3081	28.3081	0.479651	-0.520349	0.00210406	Complete degradation	1.03843	0.158369	0.000866275	Impaired fitness
YDR038C	ENA5	Protein with similarity to P-type ATPase sodium pumps; member of the Na+ efflux ATPase family	2.94152	1.94152	1.15205	0.152047	0.00538014	Complete degradation	0.947614	1.0553	0.0242307	Not affected
YDR040C	ENA1	P-type ATPase sodium pump; involved in Na+ and Li+ efflux to allow salt tolerance	3.05376	2.05376	1.02957	0.0295699	0.00418601	Complete degradation	1.05709	1.05937	0.620017	Not affected
YDR041W	RSM10	Mitochondrial ribosomal protein of the small subunit; has similarity to E. coli S10 ribosomal protein; essential for viability, unlike most other mitoribosomal proteins	10.5904	9.59036	6.27108	5.27108	0.00768844	No degradation	0.989018	1.06921	0.0276995	Not affected
YDR043C	NRG1	Transcriptional repressor; recruits the Cyc8p-Tup1p complex to promoters; mediates glucose repression and negatively regulates a variety of processes including filamentous growth and alkaline pH response; activated in stochastic pulses of nuclear localization in response to low glucose	2.15347	1.15347	1.0198	0.019802	0.0036272	Complete degradation	1.07037	1.06301	0.149083	Not affected
YDR044W	HEM13	Coproporphyrinogen III oxidase; oxygen-requiring enzyme that catalyzes sixth step in heme biosynthetic pathway; transcription is repressed by oxygen and heme (via Rox1p and Hap1p); human homolog CPOX can complement yeast mutant and allow growth of haploid null after sporulation of a heterozygous diploid	8.31646	7.31646	0.870253	-0.129747	8.0362e-05	Complete degradation	1.05009	0.839692	0.000207313	Impaired fitness
YDR046C	BAP3	Amino acid permease; involved in uptake of cysteine, leucine, isoleucine and valine; BAP3 has a paralog, BAP2, that arose from the whole genome duplication	7.05882	6.05882	1.17227	0.172269	0.000327529	Complete degradation	0.979139	1.00912	0.170538	Not affected
YDR047W	HEM12	Uroporphyrinogen decarboxylase; catalyzes the fifth step in the heme biosynthetic pathway; localizes to both the cytoplasm and nucleus; a hem12 mutant has phenotypes similar to patients with porphyria cutanea tarda	9.47826	8.47826	0.757246	-0.242754	0.000778091	Complete degradation	1.06192	0.849343	0.000113842	Impaired fitness
YDR049W	VMS1	Peptidyl-tRNA hydrolase that releases stalled peptides from ribosomes, component of a Cdc48p-complex; involved in protein quality control; exhibits cytosolic and ER-membrane localization; contributes to ER-associated degradation (ERAD) of specific substrates at a step after their ubiquitination; translocates to mitochondria under oxidative stress and forms a complex with Cdc48p and Npl4p that is …	2.39869	1.39869	0.852941	-0.147059	0.00337736	Complete degradation	1.09119	0.925596	0.0578473	Not affected
YDR050C	TPI1	Triose phosphate isomerase, abundant glycolytic enzyme; mRNA half-life is regulated by iron availability; transcription is controlled by activators Reb1p, Gcr1p, and Rap1p through binding sites in the 5' non-coding region; inhibition of Tpi1p activity by PEP (phosphoenolpyruvate) stimulates redox metabolism in respiring cells; E104D mutation in human homolog TPI1 causes a rare autosomal disease; …	278.155	277.155	0.97619	-0.0238095	0.00206698	Complete degradation	1.12239	0.557325	6.22889e-10	Impaired fitness
YDR051C	DET1	Acid phosphatase; involved in the non-vesicular transport of sterols in both directions between the endoplasmic reticulum and plasma membrane; deletion confers sensitivity to nickel	4.10092	3.10092	1.1055	0.105505	1.36938e-08	Complete degradation	1.03761	1.07324	0.00195072	Not affected
YDR052C	DBF4	Regulatory subunit of Cdc7p-Dbf4p kinase complex; required for Cdc7p kinase activity and initiation of DNA replication; phosphorylates the Mcm2-7 family of proteins; cell cycle regulated; relative distribution to the nucleus increases upon DNA replication stress; co-expression of human CDC7 and DBF4 complements single cdc7 or dbf4 null mutations or the cdc7 dbf4 double null mutation	1.06202	0.0620155	0.860465	-0.139535	0.132832	Not detectable	1.03164	0.786784	1.06871e-07	Impaired fitness
YDR055W	PST1	Cell wall protein that contains a putative GPI-attachment site; secreted by regenerating protoplasts; up-regulated by activation of the cell integrity pathway, as mediated by Rlm1p; upregulated by cell wall damage via disruption of FKS1; PST1 has a paralog, ECM33, that arose from the whole genome duplication	6.05952	5.05952	5.625	4.625	0.0564331	No degradation	1.17474	1.13828	0.0944053	Not affected
YDR056C	EMC10	Putative protein of unknown function; subunit of evolutionarily conserved EMC (Endoplasmic Reticulum Membrane Complex) implicated in ERAD (ER-associated degradation) and proper assembly of multi-pass transmembrane (TM) proteins; EMC acts in yeast as an ER-mitochondria tether that interacts with outer membrane protein Tom5p of TOM (Translocase of the Mitochondrial Outer Membrane) complex; YDR056C …	11.7273	10.7273	1.08289	0.0828877	0.00055563	Complete degradation	1.12643	1.08057	0.338817	Not affected
YDR057W	YOS9	ER quality-control lectin; integral subunit of the HRD ligase; participates in efficient ER retention of misfolded proteins by recognizing them and delivering them to Hrd1p; binds to glycans with terminal alpha-1,6 linked mannose on misfolded N-glycosylated proteins and participates in targeting proteins to ERAD; member of the OS-9 protein family	1.97661	0.976608	1.89181	0.891813	0.256844	No degradation	1.02512	1.02244	0.847018	Not affected
YDR058C	TGL2	Triacylglycerol lipase that is localized to the mitochondria; has lipolytic activity towards triacylglycerols and diacylglycerols when expressed in E. coli	1.44737	0.447368	1.05	0.05	0.000476317	Complete degradation	0.985818	1.00265	0.139995	Not affected
YDR059C	UBC5	Ubiquitin-conjugating enzyme; mediates selective degradation of short-lived, abnormal, or excess proteins, including histone H3; central component of the cellular stress response; expression is heat inducible; protein abundance increases in response to DNA replication stress; UBC5 has a paralog, UBC4, that arose from the whole genome duplication	16.3182	15.3182	1.15584	0.155844	0.00108881	Complete degradation	0.983853	1.05205	0.000757778	Not affected
YDR060W	MAK21	Constituent of 66S pre-ribosomal particles; required for large (60S) ribosomal subunit biogenesis; acts as part of a Mak21p-Noc2p-Rrp5p module that associates with nascent pre-rRNA during transcription and has a role in bigenesis of the large ribosomal subunit; involved in nuclear export of pre-ribosomes; required for maintenance of dsRNA virus; homolog of human CAATT-binding protein	7.13529	6.13529	0.582353	-0.417647	0.000340099	Complete degradation	1.07967	0.449235	8.02637e-09	Impaired fitness
YDR061W		Protein with similarity to ABC transporter family members; lacks predicted membrane-spanning regions; transcriptionally activated by Yrm1p along with genes involved in multidrug resistance	3.93478	2.93478	3.03261	2.03261	0.00424502	No degradation	1.06623	1.03709	0.400072	Not affected
YDR062W	LCB2	Serine palmitoyltransferase component; responsible along with Lcb1p for the first committed step in sphingolipid synthesis, which is the condensation of serine with palmitoyl-CoA to form 3-ketosphinganine	10.1871	9.18713	0.900585	-0.0994152	0.000924963	Complete degradation	1.10802	0.605261	4.40901e-07	Impaired fitness
YDR063W	AIM7	Protein that interacts with Arp2/3 complex; interacts with Arp2/3 complex to stimulate actin filament debranching and inhibit actin nucleation; has similarity to Cof1p and also to human glia maturation factor (GMF); null mutant displays elevated mitochondrial genome loss	5.5534	4.5534	1.06311	0.0631068	0.0121464	Complete degradation	1.05067	1.00104	0.0200355	Not affected
YDR065W	RRG1	Protein of unknown function; required for efficient 5' processing of mitochondrial tRNAs, for respiratory growth and mitochondrial genome maintenance; required for vacuolar acidification; localizes to the matrix side of the inner mitochondrial membrane	1.4709	0.470899	1.39683	0.396825	0.821059	No degradation	1.1554	1.05612	0.394462	Not affected
YDR066C	RTR2	Protein of unknown function; exhibits genetic interactions with Rtr1p; green fluorescent protein (GFP)-fusion protein localizes to the cytoplasm; YDR066C is not an essential gene; relocalizes from nucleus to cytoplasmic foci upon DNA replication stress; RTR2 has a paralog, RTR1, that arose from the whole genome duplication	2.17778	1.17778	1.1	0.1	0.000570373	Complete degradation	1.04335	1.0633	0.19753	Not affected
YDR067C	OCA6	Cytoplasmic protein required for replication of Brome mosaic virus; S. cerevisiae is a model system for studying positive-strand RNA virus replication; null mutation confers sensitivity to tunicamycin and DTT	2.92258	1.92258	1.03548	0.0354839	0.000374591	Complete degradation	1.01603	1.07464	0.00711952	Not affected
YDR068W	DOS2	Protein of unknown function; green fluorescent protein (GFP)-fusion protein localizes to the cytoplasm	6.88636	5.88636	0.882576	-0.117424	0.00190567	Complete degradation	1.04167	1.02928	0.467923	Not affected
YDR069C	DOA4	Ubiquitin hydrolase; deubiquitinates intralumenal vesicle (ILVs) cargo proteins; required for recycling ubiquitin from proteasome-bound ubiquitinated intermediates, acts at the late endosome/prevacuolar compartment to recover ubiquitin from ubiquitinated membrane proteins destined for the vacuole; DOA4 has a paralog, UBP5, that arose from the whole genome duplication	2.16201	1.16201	1.1257	0.125698	0.000406328	Complete degradation	1.0716	1.00545	0.00128867	Not affected
YDR070C	FMP16	Protein of unknown function; may be involved in responding to conditions of stress; the authentic, non-tagged protein is detected in highly purified mitochondria in high-throughput studies; protein abundance increases in response to DNA replication stress	43.8333	42.8333	11.5476	10.5476	0.00270605	Partial degradation	1.00318	1.01456	0.513691	Not affected
YDR071C	PAA1	Polyamine acetyltransferase; acetylates polyamines (e.g. putrescine, spermidine, spermine) and also aralkylamines (e.g. tryptamine, phenylethylamine); may be involved in transcription and/or DNA replication	17.7326	16.7326	1.1657	0.165698	0.00110195	Complete degradation	1.08841	1.1096	0.0562987	Not affected
YDR072C	IPT1	Inositolphosphotransferase; involved in synthesis of mannose-(inositol-P)2-ceramide (M(IP)2C), the most abundant sphingolipid; can mutate to resistance to the antifungals syringomycin E and DmAMP1 and to K. lactis zymocin	1.13208	0.132075	0.948113	-0.0518868	0.00185277	Not detectable	0.99933	1.02349	0.0206053	Not affected
YDR073W	SNF11	Subunit of the SWI/SNF chromatin remodeling complex; involved in transcriptional regulation; interacts with a highly conserved 40-residue sequence of Snf2p; relocates to the cytosol under hypoxic conditions	2.96757	1.96757	1.18919	0.189189	0.00103476	Complete degradation	1.06516	1.00782	0.196648	Not affected
YDR074W	TPS2	Phosphatase subunit of the trehalose-6-P synthase/phosphatase complex; involved in the synthesis of storage carbohydrate trehalose; positive regulator of autophagy involved in the dephosphorylation of Rim15p leading to ATG8 induction; expression is induced by stress conditions and repressed by the Ras-cAMP pathway; protein abundance increases in response to DNA replication stress	20.193	19.193	0.944444	-0.0555556	0.00128774	Complete degradation	0.985791	0.89855	2.77391e-05	Not affected
YDR075W	PPH3	Catalytic subunit of protein phosphatase PP4 complex; Pph3p and Psy2p form active complex, Psy4p may provide substrate specificity; regulates recovery from the DNA damage checkpoint, the gene conversion- and single-strand annealing-mediated pathways of meiotic double-strand break repair and efficient Non-Homologous End-Joining (NHEJ) pathway; involved in activation of Gln3p to alleviate nitrogen …	1.95833	0.958333	1.11111	0.111111	0.00513399	Complete degradation	1.00265	1.16265	0.00257802	Not affected
YDR076W	RAD55	Protein that stimulates strand exchange; stimulates strand exchange by stabilizing the binding of Rad51p to single-stranded DNA; involved in the recombinational repair of double-strand breaks in DNA during vegetative growth and meiosis; forms heterodimer with Rad57p	1.52817	0.528169	1.03873	0.0387324	0.00666005	Complete degradation	1.04882	1.01758	0.214773	Not affected
YDR077W	SED1	Major stress-induced structural GPI-cell wall glycoprotein; associates with translating ribosomes, possible role in mitochondrial genome maintenance; ORF contains two distinct variable minisatellites; SED1 has a paralog, SPI1, that arose from the whole genome duplication	54.9333	53.9333	46.7026	45.7026	0.00175858	No degradation	0.861647	0.848002	0.350105	Not affected
YDR078C	SHU2	Component of Shu complex (aka PCSS complex); Shu complex also includes Psy3, Csm2, Shu1, and promotes error-free DNA repair, Shu complex mediates inhibition of Srs2p function; promotes formation of Rad51p filaments; important for both mitotic and meiotic homologous recombination, and contains a conserved SWIM domain that is necessary for both	1.35437	0.354369	0.968447	-0.0315534	0.0508864	No degradation	1.06672	1.03796	0.131359	Not affected
YDR079C-A	TFB5	Component of RNA polymerase II general transcription factor TFIIH; involved in transcription initiation and in nucleotide-excision repair; relocalizes to the cytosol in response to hypoxia; homolog of Chlamydomonas reinhardtii REX1-S protein involved in DNA repair	4.67699	3.67699	0.69469	-0.30531	0.00176828	Complete degradation	1.06724	0.847572	0.000120274	Impaired fitness
YDR079W	PET100	Chaperone that facilitates the assembly of cytochrome c oxidase; integral to the mitochondrial inner membrane; interacts with a subcomplex of subunits VII, VIIa, and VIII (Cox7p, Cox9p, and Cox8p) but not with the holoenzyme	7.23899	6.23899	1.28302	0.283019	0.00147029	Partial degradation	0.985823	0.934645	0.00126564	Not affected
YDR080W	VPS41	Subunit of the HOPS endocytic tethering complex; vacuole membrane protein that functions as a Rab GTPase effector, interacting specifically with the GTP-bound conformation of Ypt7p, facilitating tethering, docking and promoting membrane fusion events at the late endosome and vacuole; required for both membrane and protein trafficking; Yck3p-mediated phosphorylation regulates the organization of v…	2.42188	1.42188	1.08594	0.0859375	4.47944e-07	Complete degradation	1.11368	1.05439	0.282864	Not affected
YDR081C	PDC2	Transcription factor for thiamine-regulated genes; required for expression of the two isoforms of pyruvate decarboxylase (PDC1 and PDC5) along with thiamine biosynthetic genes; binds a DNA sequence in the PDC5 promoter; mutant fails to grow on 2% glucose and thus is scored as inviable under standard conditions	2.64706	1.64706	0.708333	-0.291667	0.00165083	Complete degradation	1.06128	0.776118	2.10486e-06	Impaired fitness
YDR082W	STN1	Telomere end-binding and capping protein; plays a key role with Pol12p in linking telomerase action with completion of lagging strand synthesis, and in a regulatory step required for telomere capping; similar to human Stn1	1.12195	0.121951	0.863415	-0.136585	0.00924479	Not detectable	1.07506	0.831174	4.04324e-05	Impaired fitness
YDR083W	RRP8	Nucleolar S-adenosylmethionine-dependent rRNA methyltransferase; methylates adenine (m1A) of large subunit (LSU) rRNA at position 645; involved in pre-rRNA cleavage at site A2; mutation is synthetically lethal with gar1 mutation; deletion disrupts telomere maintenance by influencing expression of neighboring gene STN1; mammalian homolog nucleomethylin has been linked to nutrient availability sign…	2.64912	1.64912	1.01754	0.0175439	0.00598589	Complete degradation	0.9826	0.971499	0.453703	Not affected
YDR084C	TVP23	Integral membrane protein; localized to late Golgi vesicles along with the v-SNARE Tlg2p; green fluorescent protein (GFP)-fusion protein localizes to the cytoplasm in a punctate pattern	8.15029	7.15029	0.965318	-0.0346821	0.000287464	Complete degradation	1.06466	1.11093	0.0623726	Not affected
YDR085C	AFR1	Protein required for pheromone-induced projection (shmoo) formation; regulates septin architecture during mating; has an RVXF motif that mediates targeting of Glc7p to mating projections; also detected in peroxisomes; interacts with Cdc12p; AFR1 has a paralog, YER158C, that arose from the whole genome duplication	1.16432	0.164319	1.02113	0.0211268	0.046806	Not detectable	1.12082	1.01676	0.0622138	Not affected
YDR087C	RRP1	Essential evolutionarily conserved nucleolar protein; necessary for biogenesis of 60S ribosomal subunits and for processing of pre-rRNAs to mature rRNA; associated with several distinct 66S pre-ribosomal particles	2.93064	1.93064	0.508671	-0.491329	0.000348476	Complete degradation	1.01075	0.350529	0.00116525	Impaired fitness
YDR088C	SLU7	RNA splicing factor; required for ATP-independent portion of 2nd catalytic step of spliceosomal RNA splicing; interacts with Prp18p; contains zinc knuckle domain	3.08427	2.08427	0.811798	-0.188202	0.00286888	Complete degradation	1.01578	0.649839	4.10595e-06	Impaired fitness
YDR089W	VTC5	Novel subunit of the vacuolar transporter chaperone complex; vacuolar transmembrane protein that regulates biosynthesis of polyphosphate; deletion reduces and overexpression increases polyP accumulation; SPX domain (Syg1, Pho81, Xpr1)-containing protein involved in phosphate homeostasis; relocalizes from vacuole to cytoplasm upon DNA replication stress	1.38863	0.388626	1.01896	0.0189573	0.000915498	Complete degradation	0.988041	1.0142	0.129007	Not affected
YDR090C		Protein of unknown function; deletion confers sensitivity to cationic compounds; green fluorescent protein (GFP)-fusion protein localizes to the plasma membrane	4.83571	3.83571	1.03571	0.0357143	0.00112504	Complete degradation	1.18643	1.14638	0.358551	Not affected
YDR091C	RLI1	Essential Fe-S protein; required for ribosome biogenesis, translation initiation/termination; facilitates binding of multifactor complex (MFC) of initiation factors to small ribosomal subunit; Dom34-Hbs1 complex and Rli1p work in dissociating inactive ribosomes, thereby facilitating translation restart; forms complex with Lto1p and Yae1p; dependency on ROS-labile FeS clusters, activity in nuclear…	24.2595	23.2595	0.556962	-0.443038	0.000146573	Complete degradation	1.10527	0.13368	3.26269e-12	Impaired fitness
YDR092W	UBC13	E2 ubiquitin-conjugating enzyme; involved in the error-free DNA postreplication repair pathway; interacts with Mms2p to assemble ubiquitin chains at the Ub Lys-63 residue; DNA damage triggers redistribution from the cytoplasm to the nucleus	12.7923	11.7923	1.02692	0.0269231	0.00178535	Complete degradation	1.07207	1.08019	0.517362	Not affected
YDR093W	DNF2	Aminophospholipid translocase (flippase); type 4 P-type ATPase; involved in phospholipid translocation, contributing to endocytosis, protein transport, and cellular polarization; localizes primarily to the plasma membrane; localizes to the shmoo tip where it has a redundant role in the cellular response to mating pheromone; DNF2 has a paralog, DNF1, that arose from the whole genome duplication	2.93151	1.93151	1.06849	0.0684932	0.00538014	Complete degradation	1.06408	1.06755	0.965067	Not affected
YDR096W	GIS1	Histone demethylase and transcription factor; regulates genes during nutrient limitation; activity modulated by proteasome-mediated proteolysis; has JmjC and JmjN domain in N-terminus that interact, promoting stability and proper transcriptional activity; contains two transactivating domains downstream of Jmj domains and a C-terminal DNA binding domain; relocalizes to the cytosol in response to h…	4.76329	3.76329	1.08937	0.089372	0.00116812	Complete degradation	1.0166	1.05815	0.000226001	Not affected
YDR097C	MSH6	Protein required for mismatch repair in mitosis and meiosis; forms a complex with Msh2p to repair both single-base & insertion-deletion mispairs; also involved in interstrand cross-link repair; potentially phosphorylated by Cdc28p; contains PIP motif that binds PCNA (Pol30p) and Rev1p	2.7479	1.7479	1.08403	0.0840336	0.00276026	Complete degradation	1.01845	1.05035	0.150565	Not affected
YDR098C	GRX3	Glutathione-dependent oxidoreductase; hydroperoxide and superoxide-radical responsive monothiol glutaredoxin subfamily member with Grx4p and Grx5p; redundantly protects cells from oxidative damage along with GRX4 and GRX5; with Grx4p, promotes the dissociation of Aft1p from iron regulon gene promoters and subsequent nuclear export in iron-replete conditions, regulating iron homeostasis; involved …	13.8188	12.8188	0.90942	-0.0905797	7.35199e-05	Complete degradation	0.992251	0.815227	1.57271e-05	Not affected
YDR099W	BMH2	14-3-3 protein, minor isoform; involved in post-transcriptional control of the proteome; binds to both proteins and to DNA, including replication origins; regulates multiple processes including exocytosis, vesicle transport, Ras/MAPK and rapamycin-sensitive signaling and meiotic commitment; protein abundance and relative distribution to the nucleus increase upon DNA replication stress; abundance …	43.6811	42.6811	1.11892	0.118919	0.00190499	Complete degradation	1.0334	0.992228	0.285637	Not affected
YDR100W	TVP15	Integral membrane protein; localized to late Golgi vesicles along with the v-SNARE Tlg2p	21.7333	20.7333	1.01852	0.0185185	0.000915498	Complete degradation	1.08443	1.05005	0.409591	Not affected
YDR101C	ARX1	Nuclear export factor for the ribosomal pre-60S subunit; shuttling factor which directly binds FG rich nucleoporins and facilities translocation through the nuclear pore complex; interacts directly with Alb1p; responsible for Tif6p recycling defects in the absence of Rei1; associated with the ribosomal export complex	6.1	5.1	0.965385	-0.0346154	0.000519119	Complete degradation	1.03071	0.94821	0.00822625	Not affected
YDR102C		Putative protein of unknown function; conserved among S. cerevisiae strains; YDR102C is not an essential gene; homozygous diploid deletion strain exhibits high budding index	1.62319	0.623188	1.18116	0.181159	0.000311948	Complete degradation	1.01954	1.0696	0.0155668	Not affected
YDR103W	STE5	Pheromone-responsive MAPK scaffold protein; couples activation of the G-protein-coupled pheromone receptor to MAPK activation; intramolecular interaction of PH and VWA domains blocks activation of assembled signaling cascade components (Ste11p, Ste7p and Fus3p) under basal conditions; Gbeta-gamma (Ste4p-Ste18p)-dependent docking at the plasma membrane and binding of PI(4,5)P2 by the PH domain rel…	1.45029	0.450292	1.11111	0.111111	0.0104079	Complete degradation	1.05905	1.14854	0.00150235	Not affected
YDR104C	SPO71	Meiosis-specific protein required for prospore membrane morphogenesis; localizes to the prospore membrane (PSM) during sporulation; required for PSM elongation and closure; genetically antagonistic to SPO1; recruits Vps13p to the PSM during sporulation; interacts and functions cooperatively with Spo73p; mutants have defects in the PSM, aberrant spore wall formation and reduced PtdIns-phosphate po…	1.06699	0.0669856	1.01675	0.0167464	0.366187	Not detectable	0.947199	1.04824	0.00114187	Not affected
YDR106W	ARP10	Component of the dynactin complex; localized to the pointed end of the Arp1p filament; may regulate membrane association of the complex	1.7513	0.751295	1.06477	0.0647668	0.00109035	Complete degradation	1.02185	1.03602	0.427519	Not affected
YDR107C	TMN2	Protein with a role in cellular adhesion and filamentous growth; similar to Tmn3p; member of the evolutionarily conserved Transmembrane Nine family of proteins with nine membrane-spanning segments; TMN2 has a paralog, EMP70, that arose from the whole genome duplication	1.9902	0.990196	0.97549	-0.0245098	0.0110658	Complete degradation	1.0731	0.978166	0.014602	Not affected
YDR108W	TRS85	Component of transport protein particle (TRAPP) complex III; TRAPPIII is a multimeric guanine nucleotide-exchange factor for the GTPase Ypt1p, regulating endosome-Golgi traffic and required for membrane expansion during autophagy and the CVT pathway; directs Ypt1p to the PAS; late post-replication meiotic role	2.3913	1.3913	0.916149	-0.0838509	0.000818957	Complete degradation	1.04576	0.997123	0.296877	Not affected
YDR109C		D-ribulokinase; carbohydrate kinase that specifically converts D-ribulose to D-ribulose 5-phosphate during pentose metabolism; null mutant accumulates D-ribulose and the precursor ribitol; proposed to function as a D-ribulose metabolic repair enzyme; member of the FGGY family of carbohydrate kinases; human homolog, FGGY, is involved in both D-ribulose and ribitol metabolism; human FGGY has been l…	2.01835	1.01835	0.977064	-0.0229358	0.0092524	Complete degradation	1.19928	1.06683	0.223463	Not affected
YDR110W	FOB1	Nucleolar protein that binds the rDNA replication fork barrier site; required for replication fork blocking and recombinational hotspot activity that results in concerted evolution of the rDNA, termed homogenization; role in recruitment of condensin to the replication fork barrier (RFB), contributing to the faithful segregation of rDNA repeats; proposed role in recovery from low rDNA copy number;…	1.90741	0.907407	1.04938	0.0493827	0.000221575	Complete degradation	0.991322	1.05485	0.00479789	Not affected
YDR111C	ALT2	Catalytically inactive alanine transaminase; expression is repressed in the presence of alanine and repression is mediated by Nrg1p; ALT2 has a paralog, ALT1, that arose from the whole genome duplication	2.4359	1.4359	1.06838	0.0683761	2.7759e-05	Complete degradation	1.02442	1.15907	0.000938996	Not affected
YDR112W	IRC2	Dubious open reading frame; unlikely to encode a functional protein, based on available experimental and comparative sequence data; partially overlaps ALT2/YDR111C; null mutant displays increased levels of spontaneous Rad52p foci	1.16026	0.160256	0.983974	-0.0160256	0.0570826	Not detectable	0.980353	1.04771	0.261265	Not affected
YDR113C	PDS1	Securin; inhibits anaphase by binding separin Esp1p; blocks cyclin destruction and mitotic exit, essential for meiotic progression and mitotic cell cycle arrest; localization is cell-cycle dependent and regulated by Cdc28p phosphorylation	1.19209	0.19209	0.757062	-0.242938	0.0125996	Not detectable	1.14056	0.658521	0.00611384	Impaired fitness
YDR114C		Putative protein of unknown function; deletion mutant exhibits poor growth at elevated pH and calcium	2.76101	1.76101	1.13836	0.138365	0.000915498	Complete degradation	0.944684	0.944498	0.282317	Not affected
YDR115W	MRX14	Putative mitochondrial ribosomal protein of the large subunit; required for respiratory growth and for efficient translation of mitochondrial COX1 and COX3; conditional mutant has reduced cytochrome c oxidase activity; protein increases in abundance and relocalizes to the plasma membrane upon DNA replication stress; contains and N-terminal mitochondrial targeting sequence; similar to E. coli L34 …	10.4598	9.45977	8.50575	7.50575	0.0105838	No degradation	0.742984	0.60387	0.00127975	Not affected
YDR116C	MRPL1	Mitochondrial ribosomal protein of the large subunit	10.1076	9.10759	7.87975	6.87975	0.00405973	No degradation	1.02434	0.981398	0.404068	Not affected
YDR117C	TMA64	Protein of unknown function that associates with ribosomes; has a putative RNA binding domain; in mammals the corresponding protein, eIF2D, has been shown to possess translation initiation factor activity	5.32461	4.32461	0.973822	-0.026178	0.00520447	Complete degradation	1.09863	0.989077	0.436598	Not affected
YDR118W	APC4	Subunit of the Anaphase-Promoting Complex/Cyclosome (APC/C); APC/C is a ubiquitin-protein ligase required for degradation of anaphase inhibitors, including mitotic cyclins, during the metaphase/anaphase transition; component of the platform domain of the APC/C, based on structural analysis; relative distribution to the nucleus increases upon DNA replication stress	2.32374	1.32374	1.10791	0.107914	2.34845e-08	Complete degradation	0.998812	1.0147	0.40754	Not affected
YDR119W	VBA4	Protein of unknown function; proposed role as basic amino acid permease based on phylogeny; targeted to vacuole via AP-3 pathway; physical interaction with Atg27p suggests possible role in autophagy; non-essential gene	4.44586	3.44586	1.07325	0.0732484	4.26922e-09	Complete degradation	1.02212	1.02818	0.985876	Not affected
YDR119W-A	COX26	Subunit of cytochrome C oxidase complex; stabilizes or regulates formation of respiratory chain supercomplexes composed of Complex III (ubiquinol-cytochrome c reductase) and Complex IV (cytochrome c oxidase)	32.7153	31.7153	7.53472	6.53472	0.00541147	Partial degradation	0.997893	1.06287	0.0702317	Not affected
YDR120C	TRM1	tRNA methyltransferase; produces two isoforms based on alternative translational starts; localizes to the nucleus and mitochondrion, producing N2,N2-dimethylguanosine in tRNAs; involved in the methylation of guanosine and uridine ribonucleosides in mRNA; nuclear Trm1p is evenly distributed around the inner nuclear membrane in WT, but mislocalizes as puncta near ER-nucleus junctions in spindle pol…	6.46043	5.46043	1.07194	0.0719424	1.76682e-05	Complete degradation	1.29249	1.09019	0.0835369	Not affected
YDR122W	KIN1	S/T protein kinase; regulates polarized exocytosis and the Ire1p-mediated unfolded protein response; regulates HAC1 mRNA translocation, splicing and translation with KIN2 during ER stress; direct phosphorylation of the substrate Sec9p (S190) is enhanced by prior substrate priming (S192); localizes to the cytoplasmic face of the plasma membrane; activation loop phosphorylation (T302) required for …	4.32335	3.32335	1.13772	0.137725	0.00114217	Complete degradation	1.01964	1.2475	0.00255852	Not affected
YDR123C	INO2	Transcription factor; component of the heteromeric Ino2p/Ino4p basic helix-loop-helix transcription activator that binds inositol/choline-responsive elements (ICREs), required for derepression of phospholipid biosynthetic genes in response to inositol depletion; involved in diauxic shift	1.96364	0.963636	0.815909	-0.184091	0.00283355	Complete degradation	1.05516	1.03138	0.0252339	Not affected
YDR124W		Mitochondrial protein of unknown function; null mutant show severe fragmentation of mitochondria; expression is strongly induced by alpha factor; may have role in maintenance of mitochondrial morphology	1.245	0.245	1.0075	0.0075	0.0830682	No degradation	0.98907	1.01041	0.585322	Not affected
YDR125C	ECM18	Protein of unknown function; ECM18 has a paralog, ICT1, that arose from the whole genome duplication	1.53383	0.533835	1.31579	0.315789	0.326563	No degradation	1.13674	1.03778	0.0812876	Not affected
YDR126W	SWF1	Palmitoyltransferase that acts on transmembrane proteins; including the SNAREs Snc1p, Syn8p, Tlg1p and likely all SNAREs; contains an Asp-His-His-Cys-cysteine rich (DHHC-CRD) domain; may have a role in vacuole fusion	1.1407	0.140704	0.954774	-0.0452261	0.0138453	Not detectable	1.03697	0.99671	0.22551	Not affected
YDR127W	ARO1	Pentafunctional arom protein; catalyzes steps 2 through 6 in the biosynthesis of chorismate, which is a precursor to aromatic amino acids	16.8976	15.8976	1.0315	0.0314961	0.00131155	Complete degradation	1.06481	0.985761	0.00445601	Not affected
YDR128W	MTC5	Subunit of SEACAT, a subcomplex of the SEA complex; Mtc1p, along with Rtc1p and Sea4p, redundantly inhibit the TORC1 inhibitory role of the Iml1p/SEACIT (Iml1p-Npr2p-Npr3p) subcomplex, a GAP for GTPase Gtr1p (EGOC subunit) in response to amino acid limitation, thereby resulting in activation of TORC1 signaling; SEA is a coatomer-related complex that associates dynamically with the vacuole; relati…	1.67582	0.675824	0.986264	-0.0137363	2.00449e-05	Complete degradation	1.00984	0.999789	0.375722	Not affected
YDR129C	SAC6	Fimbrin, actin-bundling protein; cooperates with Scp1p in organization and maintenance of the actin cytoskeleton; phosphorylated by Cdc28p/Clb2p in metaphase on T103, to regulate conformation, and modulate actin filament binding affinity and actin cable dynamics; relocalizes from the plasma membrane to the cytoplasm upon DNA replication stress; human homologs PLS3 and LCP1 implicated in spinocere…	44.1337	43.1337	1.20856	0.208556	0.000569162	Partial degradation	1.00553	1.07037	0.0133296	Not affected
YDR130C	FIN1	Spindle pole body-related intermediate filament protein; forms cell cycle-specific filaments between spindle pole bodies in dividing cells; localizes to poles and microtubules of spindle during anaphase and contributes to spindle stability; involved in Glc7p localization and regulation; relative distribution to the nucleus increases upon DNA replication stress	1.23077	0.230769	1.1014	0.101399	0.343859	No degradation	1.03547	1.04535	0.624357	Not affected
YDR131C		F-box protein subunit of SCF ubiquitin ligase complex; substrate-specific adaptor subunit that recruits substrates to a core ubiquitination complex	1.1	0.1	1.03571	0.0357143	0.222561	Not detectable	1.10609	1.02942	0.00826284	Not affected
YDR132C		Protein that associates with the large mitoribosomal subunit; abundance and relative nuclear distribution to the protein increases upon DNA replication stress; YDR132C has a paralog, YLR108C, that arose from the whole genome duplication	1.17143	0.171429	1.06786	0.0678571	0.171225	Not detectable	0.979882	1.09972	0.0035533	Not affected
YDR133C		Dubious open reading frame; unlikely to encode a functional protein, based on available experimental and comparative sequence data; partially overlaps YDR134C	1.07222	0.0722222	1.08333	0.0833333	0.82865	Not detectable	1.08512	1.15625	0.053171	Not affected
YDR135C	YCF1	Vacuolar glutathione S-conjugate transporter; ABC-C transporter of the ATP-binding cassette family; required for vacuole fusion; forms stable complexes with vacuole fusion machinery; regulates Vam7p recruitment to vacuoles; role in detoxifying metals (Cd, Hg, As); transports GSSG that is not immediately reduced in cytosol to vacuole; transports unconjugated bilirubin, selenodigluthatione, oxidize…	7.71939	6.71939	1.08418	0.0841837	0.00135843	Complete degradation	1.04242	1.00941	0.639532	Not affected
YDR137W	RGP1	Subunit of a Golgi membrane exchange factor (Ric1p-Rgp1p); this complex catalyzes nucleotide exchange on Ypt6p	2.311	1.311	0.95933	-0.0406699	0.0127695	Complete degradation	1.05622	1.01543	0.534862	Not affected
YDR138W	HPR1	Subunit of THO/TREX complexes; this complex couple transcription elongation with mitotic recombination and with mRNA metabolism and export, subunit of an RNA Pol II complex; regulates lifespan; involved in telomere maintenance; similar to Top1p	2.9893	1.9893	1.26738	0.26738	1.23151e-07	Partial degradation	1.01813	0.887452	5.94247e-05	Not affected
YDR139C	RUB1	Ubiquitin-like protein with similarity to mammalian NEDD8; conjugation (neddylation) substrates include the cullins Cdc53p, Rtt101p, and Cul3p; activated by Ula1p and Uba3p (E1 enzyme pair); conjugation mediated by Ubc12p (E2 enzyme)	13.8034	12.8034	1.29487	0.294872	4.49766e-05	Partial degradation	0.991996	1.0227	0.0482506	Not affected
YDR140W	MTQ2	S-adenosylmethionine-dependent methyltransferase; subunit of complex with Trm112p that methylates translation release factor Sup45p (eRF1) in the ternary complex eRF1-eRF3-GTP; similar to E.coli PrmC; member of the seven beta-strand family	3.21159	2.21159	0.936232	-0.0637681	0.00116117	Complete degradation	1.01838	1.05886	0.00566957	Not affected
YDR141C	DOP1	Protein involved in vesicular transport at trans-Golgi network (TGN); TGN-localized, leucine-zipper domain protein; involved in endosome-to-Golgi transport during endocytic recycling, and retrograde transport of glycosyltransferases from the TGN to the Golgi; involved in organization of the ER, establishment of cell polarity, and morphogenesis; detected in highly purified mitochondria in high-thr…	4.0068	3.0068	0.578231	-0.421769	0.000236831	Complete degradation	1.45451	0.143074	0.000468816	Impaired fitness
YDR142C	PEX7	Peroxisomal signal receptor for peroxisomal matrix proteins; recognizes the N-terminal nonapeptide signal (PTS2); WD repeat protein; defects in human homolog cause lethal rhizomelic chondrodysplasia punctata (RCDP)	3.9313	2.9313	0.973282	-0.0267176	0.00167049	Complete degradation	1.01869	1.04268	0.119377	Not affected
YDR143C	SAN1	Ubiquitin-protein ligase; role in proteasome-dependent degradation of aberrant nuclear proteins; targets substrates with regions of exposed hydrophobicity; contains intrinsically disordered regions involved in substrate recognition; prefers a window of exposed hydrophobicity that causes a particular level of protein insolubility, suggesting that San1p evolved to target highly aggregation-prone pr…	1.13492	0.134921	0.984127	-0.015873	0.00470604	Not detectable	1.12413	1.08972	0.0569371	Not affected
YDR144C	MKC7	GPI-anchored aspartyl protease; member of the yapsin family of proteases involved in cell wall growth and maintenance; shares functions with Yap3p and Kex2p; MKC7 has a paralog, YPS1, that arose from the whole genome duplication	2.37089	1.37089	2.21127	1.21127	0.0859852	No degradation	1.13108	1.05671	0.0260065	Not affected
YDR145W	TAF12	Subunit (61/68 kDa) of TFIID and SAGA complexes; involved in RNA polymerase II transcription initiation and in chromatin modification, similar to histone H2A; overexpression of the human ortholog, TAF12, an oncogene involved in the formation of choroid plexus carcinomas, results in dosage chromosomal instability (dCIN) in a human cell line similar to the dCIN observed in yeast overexpressors	3.33898	2.33898	0.652542	-0.347458	5.58066e-05	Complete degradation	0.993663	0.27603	1.54341e-07	Impaired fitness
YDR146C	SWI5	Transcription factor that recruits Mediator and Swi/Snf complexes; activates transcription of genes expressed at the M/G1 phase boundary and in G1 phase; required for expression of the HO gene controlling mating type switching; localization to nucleus occurs during G1 and appears to be regulated by phosphorylation by Cdc28p kinase; SWI5 has a paralog, ACE2, that arose from the whole genome duplic…	1.24257	0.242574	1.06683	0.0668317	0.109206	No degradation	1.1441	1.21676	0.0443002	Not affected
YDR147W	EKI1	Ethanolamine kinase; primarily responsible for phosphatidylethanolamine synthesis via the CDP-ethanolamine pathway; exhibits some choline kinase activity, thus contributing to phosphatidylcholine synthesis via the CDP-choline pathway; EKI1 has a paralog, CKI1, that arose from the whole genome duplication	1.49741	0.497409	1	0	0.00616568	Complete degradation	0.997872	1.03212	0.0171558	Not affected
YDR148C	KGD2	Dihydrolipoyl transsuccinylase; component of the mitochondrial alpha-ketoglutarate dehydrogenase complex, which catalyzes the oxidative decarboxylation of alpha-ketoglutarate to succinyl-CoA in the TCA cycle; phosphorylated	39.0963	38.0963	22.2333	21.2333	0.00491652	No degradation	1.09471	0.973201	5.29078e-05	Not affected
YDR150W	NUM1	Protein required for nuclear migration; component of the mitochondria-ER-cortex-anchor (MECA); required for the association of mitochondria with the cell cortex and for accurate distribution of mitochondrial network; interacts with Mdm36p to link the ER and mitochondria at the cortex; localizes to the mother cell cortex and the bud tip; may mediate interactions of dynein and cytoplasmic microtubu…	3.23529	2.23529	1.10294	0.102941	7.56798e-09	Complete degradation	1.04884	1.0749	0.00256828	Not affected
YDR151C	CTH1	mRNA binding protein, member of the CCCH zinc finger family; similar to mammalian Tis11 protein, which activates transcription and also has a role in mRNA degradation; functions with Tis11p in regulation of iron homeostasis; CTH1 has a paralog, TIS11, that arose from the whole genome duplication	1.33495	0.334951	1	-3.70063e-17	0.0153263	Complete degradation	1.05974	0.963897	0.00223541	Not affected
YDR152W	GIR2	Highly-acidic RWD domain-containing cytoplasmic protein; forms a highly conserved complex with Rbg2p that is responsible for efficient cell growth under amino acid starvation and binds translational activator Gcn1p in dose-dependent manner according to stress level; associates with translating ribosomes; intrinsically unstructured protein whose stability is enhanced upon binding Rbg2p	8.77778	7.77778	0.996032	-0.00396825	0.00248529	Complete degradation	1.13056	1.10896	0.257039	Not affected
YDR155C	CPR1	Cytoplasmic peptidyl-prolyl cis-trans isomerase (cyclophilin); catalyzes the cis-trans isomerization of peptide bonds N-terminal to proline residues; binds the drug cyclosporin A; N-terminally propionylated in vivo; protein abundance increases in response to DNA replication stress	134.226	133.226	1.31452	0.314516	0.00686079	Partial degradation	1.05819	1.00447	0.195208	Not affected
YDR156W	RPA14	RNA polymerase I subunit A14	12.5966	11.5966	1.09091	0.0909091	4.88812e-05	Complete degradation	1.05933	0.928079	0.000395968	Not affected
YDR158W	HOM2	Aspartic beta semi-aldehyde dehydrogenase; catalyzes the second step in the common pathway for methionine and threonine biosynthesis; expression regulated by Gcn4p and the general control of amino acid synthesis	15.8797	14.8797	0.93609	-0.0639098	0.00311147	Complete degradation	1.06643	0.989204	0.00107096	Not affected
YDR160W	SSY1	Component of the SPS plasma membrane amino acid sensor system; senses external amino acid concentration and transmits intracellular signals that result in regulation of expression of amino acid permease genes; other members are Ssy1p, Ptr3p, and Ssy5p	1.28796	0.287958	0.876963	-0.123037	0.0156119	Complete degradation	1.03052	0.962805	0.227346	Not affected
YDR161W	ACL4	Specific assembly chaperone for ribosomal protein Rpl4a/Rpl4b; associates co-translationally with a evolutionarily conserved internal loop of nascent Rpl4a/b, and is released only after an the eukaryotic-specific extension of nascent Rpl4a/b mediates nuclear import, incorporation into the pre-ribosome and complex disassembly; role in biogenesis of the 60S ribosomal subunit; transcriptionally co-r…	4.40152	3.40152	0.772727	-0.227273	0.000319414	Complete degradation	1.21393	0.851283	2.02112e-06	Impaired fitness
YDR162C	NBP2	Protein involved in the HOG (high osmolarity glycerol) pathway; negatively regulates Hog1p by recruitment of phosphatase Ptc1p to the Pbs2p-Hog1p complex; interacts with Bck1p and down regulates the cell wall integrity pathway; found in the nucleus and cytoplasm; contains an SH3 domain and a Ptc1p binding domain (PBM)	3.87692	2.87692	0.919231	-0.0807692	0.00044515	Complete degradation	1.00845	0.874226	0.00208542	Not affected
YDR163W	CWC15	Non-essential protein involved in pre-mRNA splicing; component of a complex containing Cef1p; has similarity to S. pombe Cwf15p	2.0084	1.0084	1.0042	0.00420168	0.00146589	Complete degradation	1.13405	1.06935	0.0625935	Not affected
YDR164C	SEC1	Sm-like protein involved in docking and fusion of exocytic vesicles; binds to assembled SNARE complexes at the membrane and stimulates membrane fusion; localization to sites of secretion (bud neck and bud tip) is dependent on SNARE function; interacts directly with essential exocyst subunit Sec6p	3.63194	2.63194	0.729167	-0.270833	0.000982819	Complete degradation	1.17234	0.41194	6.18644e-08	Impaired fitness
YDR165W	TRM82	Noncatalytic subunit of a tRNA methyltransferase complex; Trm8p and Trm82p comprise an enzyme that catalyzes a methyl-transfer from S-adenosyl-l-methionine to the N(7) atom of guanine at position 46 in tRNA; Trm8 lacks catalytic activity if not bound to Trm82p; relocalizes to the cytosol in response to hypoxia; mutation in human ortholog WDR4 causes microcephalic primordial dwarfism	4.0463	3.0463	1.11111	0.111111	0.00189046	Complete degradation	1.03463	1.08156	0.0173282	Not affected
YDR166C	SEC5	Essential 107kDa subunit of the exocyst complex; the exocyst mediates polarized targeting and tethering of post-Golgi secretory vesicles to active sites of exocytosis at the plasma membrane prior to SNARE-mediated fusion; involved in assembly of the exocyst complex; required with Sec3p for ER inheritance where it promotes anchoring of the cortical ER at the bud tip	2.87931	1.87931	0.836207	-0.163793	0.00831846	Complete degradation	1.071	0.780884	0.00228483	Impaired fitness
YDR167W	TAF10	Subunit (145 kDa) of TFIID and SAGA complexes; involved in RNA polymerase II transcription initiation and in chromatin modification	5.8894	4.8894	0.458525	-0.541475	0.000810158	Complete degradation	1.03438	0.278131	6.29123e-09	Impaired fitness
YDR168W	CDC37	Essential Hsp90p co-chaperone; necessary for passage through the START phase of the cell cycle; stabilizes protein kinase nascent chains and participates along with Hsp90p in their folding	9.33333	8.33333	0.732639	-0.267361	0.00139016	Complete degradation	1.0892	0.958356	0.00445307	Not affected
YDR169C	STB3	Ribosomal RNA processing element (RRPE)-binding protein; involved in the glucose-induced transition from quiescence to growth; restricted to nucleus in quiescent cells, released into cytoplasm after glucose repletion; binds Sin3p; relative distribution to the nucleus increases upon DNA replication stress	4.73548	3.73548	1.08387	0.083871	3.63536e-06	Complete degradation	1.04717	1.0336	0.314955	Not affected
YDR169C-A		Putative protein of unknown function; identified by fungal homology and RT-PCR	1.304	0.304	1.044	0.044	0.00165292	Complete degradation	1.1233	1.08187	0.0360943	Not affected
YDR170C	SEC7	Guanine nucleotide exchange factor (GEF) for ADP ribosylation factors; involved in intra-Golgi transport, ER-to-Golgi transport and proliferation of the Golgi; role in directing misfolded proteins to insoluble deposition sites and detoxifying neurological disease proteins; found in the cytoplasm and on Golgi-associated coated vesicles	7.60769	6.60769	0.980769	-0.0192308	0.00536576	Complete degradation	0.992961	0.889512	0.000243168	Not affected
YDR171W	HSP42	Compartment-specific sequestrase chaperone; small heat shock protein (sHSP) with chaperone activity; targets and sequesters proteins to cytoplasmic inclusions (CytoQ); sumoylated during DNA damage; forms barrel-shaped oligomers that suppress unfolded protein aggregation; involved in cytoskeleton reorganization after heat shock; protein abundance increases and forms cytoplasmic foci in response to…	27.3357	26.3357	1.16429	0.164286	0.00100644	Complete degradation	1.004	0.98508	0.784231	Not affected
YDR172W	SUP35	Translation termination factor eRF3; has a role in mRNA deadenylation and decay; altered protein conformation creates the [PSI(+)] prion that modifies cellular fitness, alters translational fidelity by affecting reading frame selection, and results in a nonsense suppressor phenotype; many stress-response genes are repressed in the presence of [PSI(+)]	18.5203	17.5203	0.95122	-0.0487805	0.000718877	Complete degradation	1.04332	0.87009	0.000708148	Not affected
YDR173C	ARG82	Inositol polyphosphate multikinase (IPMK); sequentially phosphorylates Ins(1,4,5)P3 to form Ins(1,3,4,5,6)P5; also has diphosphoinositol polyphosphate synthase activity; regulates genes responsive to arginine, phosphate, and nitrogen; needed by most [PSI+] variants for prion propagation	2.2971	1.2971	0.923913	-0.076087	0.000280428	Complete degradation	1.01125	1.01942	0.435091	Not affected
YDR174W	HMO1	Chromatin-associated high mobility group (HMG) family member; role in compacting, bending, bridging and looping DNA; lysine-rich CTD is essential for chromatin assembly, forming condensates with dsDNA; functionally similar to linker histone H1; rDNA-binding component regulates transcription from RNAPI promoters; regulates start site selection of ribosomal protein genes via RNAPII promoters; role …	10.8062	9.8062	1.08527	0.0852713	0.000911128	Complete degradation	1.09224	0.985808	1.10057e-05	Not affected
YDR176W	NGG1	Subunit of chromatin modifying histone acetyltransferase complexes; member of the ADA complex, the SAGA complex, and the SLIK complex; transcriptional regulator involved in glucose repression of Gal4p-regulated genes	2.54545	1.54545	0.712121	-0.287879	4.58223e-08	Complete degradation	1.06476	0.672647	2.8159e-08	Impaired fitness
YDR177W	UBC1	Ubiquitin-conjugating enzyme; key E2 partner with Ubc4p for the anaphase-promoting complex (APC); mediates selective degradation of short-lived and abnormal proteins; plays a role in vesicle biogenesis and ER-associated protein degradation (ERAD); component of the cellular stress response; protein abundance increases in response to DNA replication stress key E2 partner with Ubc4p for the anaphase…	2.90299	1.90299	0.929104	-0.0708955	0.00156034	Complete degradation	0.969387	0.895593	0.0284198	Not affected
YDR178W	SDH4	Membrane anchor subunit of succinate dehydrogenase (SDH); involved in coupling the oxidation of succinate to the transfer of electrons to ubiquinone as part of the TCA cycle and the mitochondrial respiratory chain; has similarity to human SDH subunit D (SDHD), which is implicated in paraganglioma	50.7597	49.7597	22.7132	21.7132	0.000438544	Partial degradation	1.00319	0.973721	0.00483957	Not affected
YDR179W-A	NVJ3	Protein with a potential role in tethering ER and vacuoles; localizes to nucleus-vacuole junctions in an Mdm1p-dependent manner; contains a lipid-binding PXA domain	1.26776	0.26776	0.978142	-0.0218579	0.0364578	Complete degradation	1.15089	1.01795	0.143012	Not affected
YDR180W	SCC2	Subunit of cohesin loading factor (Scc2p-Scc4p); a complex required for loading of cohesin complexes onto chromosomes; involved in establishing sister chromatid cohesion during DSB repair via histone H2AX; promotes gene expression program that supports translational fidelity; evolutionarily-conserved adherin; relocalizes to cytosol in response to hypoxia; human disorder Cornelia de Lange syndrome…	1.7716	0.771605	0.712963	-0.287037	4.9886e-05	Complete degradation	1.32249	0.423105	0.000502708	Impaired fitness
YDR181C	SAS4	Subunit of the SAS complex (Sas2p, Sas4p, Sas5p); acetylates free histones and nucleosomes and regulates transcriptional silencing; required for the HAT activity of Sas2p	1.34682	0.346821	0.945087	-0.0549133	0.0100533	Complete degradation	1.03208	1.02899	0.436907	Not affected
YDR182W	CDC1	Putative mannose-ethanolamine phosphate phosphodiesterase; involved in GPI-anchor remodeling prior to the attachment of cell wall proteins to beta 1,3-glucan, removing ethanolamine phosphate from the first mannose of GPI anchors; mutants display elevated Ca2+-dependent signaling resulting in secondary actin polarization and Golgi inheritance defects; enzyme is Mn2+-dependent; mutants have cell di…	2.69036	1.69036	2.96701	1.96701	0.108367	No degradation	0.983249	1.07163	0.148113	Not affected
YDR182W-A		Putative protein of unknown function; identified by fungal homology and RT-PCR	1.35882	0.358824	1	0	0.00396505	Complete degradation	0.984706	0.991824	0.692636	Not affected
YDR183W	PLP1	Protein that interacts with CCT (chaperonin containing TCP-1) complex; has a role in actin and tubulin folding; has weak similarity to phosducins, which are G-protein regulators	3.45695	2.45695	1.07947	0.0794702	5.12937e-09	Complete degradation	1.07542	1.08513	0.267189	Not affected
YDR184C	ATC1	Nuclear protein; possibly involved in regulation of cation stress responses and/or in the establishment of bipolar budding pattern; relative distribution to the nucleus decreases upon DNA replication stress	1.17677	0.176768	1.05051	0.0505051	0.009947	Not detectable	1.04443	1.05434	0.354287	Not affected
YDR185C	UPS3	Mitochondrial protein of unknown function; similar to Ups1p and Ups2p which are involved in regulation of mitochondrial cardiolipin and phosphatidylethanolamine levels; null is viable but interacts synthetically with ups1 and ups2 mutations; UPS3 has a paralog, UPS2, that arose from the whole genome duplication	4.96644	3.96644	1.05369	0.0536913	0.00328584	Complete degradation	1.0118	1.0341	0.250004	Not affected
YDR186C		Protein involved in SRP-independent targeting of substrates to the ER; component of an alternative ER targeting pathway that has partial functional redundancy with the GET pathway; preference for substrates with downstream transmembrane domains; interacts with Env10p/Snd2p and Pho88p/Snd3p; can compensate for loss of SRP; co-purifies with ribosomes; GFP-fusion protein localizes to the cytoplasm	1.69841	0.698413	0.952381	-0.047619	0.000532206	Complete degradation	1.06485	1.13052	0.0485346	Not affected
YDR189W	SLY1	Hydrophilic protein involved in ER/Golgi vesicle trafficking; SM (Sec1/Munc-18) family protein that binds the tSNARE Sed5p and stimulates its assembly into a trans-SNARE membrane-protein complex	8.19259	7.19259	0.603704	-0.396296	0.000884002	Complete degradation	1.236	0.0892162	3.85731e-13	Impaired fitness
YDR190C	RVB1	ATP-dependent DNA helicase, also known as pontin; member of the AAA+ and RuvB-like protein families; similar to Rvb2p; conserved component of multiple complexes including the INO80 complex, the Swr1 complex, and the R2TP complex (Rvb1-Rvb2-Tah1-Pih1); involved in multiple processes such as chromatin remodeling, box C/D snoRNP assembly, and RNA polymerase II assembly	12.8643	11.8643	0.660714	-0.339286	0.00175779	Complete degradation	1.00207	0.250976	0.0027198	Impaired fitness
YDR191W	HST4	NAD(+)-dependent protein deacetylase; deacetylation targets are primarily mitochondrial proteins; involved along with Hst3p in silencing at telomeres, cell cycle progression, radiation resistance, genomic stability and short-chain fatty acid metabolism; accumulates in mitochondria in response to biotin starvation and may link biotin metabolism with energy homeostasis; member of the Sir2 family an…	1.29008	0.290076	1.03435	0.0343511	0.00666072	Complete degradation	1.07543	1.03487	0.0136078	Not affected
YDR192C	NUP42	FG-nucleoporin component of central core of the nuclear pore complex; also part of the nuclear pore complex (NPC) cytoplasmic filaments; contributes directly to nucleocytoplasmic transport and maintenance of the NPC permeability barrier and is involved in gene tethering at the nuclear periphery; interacts with Gle1p; human homolog NUP42 can complement yeast mutant	3.31319	2.31319	1.06044	0.0604396	0.00695035	Complete degradation	0.921723	1.04366	2.27037e-06	Not affected
YDR194C	MSS116	Mitochondrial transcription elongation factor; DEAD-box protein; required for efficient splicing of mitochondrial Group I and II introns; non-polar RNA helicase that also facilities strand annealing; promotes RNA folding by stabilizing an early assembly intermediate	9.17647	8.17647	7.87868	6.87868	0.000327529	No degradation	1.01455	1.04548	0.0462186	Not affected
YDR194W-A		Putative protein of unknown function; identified by fungal homology and RT-PCR	1.25822	0.258216	0.929577	-0.0704225	0.0451253	Complete degradation	1.02292	1.0855	0.022386	Not affected
YDR195W	REF2	RNA-binding protein; involved in the cleavage step of mRNA 3'-end formation prior to polyadenylation, and in snoRNA maturation; part of holo-CPF subcomplex APT, which associates with 3'-ends of snoRNA- and mRNA-encoding genes; putative regulatory subunit of type 1 protein phosphatase Glc7p, required for actomyosin ring formation, and for timely dephosphorylation and release of Bnr1p from the divi…	1.93103	0.931034	0.956897	-0.0431034	0.00187009	Complete degradation	1.00537	0.868129	0.000120187	Not affected
YDR196C	CAB5	Subunit of the CoA-Synthesizing Protein Complex (CoA-SPC); subunits of this complex are: Cab2p, Cab3p, Cab4p, Cab5p, Sis2p and Vhs3p; probable dephospho-CoA kinase (DPCK) that catalyzes the last step in coenzyme A biosynthesis; involved in histone acylation; null mutant lethality is complemented by human homologs DCAKD and COASY and by E. coli coaE (encoding DPCK); extrinsic component of the mito…	5.25	4.25	1.10156	0.101562	0.000810535	Complete degradation	0.985768	1.06345	0.0631703	Not affected
YDR197W	CBS2	Mitochondrial translational activator of the COB mRNA; interacts with translating ribosomes, acts on the COB mRNA 5'-untranslated leader	2.70323	1.70323	2.29355	1.29355	0.00693664	No degradation	0.989128	1.00704	0.560961	Not affected
YDR198C	RKM2	Ribosomal protein lysine methyltransferase; responsible for trimethylation of the lysine residue at position 3 of Rpl12Ap and Rpl12Bp	1.51515	0.515152	1.05051	0.0505051	0.0217039	Complete degradation	1.02357	1.02767	0.704582	Not affected
YDR200C	VPS64	Protein required for cytoplasm to vacuole targeting of proteins; forms a complex with Far3p and Far7p to Far11p involved in recovery from pheromone-induced cell cycle arrest; mutant has increased aneuploidy tolerance; VPS64 has a paralog, FAR10, that arose from the whole genome duplication	1.90732	0.907317	0.992683	-0.00731707	0.00951061	Complete degradation	1.11673	1.04479	0.0608181	Not affected
YDR201W	SPC19	Essential subunit of Dam1 complex (aka DASH complex); complex couples kinetochores to force produced by MT depolymerization thereby aiding in chromosome segregation; also localized to nuclear side of spindle pole body; SPC19 mRNA level is reduced when downstream gene RAV2 is deleted	3.88	2.88	0.633333	-0.366667	3.71641e-10	Complete degradation	1.02335	0.314482	1.94311e-08	Impaired fitness
YDR202C	RAV2	Subunit of RAVE complex (Rav1p, Rav2p, Skp1p); the RAVE complex associates with the V1 domain of the vacuolar membrane (H+)-ATPase (V-ATPase) and promotes assembly and reassembly of the holoenzyme	4.77114	3.77114	0.895522	-0.104478	0.0010335	Complete degradation	0.992339	1.00177	0.558051	Not affected
YDR204W	COQ4	Protein with a role in ubiquinone (Coenzyme Q) biosynthesis; possibly functioning in stabilization of Coq7p; located on matrix face of mitochondrial inner membrane; component of a mitochondrial ubiquinone-synthesizing complex; human homolog COQ4 can complement yeast coq4 null mutant	7.78676	6.78676	6.50368	5.50368	0.0199252	No degradation	1.04188	1.04961	0.720126	Not affected
YDR205W	MSC2	Endoplasmic reticulum zinc transporter; part of a heterodimeric transporter with Zrg17p that transfers zinc from the cytosol to the ER lumen; member of the cation diffusion facilitator family of efflux pumps; localizes to ER and nucleus; mutations affect the cellular distribution of zinc and also confer defects in meiotic recombination between homologous chromatids	2.67722	1.67722	1	9.25186e-17	0.010424	Complete degradation	1.01136	1.08547	0.00475236	Not affected
YDR206W	EBS1	Protein involved in translation inhibition and nonsense-mediated decay; interacts with cap binding protein Cdc33p and with Nam7p; localizes to P-bodies upon glucose starvation; mRNA abundance regulated by mRNA decay factors; EBS1 has a paralog, EST1, that arose from the whole genome duplication	2.38217	1.38217	1.15287	0.152866	0.000809914	Complete degradation	1.19663	1.16536	0.0941871	Not affected
YDR207C	UME6	Rpd3L histone deacetylase complex subunit; key transcriptional regulator of early meiotic genes; involved in chromatin remodeling and transcriptional repression via DNA looping; binds URS1 upstream regulatory sequence, represses transcription by recruiting conserved histone deacetylase Rpd3p (through co-repressor Sin3p) and chromatin-remodeling factor Isw2p; couples metabolic responses to nutriti…	2.72535	1.72535	0.989437	-0.0105634	0.00163412	Complete degradation	1.03386	0.920587	0.00150921	Not affected
YDR208W	MSS4	Phosphatidylinositol-4-phosphate 5-kinase; involved in actin cytoskeleton organization and cell morphogenesis; multicopy suppressor of stt4 mutation	1.94355	0.943548	1.10081	0.100806	3.94409e-05	Complete degradation	1.11901	0.830856	1.81044e-07	Impaired fitness
YDR209C		Putative protein of unknown function; conserved among S. cerevisiae strains; YDR209C is not an essential gene; partially overlaps uncharacterized gene YDR210W	1.23418	0.234177	1.02532	0.0253165	0.0835358	No degradation	0.993081	1.02185	0.0204484	Not affected
YDR210W		Tail-anchored plasma membrane (PM) protein; C-terminal palmitoylation is required for membrane anchoring and protein stability; PM localization is polarized to the daughter cell; contains a conserved cysteine rich palmitoylated domain (CYSPD, aka CYSTM); related proteins in other organisms may be involved in response to stress	35.0462	34.0462	1.32821	0.328205	0.00133611	Partial degradation	1.00398	1.0537	0.146869	Not affected
YDR211W	GCD6	Catalytic epsilon subunit of the translation initiation factor eIF2B; eIF2B is the guanine-nucleotide exchange factor for eIF2; activity subsequently regulated by phosphorylated eIF2; first identified as a negative regulator of GCN4 expression; mutations in human ortholog cause fatal brain disease childhood ataxia with central nervous system hypomyelination (CACH); forms cytoplasmic foci upon DNA…	6.91946	5.91946	0.483221	-0.516779	0.00063445	Complete degradation	1.00134	0.0180939	1.58836e-05	Impaired fitness
YDR213W	UPC2	Sterol regulatory element binding protein; induces sterol biosynthetic genes, upon sterol depletion; acts as a sterol sensor, binding ergosterol in sterol rich conditions; relocates from intracellular membranes to perinuclear foci upon sterol depletion; redundant activator of filamentation with ECM22, up-regulating the expression of filamentous growth genes; contains a Zn[2]-Cys[6] binuclear clus…	1.9023	0.902299	1.00862	0.00862069	2.35267e-07	Complete degradation	1.0196	0.970313	0.0392438	Not affected
YDR214W	AHA1	Co-chaperone that binds Hsp82p and activates its ATPase activity; plays a role in determining prion variants; similar to Hch1p; involved in the nuclear import of Hsp82p after DNA damage; expression is regulated by stresses such as heat shock; protein abundance increases in response to DNA replication stress	25.1618	24.1618	1.05147	0.0514706	0.000550138	Complete degradation	1.07001	1.04492	0.0867139	Not affected
YDR215C		Putative protein of unknown function; conserved across S. cerevisiae strains; null mutant displays elevated sensitivity to expression of a mutant huntingtin fragment or of alpha-synuclein	1.62069	0.62069	1.17816	0.178161	0.00523018	Complete degradation	1.05807	1.19423	0.00177416	Not affected
YDR216W	ADR1	Carbon source-responsive zinc-finger transcription factor; required for transcription of the glucose-repressed gene ADH2, of peroxisomal protein genes, and of genes required for ethanol, glycerol, and fatty acid utilization	3.10497	2.10497	0.969613	-0.0303867	0.00242877	Complete degradation	1.05767	1.13259	0.0391396	Not affected
YDR217C	RAD9	DNA damage-dependent checkpoint protein; required for cell-cycle arrest in G1/S, intra-S, and G2/M, plays a role in postreplication repair (PRR) pathway; transmits checkpoint signal by activating Rad53p and Chk1p; protects double-strand breaks from premature resection; multiple cyclin dependent kinase consensus sites and the C-terminal BRCT domain contribute to DNA damage checkpoint activation; R…	1.56923	0.569231	1.01795	0.0179487	0.000990334	Complete degradation	0.977831	1.01469	0.741189	Not affected
YDR218C	SPR28	Sporulation-specific homolog of the CDC3/10/11/12 family of genes; meiotic septin expressed at high levels during meiotic divisions and ascospore formation; the yeast CDC3/10/11/12 family is a family of bud neck microfilament genes	1.4127	0.412698	1.03704	0.037037	0.0116626	Complete degradation	1.03361	1.03711	0.441042	Not affected
YDR219C	MFB1	Mitochondria-associated F-box protein; tether that anchors higher-functioning mitochondria at the mother cell distal tip throughout the cell cycle and at the bud tip prior to cytokinesis; role in maintenance of normal mitochondrial morphology and quality control; interacts with Skp1p through the F-box motif; asymmetrically localized to the mother cell through the cell cycle with some bud tip loca…	1.81944	0.819444	1.10417	0.104167	0.000126159	Complete degradation	1.01737	0.967103	0.045214	Not affected
YDR220C		Dubious open reading frame; unlikely to encode a functional protein, based on available experimental and comparative sequence data; null mutant exhibits synthetic phenotype with alpha-synuclein	2.86842	1.86842	0.980263	-0.0197368	3.71371e-09	Complete degradation	1.00616	1.11572	0.0214791	Not affected
YDR221W	GTB1	Glucosidase II beta subunit, forms a complex with alpha subunit Rot2p; involved in removal of two glucose residues from N-linked glycans during glycoprotein biogenesis in the ER; relocalizes from ER to cytoplasm upon DNA replication stress	4.13043	3.13043	3.63043	2.63043	0.0504104	No degradation	1.14958	1.05912	0.00538113	Not affected
YDR222W		Protein of unknown function; green fluorescent protein (GFP)-fusion protein localizes to the cytoplasm in a punctate pattern; YDR222W has a paralog, YLR225C, that arose from the whole genome duplication	1.13571	0.135714	1.03571	0.0357143	0.370347	Not detectable	0.995792	1.05232	0.0987839	Not affected
YDR223W	CRF1	Transcriptional corepressor; involved in repression of ribosomal protein (RP) gene transcription via the TOR signaling pathway which promotes accumulation of Crf1p in the nucleus; role in repression of RP genes varies by strain; CRF1 has a paralog, IFH1, that arose from the whole genome duplication	1.08889	0.0888889	1.10741	0.107407	0.357455	Not detectable	1.08076	1.08524	0.600035	Not affected
YDR224C	HTB1	Histone H2B; core histone protein required for chromatin assembly and chromosome function; nearly identical to HTB2; Rad6p-Bre1p-Lge1p mediated ubiquitination regulates reassembly after DNA replication, transcriptional activation, meiotic DSB formation and H3 methylation	176.135	175.135	0.881081	-0.118919	0.00379447	Complete degradation	0.99008	0.138252	2.46395e-05	Impaired fitness
[truncated: 4,537 more rows]
