# Supplementary material for: Genome-wide conditional degron libraries for functional genomics
Source: J Cell Biol. 2024 Dec 18;224(2):e202409007. doi: 10.1083/jcb.202409007 (PMC11654235; doi:10.1083/jcb.202409007)
Supplement: Table S4 — shows results of the genome-wide screens for DNA damage response factors. [file jcb_202409007_tables4.xlsx]

## Sheet: Table S4
Table S4
Results of the genome-wide DDR screens
Colony sizes and chemical-genetic interaction (CGI) scores
.no DNA damaging agent - characterization of the AID-v2 library
p-values from a two-sided t-test, adjusted for multiple testing using the method of Benjamini-Hochberg, between control (no 5-Ph-IAA) and 5-Ph-IAA conditions
Data corresponding to Fig. S4
.MMS, HU and CPT - DDR screens
Data corresponding to Fig. 4 and Fig. S5
			no DNA damaging agent				MMS					HU					CPT
			colony size				colony size					colony size					colony size
systematic.name	standard.name	description	control	IAA	p.value	class.fitness	MMS	IAA+MMS	CGI.score	p.value	class.CGI	HU	IAA+HU	CGI.score	p.value	class.CGI	CPT	IAA+CPT	CGI.score	p.value	class.CGI
YAL005C	SSA1	ATPase involved in protein folding and NLS-directed nuclear transport; HSP70 family member; required for ubiquitin-dependent degradation of short-lived proteins; forms a chaperone complex with Ydj1p; localizes to the nucleus, cytoplasm and cell wall; unique functional specificity in the propagation of yeast [URE3] prions and vacuolar-mediated degradation of gluconeogenic enzymes; general targetin…	0.904898	0.996412	0.0929213	Not affected	0.899865	0.931262	0.00410185	0.673942	Not_Hit	0.959889	1.07838	0.079968	0.192427	Not_Hit	0.880618	0.935242	0.0236196	0.290683	Not_Hit
YAL007C	ERP2	Member of the p24 family involved in ER to Golgi transport; similar to Emp24p and Erv25p; role in misfolded protein quality control; forms a heterotrimeric complex with Erp1p, Emp24p, and Erv25p; localized to COPII-coated vesicles; ERP2 has a paralog, ERP4, that arose from the whole genome duplication	1.06867	1.15787	0.0811978	Not affected	1.09504	1.33191	0.0630066	0.583784	Not_Hit	1.09539	1.24464	-0.0178582	0.758763	Not_Hit	1.06494	1.22101	-0.0127232	0.794801	Not_Hit
YAL008W	FUN14	Integral mitochondrial outer membrane (MOM) protein; dosage suppressor of an MDM10 null that reduces ERMES-related phenotypes, such as alterations in mitochondrial morphology, protein complex assembly, and lipid profile; dosage suppressor of MDM12, MDM34, and MMM1 null mutant growth defects; novel mechanism of MOM import involving Tom70p, the TOM complex, and the TIM23 complex, requiring mitochon…	0.986434	1.03351	0.124504	Not affected	0.967477	1.03911	0.0359559	0.357514	Not_Hit	0.983708	1.01116	0.0103931	0.91835	Not_Hit	0.999734	1.01851	-0.028884	0.400886	Not_Hit
YAL009W	SPO7	Putative regulatory subunit of Nem1p-Spo7p phosphatase holoenzyme; regulates nuclear/ER membrane association and activation of Pah1p, a phosphatidate phosphatase involved in the production of diacylglycerol DAG for lipid droplet biogenesis; phosphatase activity of the Nem1p-Spo7p complex is inhibited by Ice2p; regulates nuclear growth by controlling phospholipid biosynthesis; required for normal …	1.08042	0.974206	0.000408851	Not affected	1.12269	1.01584	-0.0870626	0.0875078	Not_Hit	1.11724	1.01674	-0.0756854	0.090553	Not_Hit	1.13518	1.04702	-0.0636582	0.197606	Not_Hit
YAL010C	MDM10	Moonlighting protein component of both the ERMES and SAM complex; subunit of the ERMES complex that acts as a molecular tether between the mitochondria and the ER, necessary for both efficient phospholipid exchange between organelles and for mitophagy; SAM/TOB complex subunit that functions in the assembly of outer membrane beta-barrel proteins; involved in mitochondrial inheritance and morpholog…	1.10253	1.065	0.303187	Not affected	1.09762	1.21196	0.0434215	0.914545	Not_Hit	1.07751	1.12654	-0.0208051	0.560119	Not_Hit	1.08267	1.14047	-0.0151949	0.934186	Not_Hit
YAL011W	SWC3	Protein of unknown function; component of the SWR1 complex, which exchanges histone variant H2AZ (Htz1p) for chromatin-bound histone H2A; required for formation of nuclear-associated array of smooth endoplasmic reticulum known as karmellae	1.05592	0.903019	0.00577403	Not affected	0.981872	0.81842	-0.0758311	0.0859409	Not_Hit	1.0107	1.00664	0.117907	0.042127	Not_Hit	0.965736	0.905326	0.0353005	0.283674	Not_Hit
YAL012W	CYS3	Cystathionine gamma-lyase; catalyzes one of the two reactions involved in the transsulfuration pathway that yields cysteine from homocysteine with the intermediary formation of cystathionine; protein abundance increases in response to DNA replication stress	0.924375	0.528228	7.77826e-05	Impaired fitness	1.03622	0.762485	0.222373	0.000114591	Not_Hit	1.06957	0.607502	0.0441781	0.0850632	Not_Hit	0.96621	0.537366	0.027438	0.0309002	Not_Hit
YAL013W	DEP1	Component of the Rpd3L histone deacetylase complex; required for diauxic shift-induced histone H2B deposition onto rDNA genes; transcriptional modulator involved in regulation of structural phospholipid biosynthesis genes and metabolically unrelated genes, as well as maintenance of telomeres, mating efficiency, and sporulation; localizes to both the nucleus and mitochondria where it may play a ro…	1.02497	0.866154	0.00247142	Not affected	1.0531	1.11824	0.203443	0.017295	Not_Hit	1.07416	1.06454	0.134018	0.051225	Not_Hit	1.01951	0.90136	0.0221303	0.284648	Not_Hit
YAL014C	SYN8	Endosomal SNARE related to mammalian syntaxin 8	1.02694	1.08064	0.00782216	Not affected	1.01143	1.03468	-0.0695524	0.0333847	Not_Hit	1.03028	1.11133	-0.0102083	0.86506	Not_Hit	1.00534	1.05369	-0.032752	0.27682	Not_Hit
YAL015C	NTG1	DNA N-glycosylase and apurinic/apyrimidinic (AP) lyase; involved in base excision repair; acts in both nucleus and mitochondrion; creates a double-strand break at mtDNA origins that stimulates replication in response to oxidative stress; required for maintaining mitochondrial genome integrity; NTG1 has a paralog, NTG2, that arose from the whole genome duplication	0.929109	0.94654	0.409274	Not affected	0.972381	0.927502	-0.00242824	0.533189	Not_Hit	0.957702	0.949899	0.0336626	0.206707	Not_Hit	0.988475	0.945658	0.0102434	0.760873	Not_Hit
YAL016C-B		Dubious open reading frame; unlikely to encode a functional protein, based on available experimental and comparative sequence data	0.997036	0.968344	0.0256583	Not affected	1.00143	1.00135	0.0351361	0.0788896	Not_Hit	0.986229	0.969195	0.0141096	0.0980968	Not_Hit	0.988556	0.976509	0.0171476	0.106622	Not_Hit
YAL016W	TPD3	Regulatory subunit A of the heterotrimeric PP2A complex; the heterotrimeric protein phosphatase 2A (PP2A) complex also contains regulatory subunit Cdc55p and either catalytic subunit Pph21p or Pph22p; required for cell morphogenesis and transcription by RNA polymerase III	1.07366	0.284953	3.94102e-09	Impaired fitness	0.986309	0.131944	-0.147881	0.000102673	Not_Hit	1.03846	0.153457	-0.140108	0.00269023	Not_Hit	0.997646	0.253764	-0.0280366	0.0410642	Not_Hit
YAL017W	PSK1	PAS domain-containing serine/threonine protein kinase; coordinately regulates protein synthesis and carbohydrate metabolism and storage in response to a unknown metabolite that reflects nutritional status; PSK1 has a paralog, PSK2, that arose from the whole genome duplication	0.982119	1.00677	0.0821309	Not affected	0.98328	1.01136	0.0142558	0.170698	Not_Hit	0.964329	0.978052	0.00797106	0.281899	Not_Hit	0.9672	0.95985	-0.0141601	0.306962	Not_Hit
YAL018C	LDS1	Protein Involved in spore wall assembly; localizes to lipid droplets found on or outside of the prospore membrane; shares similarity with Lds2p and Rrt8p, and a strain mutant for all 3 genes exhibits reduced dityrosine fluorescence relative to the single mutants	1.14257	1.11507	0.685475	Not affected	1.19626	1.17585	-0.161741	0.0201309	Not_Hit	1.21036	1.20563	-0.105028	0.0976951	Not_Hit	1.11649	1.14773	-0.0826803	0.168168	Not_Hit
YAL019W	FUN30	Snf2p family member with ATP-dependent chromatin remodeling activity; has a role in silencing at the mating type locus, telomeres and centromeres; enriched at centromeres and is required for correct chromatin structure around centromeres, as well as at the boundary element of the silent HMR; recruited to DNA double-strand breaks (DSBs) where it promotes 5' strand resection of DSBs; potential Cdc2…	0.969515	0.947222	0.338554	Not affected	0.926145	0.886526	0.0077707	0.42442	Not_Hit	0.963629	0.938092	0.0200974	0.141701	Not_Hit	0.958097	0.958266	0.0437444	0.028209	Not_Hit
YAL020C	ATS1	Protein required for modification of wobble nucleosides in tRNA; acts with Elongator complex, Kti11p, and Kti12p; has a potential role in regulatory interactions between microtubules and the cell cycle; forms a stable heterodimer with Kti11p	1.00099	0.989125	0.245086	Not affected	1.0152	0.969243	-0.0302718	0.0216609	Not_Hit	0.99507	0.941025	-0.0444466	0.0212865	Not_Hit	1.00205	0.978575	-0.009621	0.48048	Not_Hit
YAL021C	CCR4	Component of the CCR4-NOT transcriptional complex; CCR4-NOT is involved in regulation of gene expression; component of the major cytoplasmic deadenylase, which is involved in mRNA poly(A) tail shortening	0.993682	0.826991	4.01176e-05	Not affected	1.0262	0.707486	-0.149806	0.00229023	Not_Hit	0.997987	0.997313	0.181274	1.33001e-05	Not_Hit	1.00086	0.764692	-0.0686162	0.0212707	Not_Hit
YAL022C	FUN26	High affinity, broad selectivity, nucleoside/nucleobase transporter; vacuolar membrane localized transporter which may regulate the balance of nicotinamide riboside (NmR) levels between the cytosol and vacuole, contributing to salvage of NmR for use in cytosolic NAD+ synthesis; equilibrative nucleoside transporter (ENT) family member	0.965152	0.993753	0.0506706	Not affected	0.967889	1.00216	0.0402904	0.189058	Not_Hit	0.910472	1.01334	0.108558	0.00107632	Not_Hit	1.00381	0.994244	-0.012568	0.604943	Not_Hit
YAL023C	PMT2	Protein O-mannosyltransferase of the ER membrane; transfers mannose residues from dolichyl phosphate-D-mannose to protein serine/threonine residues; involved in ER quality control; functions as a heterodimer with Pmt2p but can also pair with Pmt5p; antifungal drug target; PMT2 has a paralog, PMT3, that arose from the whole genome duplication	0.970195	1.00835	0.0273126	Not affected	0.980547	0.933861	-0.048481	0.00218374	Not_Hit	1.01847	1.03925	0.0118484	0.784564	Not_Hit	0.974726	1.00719	0.0186676	0.120795	Not_Hit
YAL024C	LTE1	Protein similar to GDP/GTP exchange factors; without detectable GEF activity; required for asymmetric localization of Bfa1p at daughter-directed spindle pole bodies and for mitotic exit at low temperatures	0.981312	0.357414	2.58308e-05	Impaired fitness	0.951543	0.368193	0.0276952	0.20122	Not_Hit	0.980046	0.599244	0.251365	0.000516225	Not_Hit	0.979405	0.33718	-0.0144696	0.457266	Not_Hit
YAL025C	MAK16	Essential nuclear protein; constituent of 66S pre-ribosomal particles; required for maturation of 25S and 5.8S rRNAs; required for maintenance of M1 satellite double-stranded RNA of the L-A virus	0.89614	0.88305	0.840345	Not affected	1.09287	1.09763	0.136069	0.0353473	Not_Hit	0.818195	0.788126	0.0655856	0.206291	Not_Hit	0.861004	0.833322	0.0717756	0.161471	Not_Hit
YAL026C	DRS2	Trans-golgi network aminophospholipid translocase (flippase); P4-type ATPase; maintains membrane lipid asymmetry in post-Golgi secretory vesicles; contributes to clathrin-coated vesicle formation, endocytosis, protein trafficking between the Golgi and endosomal system and the cellular response to mating pheromone; autoinhibited by its C-terminal tail; localizes to the trans-Golgi network	0.95187	0.922504	0.0467532	Not affected	0.956361	0.750907	-0.12407	7.8588e-05	Not_Hit	0.955703	0.88109	-0.00256343	0.949249	Not_Hit	0.948858	0.964844	0.0839554	0.0366206	Not_Hit
YAL027W	SAW1	5'- and 3'-flap DNA binding protein; required for recruitment of Rad1p-Rad10p to single-strand annealing intermediates with 3' non-homologous tails for removal during double-strand break repair; forms a complex with Rad1p-Rad10p and stimulates its endonuclease activity; green fluorescent protein (GFP)-fusion protein localizes to the nucleus	0.946453	0.978885	0.0250961	Not affected	1.0016	0.991219	0.0144097	0.447824	Not_Hit	0.976382	0.915884	-0.045253	0.0141293	Not_Hit	0.981536	0.955699	-0.00210732	0.540167	Not_Hit
YAL028W	FRT2	Tail-anchored ER membrane protein of unknown function; interacts with homolog Frt1p; promotes growth in conditions of high Na+, alkaline pH, or cell wall stress, possibly via a role in posttranslational translocation; potential Cdc28p substrate; FRT2 has a paralog, FRT1, that arose from the whole genome duplication	1.06978	1.12966	0.516627	Not affected	1.09933	1.06494	-0.211307	0.0324774	Not_Hit	1.08858	1.11323	-0.170395	0.157209	Not_Hit	1.12756	1.11433	-0.18978	0.037661	Not_Hit
YAL029C	MYO4	Type V myosin motor involved in actin-based transport of cargos; required for mRNA transport, including ASH1 mRNA, and facilitating the growth and movement of ER tubules into the growing bud along with She3p; MYO4 has a paralog, MYO2, that arose from the whole genome duplication	1.008	1.15596	0.00754115	Not affected	1.08216	1.19239	-0.0541852	0.467582	Not_Hit	1.01684	1.14612	-0.0454634	0.657994	Not_Hit	1.0235	1.1227	-0.0630722	0.103417	Not_Hit
YAL030W	SNC1	Vesicle membrane receptor protein (v-SNARE); involved in the fusion between Golgi-derived secretory vesicles with the plasma membrane; proposed to be involved in endocytosis; member of the synaptobrevin/VAMP family of R-type v-SNARE proteins; SNC1 has a paralog, SNC2, that arose from the whole genome duplication	1.07208	1.05535	0.498037	Not affected	1.09647	1.1222	-0.0231699	0.630926	Not_Hit	1.06406	1.06781	-0.0154844	0.424365	Not_Hit	1.15891	1.13395	-0.0898769	0.0485162	Not_Hit
YAL031C	GIP4	Cytoplasmic protein that regulates protein phosphatase 1 Glc7p; protein overexpression relocalizes Glc7p from the nucleus and prevents chromosome segregation; potential Cdc28p substrate	0.98771	0.929943	0.00950548	Not affected	1.01374	1.05021	0.106614	0.00103766	Not_Hit	0.980637	0.893921	-0.0241429	0.251374	Not_Hit	0.98925	0.967731	0.056196	0.0710056	Not_Hit
YAL032C	PRP45	Protein required for pre-mRNA splicing; associates with the spliceosome and interacts with splicing factors Prp22p and Prp46p; orthologous to human transcriptional coactivator SKIP and can activate transcription of a reporter gene	0.986404	0.195694	3.26258e-06	Impaired fitness	0.97597	0.317879	0.126369	0.000112371	Not_Hit	0.944142	0.302249	0.127074	0.00360154	Not_Hit	0.983612	0.213366	0.0307804	0.168491	Not_Hit
YAL033W	POP5	Subunit of both RNase MRP and nuclear RNase P; RNase MRP cleaves pre-rRNA, while nuclear RNase P cleaves tRNA precursors to generate mature 5' ends and facilitates turnover of nuclear RNAs	0.946573	0.991851	0.0679456	Not affected	1.044	1.04837	0.0168467	0.464128	Not_Hit	0.946131	0.937191	-0.00271376	0.603769	Not_Hit	0.948102	0.967294	0.00468062	0.335858	Not_Hit
YAL034C	FUN19	Non-essential protein of unknown function; expression induced in response to heat stress; FUN19 has a paralog, YOR338W, that arose from the whole genome duplication	1.14864	1.12076	0.250291	Not affected	1.09189	1.12603	-0.0976062	0.115896	Not_Hit	1.04711	1.08704	-0.0612492	0.192605	Not_Hit	1.12364	1.1431	-0.112098	0.0678643	Not_Hit
YAL034W-A	MTW1	Essential component of the MIND kinetochore complex; joins kinetochore subunits contacting DNA to those contacting microtubules; critical to kinetochore assembly; complex consists of Mtw1p Including Nnf1p-Nsl1p-Dsn1p (MIND)	0.947633	0.988148	0.0216075	Not affected	0.980184	0.995404	0.0271344	0.206149	Not_Hit	0.982044	0.978088	-0.0108577	0.835791	Not_Hit	1.00444	0.998064	0.0110228	0.604588	Not_Hit
YAL035W	FUN12	Translation initiation factor eIF5B; GTPase that promotes Met-tRNAiMet binding to ribosomes and ribosomal subunit joining; promotes GTP-dependent maturation of 18S rRNA by Nob1p; protein abundance increases in response to DNA replication stress; homolog of bacterial IF2	1.00798	0.371882	1.29884e-08	Impaired fitness	0.974455	0.392487	0.0271067	0.0357784	Not_Hit	0.934235	0.458573	0.111171	2.45e-05	Not_Hit	0.985513	0.376962	0.0111579	0.271412	Not_Hit
YAL036C	RBG1	Member of the DRG family of GTP-binding proteins; associates with translating ribosomes; interacts with Tma46p, Ygr250cp, Gir2p and Yap1p via two-hybrid; localizes to cytosol and peroxisomes	0.976028	0.996002	0.54379	Not affected	0.968716	0.95168	-0.0102363	0.607195	Not_Hit	0.958529	0.967725	0.0805578	0.80381	Not_Hit	0.970361	0.994452	0.0223947	0.847233	Not_Hit
YAL037C-A		Putative protein of unknown function	1.10844	1.06946	0.588113	Not affected	1.08271	1.0429	-0.129637	0.0240823	Not_Hit	1.05249	1.10081	-0.0391877	0.519763	Not_Hit	1.08137	1.11014	-0.0464537	0.184307	Not_Hit
YAL037W		Putative protein of unknown function; YAL037W has a paralog, YOR342C, that arose from the whole genome duplication	1.02454	1.02337	0.956948	Not affected	1.0644	1.05381	-0.0267411	0.352194	Not_Hit	1.00393	1.1193	0.104795	0.238341	Not_Hit	1.11435	1.08625	-0.016578	0.295387	Not_Hit
YAL038W	CDC19	Pyruvate kinase; functions as a homotetramer in glycolysis to convert phosphoenolpyruvate to pyruvate, the input for aerobic (TCA cycle) or anaerobic (glucose fermentation) respiration; regulated via allosteric activation by fructose bisphosphate; CDC19 has a paralog, PYK2, that arose from the whole genome duplication	0.959495	0.929883	0.161221	Not affected	1.03966	0.883834	-0.0792961	0.00227864	Not_Hit	1.07834	0.764741	-0.239769	4.12014e-05	Hit	1.03714	0.869419	-0.092413	0.00301546	Not_Hit
YAL039C	CYC3	Cytochrome c heme lyase (holocytochrome c synthase); attaches heme to apo-cytochrome c (Cyc1p or Cyc7p) in mitochondrial intermembrane space; human homolog HCCS implicated in microphthalmia with linear skin defects (MLS), and can complement yeast null mutant	0.999794	0.948825	0.033104	Not affected	0.972904	0.887583	-0.0429875	0.0230344	Not_Hit	1.00417	1.0017	0.0485016	0.0457143	Not_Hit	0.986249	1.00311	0.0848856	0.0340015	Not_Hit
YAL040C	CLN3	G1 cyclin involved in cell cycle progression; activates Cdc28p kinase to promote G1 to S phase transition; plays a role in regulating transcription of other G1 cyclins, CLN1 and CLN2; regulated by phosphorylation and proteolysis; acetyl-CoA induces CLN3 transcription in response to nutrient repletion to promote cell-cycle entry; cell cycle arrest phenotype of the cln1 cln2 cln3 triple null mutant…	1.0265	1.13555	0.0508462	Not affected	1.09037	1.02691	-0.21363	0.005487	Not_Hit	1.09281	1.01971	-0.264306	0.000652851	Not_Hit	1.06846	1.10415	-0.146774	0.151928	Not_Hit
YAL041W	CDC24	Guanine nucleotide exchange factor (GEF) for Cdc42p; required for polarity establishment and maintenance, and mutants have morphological defects in bud formation and shmooing; relocalizes from nucleus to cytoplasm upon DNA replication stress; thermosensitivity of the cdc24-4 mutant in the presence of sorbitol is functionally complemented by human CDC42	0.938056	0.450274	3.70558e-05	Impaired fitness	0.935771	0.580069	0.14612	0.00325408	Not_Hit	0.85962	0.432392	0.0510333	0.00800267	Not_Hit	0.938445	0.448622	0.0388576	0.126239	Not_Hit
YAL042W	ERV46	Protein localized to COPII-coated vesicles; forms a complex with Erv41p; involved in the membrane fusion stage of transport	1.04166	1.03846	0.888096	Not affected	1.07176	1.08467	-0.0259176	0.687755	Not_Hit	1.0323	1.11069	0.038688	0.640175	Not_Hit	1.05264	1.02867	-0.0299855	0.345328	Not_Hit
YAL043C	PTA1	Subunit of holo-CPF; holo-CPF is a multiprotein complex and functional homolog of mammalian CPSF, required for the cleavage and polyadenylation of mRNA and snoRNA 3' ends; involved in pre-tRNA processing; binds to the phosphorylated CTD of RNAPII	0.900088	0.20388	1.22553e-06	Impaired fitness	0.86604	0.295479	0.115502	1.25864e-05	Not_Hit	0.893154	0.156793	-0.0178001	0.0741872	Not_Hit	0.891089	0.182617	0.000795081	0.663538	Not_Hit
YAL044C	GCV3	H subunit of the mitochondrial glycine decarboxylase complex; glycine decarboxylase is required for the catabolism of glycine to 5,10-methylene-THF; also required for all protein lipoylation; expression is regulated by levels of 5,10-methylene-THF	0.959512	1.00067	0.0311853	Not affected	0.987901	0.971439	-0.0158953	0.254302	Not_Hit	0.994394	1.00178	0.00572219	0.762908	Not_Hit	0.982473	0.973698	-0.00785222	0.172012	Not_Hit
YAL044W-A	BOL1	Mitochondrial matrix protein involved in Fe-S cluster biogenesis; facilitates [4Fe-2S] cluster inception into mitochondrial proteins such as lipoate synthase and succinate dehydrogenase; interacts and may function with Grx5p at an early step in Fe-S cluster biosynthesis; forms dimeric complexes with Grx5p and Nfu1p that alter the stability of shared Fe/S clusters; sequence similarity to human BOL…	1.12956	1.17833	0.0124223	Not affected	1.16642	1.15638	-0.213694	0.00125569	Not_Hit	1.10393	1.15657	-0.146502	0.00240985	Not_Hit	1.16908	1.1315	-0.243644	0.00371541	Not_Hit
YAL045C		Dubious open reading frame; unlikely to encode a functional protein, based on available experimental and comparative sequence data; almost completely overlaps YAL044W-A	0.943027	0.951478	0.847727	Not affected	0.971925	0.95735	0.0431423	0.0214125	Not_Hit	0.997481	0.983552	0.0398245	0.00138369	Not_Hit	0.964484	0.952656	0.0238555	0.236085	Not_Hit
YAL046C	BOL3	Protein involved in Fe-S cluster transfer to mitochondrial clients; protects [4Fe-4S] clusters from damage due to oxidative stress by acting along with Nfu1p at a late step in the transfer of [4Fe-4S] clusters from the ISA complex to mitochondrial client proteins like lipoate synthase and succinate dehydrogenase; sequence similarity to human BOLA family member, BOLA3, mutations of which are assoc…	0.973	0.968436	0.703765	Not affected	0.982491	0.880295	-0.0675923	0.00595712	Not_Hit	0.969937	0.952056	0.0103359	0.735497	Not_Hit	0.986756	0.98677	0.0300031	0.0231046	Not_Hit
YAL047C	SPC72	Gamma-tubulin small complex (gamma-TuSC) receptor; recruits the gamma-TuSC complex to the cytoplasmic side of the SPB, connecting nuclear microtubules to the SPB; involved in astral microtubule formation, stabilization, and with Stu2p, anchoring astral MTs at the cytoplasmic face of the SPB, and regulating plus-end MT dynamics; regulated by Cdc5 kinase	1.1138	1.04251	0.285775	Not affected	1.11544	1.05068	-0.0931471	0.256932	Not_Hit	1.08114	1.06515	-0.0623246	0.41564	Not_Hit	1.11081	1.05191	-0.106788	0.178401	Not_Hit
YAL048C	GEM1	Outer mitochondrial membrane GTPase, subunit of the ERMES complex; potential regulatory subunit of the ERMES complex that links the ER to mitochondria and may promote inter-organellar calcium and phospholipid exchange as well as coordinating mitochondrial DNA replication and growth; cells lacking Gem1p contain collapsed, globular, or grape-like mitochondria; ortholog of metazoan Miro GTPases	0.938599	0.869733	0.00127694	Not affected	0.919757	0.998556	0.190117	0.0430172	Not_Hit	0.910916	0.907071	0.114939	6.21054e-05	Not_Hit	0.941686	0.916498	0.100104	2.23243e-05	Not_Hit
YAL049C	AIM2	Cytoplasmic protein involved in mitochondrial function or organization; null mutant displays reduced frequency of mitochondrial genome loss; potential Hsp82p interactor	0.91577	0.969684	0.0940291	Not affected	0.97937	0.97563	0.022084	0.43192	Not_Hit	0.963173	0.976353	0.0479489	0.273368	Not_Hit	0.970467	0.953881	0.00915005	0.699919	Not_Hit
YAL051W	OAF1	Oleate-activated transcription factor; subunit of a heterodimeric complex with Pip2p, which binds to oleate-response elements (ORE) in the promoter of genes involved in beta-oxidation of fatty acids, peroxisome organization and biogenesis, activating transcription in the presence of oleate; regulates chromatin silencing at telomeres; involved in diauxic shift; OAF1 has a paralog, PIP2, that arose…	1.02147	1.0163	0.45569	Not affected	0.992985	1.0058	0.0064239	0.864735	Not_Hit	0.971202	1.00596	0.0278487	0.103462	Not_Hit	0.992394	1.00292	-0.00567963	0.732329	Not_Hit
YAL053W	FLC2	Putative calcium channel involved in calcium release under hypotonic stress; required for uptake of FAD into endoplasmic reticulum; involved in cell wall maintenance; targeted to vacuole via AP-3 pathway; FLC2 has a paralog, YOR365C, that arose from the whole genome duplication	1.02423	1.13647	0.000315109	Not affected	1.05726	1.11789	-0.0837856	0.170369	Not_Hit	1.06282	1.16101	-0.036599	0.76251	Not_Hit	1.05056	1.15712	-0.0420733	0.756623	Not_Hit
YAL054C	ACS1	Acetyl-coA synthetase isoform; along with Acs2p, acetyl-coA synthetase isoform is the nuclear source of acetyl-coA for histone acetylation; expressed during growth on nonfermentable carbon sources and under aerobic conditions	1.04345	1.02294	0.661914	Not affected	1.12309	1.09929	-0.0522071	0.278115	Not_Hit	1.067	1.09784	0.0114134	0.787596	Not_Hit	1.03205	1.06787	0.0116416	0.896691	Not_Hit
YAL055W	PEX22	Putative peroxisomal membrane protein; required for import of peroxisomal proteins; functionally complements a Pichia pastoris pex22 mutation	1.04367	0.987156	0.0771005	Not affected	1.05999	0.959122	-0.0968402	0.0954987	Not_Hit	1.11811	1.09063	-0.0422595	0.511666	Not_Hit	1.02482	1.04442	0.0325813	0.552242	Not_Hit
YAL056W	GPB2	Multistep regulator of cAMP-PKA signaling; inhibits PKA downstream of Gpa2p and Cyr1p, thereby increasing cAMP dependency; inhibits Ras activity through direct interactions with Ira1p/2p; regulated by G-alpha protein Gpa2p; GPB2 has a paralog, GPB1, that arose from the whole genome duplication	0.976498	0.955042	0.518572	Not affected	0.952002	1.01433	0.102721	0.00146381	Not_Hit	0.980317	1.05339	0.107396	0.00750118	Not_Hit	0.965594	1.01092	0.0877253	0.00582119	Not_Hit
YAL058W	CNE1	Calnexin; integral membrane ER chaperone involved in folding and quality control of glycoproteins; chaperone activity is inhibited by Mpd1p, with which Cne1p interacts; 24% identical to mammalian calnexin; Ca+ binding not yet shown in yeast	1.00557	0.986371	0.0940917	Not affected	1.0286	1.10891	0.0848841	0.0131922	Not_Hit	1.01091	1.01876	0.0244573	0.315071	Not_Hit	0.991781	1.01042	0.0278247	0.0381222	Not_Hit
YAL059W	ECM1	Pre-ribosomal factor involved in 60S ribosomal protein subunit export; associates with the pre-60S particle; shuttles between the nucleus and cytoplasm	0.986077	0.917298	0.0586155	Not affected	0.976231	0.952097	0.0664327	0.0374137	Not_Hit	0.975163	0.947281	0.0559688	0.0268983	Not_Hit	0.985653	0.966627	0.059688	0.0406428	Not_Hit
YAL060W	BDH1	NAD-dependent (R,R)-butanediol dehydrogenase; catalyzes oxidation of (R,R)-2,3-butanediol to (3R)-acetoin, oxidation of meso-butanediol to (3S)-acetoin, and reduction of acetoin; enhances use of 2,3-butanediol as an aerobic carbon source	0.971718	1.00077	0.277393	Not affected	1.02873	1.05327	0.0326586	0.237003	Not_Hit	0.949099	0.994965	0.0638123	0.179738	Not_Hit	0.962478	0.994835	0.0334507	0.0617407	Not_Hit
YAL061W	BDH2	Putative medium-chain alcohol dehydrogenase with similarity to BDH1; transcription induced by constitutively active PDR1 and PDR3	1.03503	1.08417	0.356831	Not affected	0.974439	0.989395	-0.0588578	0.197485	Not_Hit	0.942845	1.0744	0.052396	0.691073	Not_Hit	0.982255	0.995672	-0.0577792	0.298115	Not_Hit
YAL062W	GDH3	NADP(+)-dependent glutamate dehydrogenase; synthesizes glutamate from ammonia and alpha-ketoglutarate; rate of alpha-ketoglutarate utilization differs from Gdh1p; expression regulated by nitrogen and carbon sources; GDH3 has a paralog, GDH1, that arose from the whole genome duplication	0.919163	0.921475	0.701663	Not affected	0.942849	0.922636	0.0569629	0.0233586	Not_Hit	0.935893	0.928811	0.068909	0.0121916	Not_Hit	0.951135	0.931772	0.0658871	0.00233856	Not_Hit
YAL063C	FLO9	Lectin-like protein with similarity to Flo1p; thought to be expressed and involved in flocculation	0.980975	0.988915	0.873167	Not affected	0.966373	0.975554	0.0254116	0.172974	Not_Hit	0.98997	0.96221	-0.00512497	0.737388	Not_Hit	0.981796	0.976038	0.00769631	0.528672	Not_Hit
YAL063C-A		Putative protein of unknown function; identified by expression profiling and mass spectrometry	0.949933	0.969022	0.277672	Not affected	0.948786	0.883064	-0.038921	0.179914	Not_Hit	0.954531	0.936125	0.0111582	0.665803	Not_Hit	0.970998	0.979806	0.041176	0.0130628	Not_Hit
YAL064C-A	TDA8	Putative protein of unknown function; null mutant is sensitive to expression of the top1-T722A allele; not an essential gene	0.95705	0.982797	0.132586	Not affected	0.993559	0.943669	-0.0325856	0.234561	Not_Hit	0.949158	0.989108	0.0601851	0.0613261	Not_Hit	0.951961	0.972435	0.0331544	0.0723779	Not_Hit
YAL064W		Protein of unknown function; may interact with ribosomes, based on co-purification experiments	0.977281	0.990789	0.243172	Not affected	1.094	1.10133	0.0292126	0.470373	Not_Hit	0.992025	0.991419	0.0106194	0.725223	Not_Hit	0.984368	1.01793	0.0406337	0.0180027	Not_Hit
YAL064W-B		Fungal-specific protein of unknown function	1.00275	1.03182	0.156168	Not affected	1.00979	0.990081	-0.0519281	0.206596	Not_Hit	1.04226	1.05007	-0.0189526	0.303449	Not_Hit	1.0205	1.02308	-0.0308751	0.148813	Not_Hit
YAL065C		Putative protein of unknown function; shows sequence similarity to FLO1 and other flocculins	0.94087	0.958598	0.0245505	Not affected	0.95562	0.86593	-0.0501264	0.0589897	Not_Hit	0.973038	0.978678	0.0425505	0.0649574	Not_Hit	0.973509	0.96232	0.0275848	0.0689423	Not_Hit
YAL066W		Dubious open reading frame; unlikely to encode a functional protein, based on available experimental and comparative sequence data	1.00521	0.981661	0.00180446	Not affected	0.970457	0.971979	0.0330044	0.500655	Not_Hit	0.983066	0.97604	0.0200294	0.0325343	Not_Hit	0.978239	1.01853	0.06152	0.00181788	Not_Hit
YAL067C	SEO1	Putative permease; member of the allantoate transporter subfamily of the major facilitator superfamily; mutation confers resistance to ethionine sulfoxide	0.991321	0.948184	0.0038804	Not affected	0.939379	0.890408	-0.00495579	0.921651	Not_Hit	0.951482	0.986634	0.0881168	0.00191958	Not_Hit	0.973113	0.979203	0.0583294	0.00139765	Not_Hit
YAL067W-A		Putative protein of unknown function; identified by gene-trapping, microarray-based expression analysis, and genome-wide homology searching	1.05292	1.0794	0.424398	Not affected	1.06593	1.06405	-0.0899683	0.171432	Not_Hit	1.07866	1.18523	0.0276415	0.766032	Not_Hit	1.03483	1.05721	-0.0531687	0.164322	Not_Hit
YAL068C	PAU8	Protein of unknown function; member of the seripauperin multigene family encoded mainly in subtelomeric regions	0.97457	0.955527	0.276537	Not affected	0.965247	0.938496	0.0124115	0.413521	Not_Hit	0.947027	0.967279	0.0745457	0.0403861	Not_Hit	0.96562	0.963237	0.0290784	0.160326	Not_Hit
YAL069W		Dubious open reading frame; unlikely to encode a functional protein, based on available experimental and comparative sequence data	0.957189	0.876193	0.000866675	Not affected	0.893502	0.888284	0.103035	0.00110816	Not_Hit	0.90043	0.884535	0.0884085	0.000970993	Not_Hit	0.912448	0.93717	0.13314	2.30752e-06	Not_Hit
YAR002C-A	ERP1	Member of the p24 family involved in ER to Golgi transport; role in misfolded protein quality control; forms heterotrimeric complex with Erp2p, Emp24p, and Erv25p; localized to COPII-coated vesicles; ERP1 has a paralog, ERP6, that arose from the whole genome duplication	0.974318	0.989091	0.462242	Not affected	0.964904	0.979158	0.0292789	0.0762946	Not_Hit	0.948028	0.932129	0.000557266	0.660435	Not_Hit	0.960867	0.988507	0.033787	0.0416009	Not_Hit
YAR002W	NUP60	FG-nucleoporin component of central core of the nuclear pore complex; contributes directly to nucleocytoplasmic transport and maintenance of the nuclear pore complex (NPC) permeability barrier; involved in gene tethering at the nuclear periphery; relocalizes to the cytosol in response to hypoxia; Cdc5p-mediated phosphorylation leads to detachment and reattachment of nuclear basket during meiosis;…	0.954955	0.930643	0.127581	Not affected	1.01964	1.08443	0.113	0.0134536	Not_Hit	0.977497	0.940665	0.0330849	0.00890466	Not_Hit	0.966026	0.939603	0.0404787	0.0173606	Not_Hit
YAR003W	SWD1	Subunit of the COMPASS (Set1C) complex; COMPASS methylates histone H3 on lysine 4 and is required in transcriptional silencing near telomeres; WD40 beta propeller superfamily member with similarity to mammalian Rbbp7	0.985284	0.863748	0.00164588	Not affected	0.967993	0.873865	0.0405855	0.120598	Not_Hit	0.973738	0.733168	-0.117631	0.003562	Not_Hit	0.977816	0.856142	0.00477498	0.412838	Not_Hit
YAR007C	RFA1	Subunit of heterotrimeric Replication Protein A (RPA); RPA is a highly conserved ssDNA binding protein involved in DNA replication, repair, and recombination; RPA protects against inappropriate telomere recombination, and upon telomere uncapping, prevents cell proliferation by a checkpoint-independent pathway; promotes recruitment, helicase and nuclease activities of Dna2p; role in DNA catenation…	1.00017	0.279773	1.55439e-08	Impaired fitness	0.904738	0.351351	0.0914674	0.00031585	Not_Hit	0.943838	0.204758	-0.0571855	0.00569076	Not_Hit	0.969732	0.341458	0.0658552	0.00076887	Not_Hit
YAR008W	SEN34	Subunit of the tRNA splicing endonuclease; tRNA splicing endonuclease (Sen complex) is composed of Sen2p, Sen15p, Sen34p, and Sen54p; Sen complex also cleaves the CBP1 mRNA at the mitochondrial surface; Sen34p contains the active site for tRNA 3' splice site cleavage and has similarity to Sen2p and to Archaeal tRNA splicing endonuclease	0.96447	0.964343	0.648514	Not affected	0.899117	0.908291	0.0376915	0.415646	Not_Hit	0.967	0.933121	-0.00179819	0.72543	Not_Hit	0.994142	0.921941	-0.0287375	0.196492	Not_Hit
YAR014C	BUD14	Protein involved in bud-site selection; Bud14p-Glc7p complex is a cortical regulator of dynein; forms a complex with Kel1p and Kel2p that regulates Bnr1p (formin) to affect actin cable assembly, cytokinesis, and polarized growth; diploid mutants display a random budding pattern instead of the wild-type bipolar pattern; relative distribution to the nucleus increases upon DNA replication stress	0.978514	0.909099	0.00511106	Not affected	0.967793	0.944556	0.071837	0.00412292	Not_Hit	0.997064	0.959761	0.0517373	0.02531	Not_Hit	0.99476	0.926692	0.0217406	0.129517	Not_Hit
YAR015W	ADE1	N-succinyl-5-aminoimidazole-4-carboxamide ribotide synthetase; required for 'de novo' purine nucleotide biosynthesis; red pigment accumulates in mutant cells deprived of adenine; protein abundance increases in response to DNA replication stress	0.955536	0.833987	0.00196118	Not affected	0.983014	0.842361	0.0288701	0.188872	Not_Hit	0.888994	0.972206	0.231095	8.76684e-05	Not_Hit	0.990245	0.863153	0.0487973	0.00927372	Not_Hit
YAR018C	KIN3	Nonessential serine/threonine protein kinase; possible role in DNA damage response; influences tolerance to high levels of ethanol	0.923889	0.8775	0.0433804	Not affected	0.905753	0.980708	0.192986	0.0134957	Not_Hit	0.909228	0.894716	0.0967979	0.0372369	Not_Hit	0.89117	0.882902	0.0971996	0.00616034	Not_Hit
YAR019C	CDC15	Hippo-like kinase of the Mitotic Exit Network; promotes exit by activating the Dbf2p kinase; component of a non-canonical Hippo pathway with Sps1p required for prospore membrane closure, spindle disassembly and sustained release of Cdc14p during meiotic anaphase II; complexes with Sps1p and contributes to its phosphorylation; phosphorylates the RNAPII CTD during mitosis; localizes to the bud neck…	1.06067	0.20088	1.87413e-07	Impaired fitness	1.03031	0.319633	0.110846	0.000406702	Not_Hit	1.00701	0.355198	0.152719	0.000248676	Not_Hit	1.05364	0.311599	0.0922581	0.000856679	Not_Hit
YAR020C	PAU7	Member of the seripauperin multigene family; active during alcoholic fermentation, regulated by anaerobiosis, inhibited by oxygen, repressed by heme	0.962882	0.975548	0.380998	Not affected	0.96831	0.94814	0.0134085	0.946536	Not_Hit	0.972471	0.958075	-0.00125768	0.755434	Not_Hit	0.955821	0.96832	0.0485142	0.127983	Not_Hit
YAR023C		Putative integral membrane protein; member of DUP240 gene family	0.989767	0.994432	0.667662	Not affected	0.975718	0.998103	0.0282753	0.0508435	Not_Hit	0.968835	0.960672	0.000904702	0.979705	Not_Hit	0.990799	1.02285	0.0397299	0.30915	Not_Hit
YAR027W	UIP3	Putative integral membrane protein of unknown function; interacts with Ulp1p at the nuclear periphery; member of DUP240 gene family	0.997113	1.06447	0.00444076	Not affected	1.00074	1.10839	0.0289574	0.103374	Not_Hit	0.994574	1.04747	-0.0129876	0.83045	Not_Hit	0.964987	1.05631	0.0259691	0.0881313	Not_Hit
YAR028W		Killer toxin defense factor; key polymorphic factor in the defense against K28 toxin; localizes mainly to vacuolar membrane; most likely acts against K28 during its trafficking after endocytosis; member of DUP240 gene family	1.00004	0.964869	0.0134392	Not affected	1.02541	0.994237	-0.00211771	0.667803	Not_Hit	0.993444	1.01945	0.0579702	0.0190691	Not_Hit	1.01939	0.97217	-0.00886371	0.557434	Not_Hit
YAR029W		Member of DUP240 gene family but contains no transmembrane domains; green fluorescent protein (GFP)-fusion protein localizes to the cytoplasm in a punctate pattern	0.970576	0.977416	0.943928	Not affected	0.961962	0.916313	-0.0312623	0.148826	Not_Hit	0.952861	0.928922	-0.00072982	0.923495	Not_Hit	0.967744	0.953934	0.0147688	0.246524	Not_Hit
YAR031W	PRM9	Pheromone-regulated protein; contains 3 predicted transmembrane segments and an FF sequence, a motif involved in COPII binding; member of DUP240 gene family; PRM9 has a paralog, PRM8, that arose from a segmental duplication	0.876893	0.986132	0.0640724	Not affected	0.950807	0.964658	0.0272096	0.122328	Not_Hit	0.972159	0.962832	0.00431716	0.925758	Not_Hit	0.961183	0.985147	0.0358901	0.124483	Not_Hit
YAR033W	MST28	Putative integral membrane protein, involved in vesicle formation; forms complex with Mst27p; member of DUP240 gene family; binds COPI and COPII vesicles; MST28 has a paralog, MST27, that arose from a segmental duplication	0.970076	0.974451	0.971568	Not affected	0.983506	0.979308	0.0256701	0.0555886	Not_Hit	0.965831	0.973655	0.0404117	0.315551	Not_Hit	0.987507	1.0017	0.0445781	0.123527	Not_Hit
YAR035C-A		Putative protein of unknown function; emerging ORF that arose de novo from non-genic locus; identified by gene-trapping, microarray-based expression analysis, and genome-wide homology searching; localizes to mitochondria	1.00313	0.957502	0.00192847	Not affected	1.00769	1.00303	0.036815	0.223318	Not_Hit	1.00629	0.981181	0.0164301	0.112723	Not_Hit	0.967644	0.956352	0.0231662	0.0305927	Not_Hit
YAR035W	YAT1	Outer mitochondrial carnitine acetyltransferase; minor ethanol-inducible enzyme involved in transport of activated acyl groups from the cytoplasm into the mitochondrial matrix; phosphorylated	1.03513	0.968347	0.177069	Not affected	0.970757	0.996305	0.0585721	0.199339	Not_Hit	0.991415	1.03113	0.0722665	0.111431	Not_Hit	1.0111	1.01781	0.0388219	0.05238	Not_Hit
YAR042W	SWH1	Protein similar to mammalian oxysterol-binding protein; contains ankyrin repeats and FFAT motif; interacts with ER anchor Scs2p at the nucleus-vacuole junction; regulated by sterol binding; SWH1 has a paralog, OSH2, that arose from the whole genome duplication	1.07411	1.20342	0.0374426	Not affected	1.05656	1.08826	-0.20017	0.0637604	Not_Hit	1.10904	1.16817	-0.16794	0.161911	Not_Hit	1.11149	1.20249	-0.135736	0.133187	Not_Hit
YAR047C		Dubious open reading frame; unlikely to encode a functional protein, based on available experimental and comparative sequence data	0.984188	0.93843	0.0025489	Not affected	0.993615	0.976173	0.0378128	0.066476	Not_Hit	0.980844	0.981741	0.047179	0.00867867	Not_Hit	1.00776	1.025	0.0793083	0.0133739	Not_Hit
YAR050W	FLO1	Lectin-like protein involved in flocculation; cell wall protein that binds mannose chains on the surface of other cells, confers floc-forming ability that is chymotrypsin sensitive and heat resistant; important for co-flocculation with other yeasts, mediating interaction with specific species; FLO1 has a paralog, FLO5, that arose from a segmental duplication	1.02864	0.980184	0.045197	Not affected	0.951455	0.97769	0.0451981	0.00291009	Not_Hit	0.934801	1.01176	0.100029	0.000567789	Not_Hit	0.959342	0.994139	0.0567186	0.0133567	Not_Hit
YAR053W		Dubious open reading frame; unlikely to encode a functional protein, based on available experimental and comparative sequence data	0.959243	0.947188	0.594303	Not affected	0.945925	0.928151	0.0321548	0.154946	Not_Hit	0.976083	0.977353	0.0571873	0.101595	Not_Hit	0.955226	0.947784	0.0859119	0.0584571	Not_Hit
YAR060C		Dubious open reading frame; unlikely to encode a functional protein, based on available experimental and comparative sequence data; YAR060C has a paralog, YHR212C, that arose from a segmental duplication	1.04281	1.01337	0.0571863	Not affected	1.05214	1.04545	-0.0278601	0.263241	Not_Hit	1.00326	1.01066	-0.0107541	0.359388	Not_Hit	1.00378	0.959701	-0.0574596	0.00064764	Not_Hit
YAR064W		Pseudogenic fragment with similarity to flocculins; YAR064W has a paralog, YHR213W-B, that arose from a segmental duplication	0.976887	0.957703	0.0463821	Not affected	0.967128	0.971918	0.0504155	0.0123174	Not_Hit	0.958557	1.00255	0.0789349	0.0135424	Not_Hit	0.975646	0.969303	0.0252105	0.116222	Not_Hit
YAR066W		Putative GPI protein; SWAT-GFP and mCherry fusion proteins localize to the endoplasmic reticulum and vacuole respectively; YAR066W has a paralog, YHR214W, that arose from a segmental duplication	1.00395	1.01313	0.944234	Not affected	0.981389	0.961055	-0.0211909	0.063959	Not_Hit	1.00288	1.01163	-0.0116962	0.705296	Not_Hit	1.00744	1.00435	-0.00705358	0.22976	Not_Hit
YAR068W		Fungal-specific protein of unknown function; induced in respiratory-deficient cells; YAR068W has a paralog, YHR214W-A, that arose from a segmental duplication	1.00482	0.986366	0.0545282	Not affected	1.00592	1.01276	0.0292052	0.356529	Not_Hit	1.03074	1.00629	-0.00199106	0.684633	Not_Hit	0.984007	1.00399	0.0424006	0.0357666	Not_Hit
YAR069C		Dubious open reading frame; unlikely to encode a protein, based on available experimental and comparative sequence data; YAR069C has a paralog, YHR214C-D, that arose from a segmental duplication	0.990348	0.952608	0.0526921	Not affected	0.876742	0.834385	-0.00672581	0.531999	Not_Hit	0.905994	0.898936	0.0364044	0.00807543	Not_Hit	0.937858	0.93057	0.0356895	0.00548289	Not_Hit
YAR070C		Dubious open reading frame; unlikely to encode a protein, based on available experimental and comparative sequence data; YAR070C has a paralog, YHR214C-B, that arose from a segmental duplication	0.965461	0.988134	0.150779	Not affected	0.9504	0.977672	0.0408423	0.0113771	Not_Hit	0.97742	1.01788	0.0510195	0.00317683	Not_Hit	0.946264	0.999697	0.0614783	0.0396451	Not_Hit
YAR071W	PHO11	One of three repressible acid phosphatases; glycoprotein that is transported to the cell surface by the secretory pathway; induced by phosphate starvation and coordinately regulated by PHO4 and PHO2; PHO11 has a paralog, PHO12, that arose from a segmental duplication	0.971812	0.957206	0.716675	Not affected	1.00803	0.930818	-0.0270887	0.228953	Not_Hit	0.979763	0.922719	-0.0150309	0.586343	Not_Hit	0.970555	0.950652	0.0200073	0.510008	Not_Hit
YAR073W	IMD1	Nonfunctional protein with homology to IMP dehydrogenase; blocked reading frame, located close to the telomere; not expressed at detectable levels; YAR073W and YAR075W comprise a continuous reading frame in most strains of S. cerevisiae; YAR073W/YAR075W together have a paralog, IMD2, that arose from a segmental duplication	0.962193	0.912927	0.0348357	Not affected	0.918104	0.967345	0.124457	0.00734173	Not_Hit	0.96276	0.963909	0.104595	0.0159507	Not_Hit	0.939199	0.957412	0.0950307	0.00613689	Not_Hit
YAR075W		Non-functional protein with homology IMP dehydrogenase; YAR073W/IMD1 and YAR075W comprise a continuous reading frame in most strains of S. cerevisiae; YAR073W/YAR075W together have a paralog, IMD2, that arose from a segmental duplication	0.962422	0.934158	0.0330039	Not affected	0.977038	0.983824	0.0755961	0.00648256	Not_Hit	0.958503	0.948365	0.0525175	0.00387701	Not_Hit	0.954444	0.929122	0.0373116	0.000894748	Not_Hit
YBL001C	ECM15	Non-essential protein of unknown function; likely exists as tetramer, may be regulated by the binding of small-molecule ligands (possibly sulfate ions), may have a role in yeast cell-wall biogenesis	0.969739	0.954707	0.278654	Not affected	0.967203	0.956961	0.0335088	0.0612921	Not_Hit	0.912265	0.895466	0.0211439	0.103532	Not_Hit	1.00159	1.00868	0.0435965	0.0435533	Not_Hit
YBL002W	HTB2	Histone H2B; core histone protein required for chromatin assembly and chromosome function; nearly identical to HTB1; Rad6p-Bre1p-Lge1p mediated ubiquitination regulates reassembly after DNA replication, transcriptional activation, meiotic DSB formation and H3 methylation	0.9659	1.13889	0.000418136	Not affected	0.960524	1.10709	0.00612955	0.46367	Not_Hit	0.996216	1.13197	0.00385623	0.578748	Not_Hit	0.964097	1.06904	-0.0351081	0.0143116	Not_Hit
YBL003C	HTA2	Histone H2A; core histone protein required for chromatin assembly and chromosome function; one of two nearly identical (see also HTA1) subtypes; DNA damage-dependent phosphorylation by Mec1p facilitates DNA repair; acetylated by Nat4p	0.909999	0.896073	0.0233372	Not affected	0.90275	0.916984	0.113621	0.00222118	Not_Hit	0.921687	0.905498	0.0901746	0.016336	Not_Hit	0.940434	0.939484	0.095109	4.21531e-05	Not_Hit
YBL004W	UTP20	Component of the small-subunit (SSU) processome; SSU processome is involved in the biogenesis of the 18S rRNA	1.0025	0.2826	7.43999e-07	Impaired fitness	0.967909	0.424738	0.151131	0.00244942	Not_Hit	0.994766	0.264143	-0.0138067	0.145262	Not_Hit	0.977946	0.301029	0.0162451	0.0868918	Not_Hit
YBL005W	PDR3	Transcriptional activator of the pleiotropic drug resistance network; regulates expression of ATP-binding cassette (ABC) transporters through binding to cis-acting PDRE sites (PDR responsive elements); has a role in response to drugs and organic solvents; post-translationally up-regulated in cells lacking functional mitochondrial genome; involved in diauxic shift; relative distribution to nucleus…	0.999534	1.03346	0.129349	Not affected	1.00746	0.980448	-0.0673818	0.140085	Not_Hit	0.975593	0.952868	-0.0633295	0.0863617	Not_Hit	1.0322	1.00433	-0.0494241	0.061617	Not_Hit
YBL006C	LDB7	Component of the RSC chromatin remodeling complex; interacts with Rsc3p, Rsc30p, Npl6p, and Htl1p to form a module important for a broad range of RSC functions	0.950582	0.906239	0.0111055	Not affected	1.07423	1.00829	0.033529	0.00353897	Not_Hit	0.996977	1.0001	0.10125	0.00577301	Not_Hit	0.952964	0.938599	0.0665593	0.014756	Not_Hit
YBL007C	SLA1	Cytoskeletal protein binding protein; required for assembly of the cortical actin cytoskeleton; interacts with proteins regulating actin dynamics and proteins required for endocytosis; found in the nucleus and cell cortex; has 3 SH3 domains	0.978326	1.02037	0.0138474	Not affected	0.999823	1.10662	0.080792	0.00187487	Not_Hit	1.00294	0.935392	-0.0878854	0.0489155	Not_Hit	0.967811	1.01961	0.0409119	0.0313071	Not_Hit
YBL008W	HIR1	Subunit of the HIR complex; HIR is a nucleosome assembly complex involved in regulation of histone gene transcription; contributes to nucleosome formation, heterochromatic gene silencing, and formation of functional kinetochores	0.748577	0.731972	0.100185	Not affected	0.854748	0.768694	0.143316	0.000244916	Not_Hit	0.641185	0.51865	0.0396011	0.141034	Not_Hit	0.888703	0.772052	0.125768	0.00101507	Not_Hit
YBL008W-A		Putative protein of unknown function; identified by fungal homology and RT-PCR	0.944759	0.911803	0.231223	Not affected	0.916454	0.924	0.0833568	0.0764922	Not_Hit	0.984546	1.00476	0.117169	0.0835304	Not_Hit	0.914386	0.954925	0.11599	0.029217	Not_Hit
YBL009W	ALK2	Atypical protein kinase; along with its paralog, ALK1, required for proper spindle positioning and nuclear segregation following mitotic arrest, proper organization of formins and polarisome components in mitosis, and survival after spindle assembly checkpoint delay; negatively regulates the morphogenesis checkpoint in response to polarity insults in opposition to ALK1; phosphorylated in response…	1.02066	1.16349	0.0046711	Not affected	0.972146	1.09361	-0.0375914	0.258907	Not_Hit	0.993261	1.14047	-0.0128505	0.511147	Not_Hit	0.998504	1.1006	-0.0683947	0.0501108	Not_Hit
YBL010C		Clathrin adaptor (adaptin) accessory protein; physically interacts with and is involved in localization of clathrin adaptor protein complex-1 (AP-1); green fluorescent protein (GFP)-fusion protein colocalizes with clathrin-coated vesicles	1.05155	1.02848	0.727592	Not affected	1.06754	1.09045	-0.00987092	0.676289	Not_Hit	1.15435	1.15304	0.00171806	0.775644	Not_Hit	1.03293	1.09443	0.0333314	0.700463	Not_Hit
YBL011W	SCT1	Glycerol 3-phosphate/dihydroxyacetone phosphate sn-1 acyltransferase; dual substrate-specific acyltransferase of the glycerolipid biosynthesis pathway; prefers 16-carbon fatty acids; similar to Gpt2p; gene is constitutively transcribed	1.07896	1.11344	0.414186	Not affected	1.07215	1.20593	-0.000731599	0.889377	Not_Hit	1.08481	1.1379	-0.0790347	0.360825	Not_Hit	1.04217	1.01429	-0.11877	0.223289	Not_Hit
YBL013W	FMT1	Methionyl-tRNA formyltransferase; catalyzes formylation of mitochondria initiator Met-tRNA and residual cytosolic Met-tRNA due to inefficient translocation into the mitochondrial matrix; starvation or stationary phase entry increases Gcn2p phosphorylation-mediated cytosolic retention of Fmt1p, enhancing N-terminal protein formylation and ultimately N-end rule pathway mediated destruction that inv…	0.853843	0.935983	0.00330883	Not affected	0.939811	1.00923	0.12602	0.000321642	Not_Hit	0.924825	0.914738	0.068311	0.0392046	Not_Hit	0.942355	0.930328	0.05478	0.00214256	Not_Hit
YBL014C	RRN6	Component of the core factor (CF) rDNA transcription factor complex; CF is required for transcription of 35S rRNA genes by RNA polymerase I and is composed of Rrn6p, Rrn7p, and Rrn11p	0.949803	0.434512	5.16811e-10	Impaired fitness	0.946094	0.507178	0.0907563	0.00160455	Not_Hit	0.960962	0.476566	0.0543074	0.0264509	Not_Hit	0.94634	0.43116	0.0214227	0.175349	Not_Hit
YBL015W	ACH1	Protein with CoA transferase activity; particularly for CoASH transfer from succinyl-CoA to acetate; has minor acetyl-CoA-hydrolase activity; phosphorylated; required for acetate utilization and for diploid pseudohyphal growth	0.965877	0.974371	0.616211	Not affected	0.966686	0.936688	-0.0020003	0.319202	Not_Hit	0.975115	0.952409	-0.00112448	0.670448	Not_Hit	0.972435	0.961088	0.0178661	0.0946476	Not_Hit
YBL016W	FUS3	Mitogen-activated serine/threonine protein kinase involved in mating; phosphoactivated by Ste7p; substrates include Ste12p, Far1p, Bni1p, Sst2p; inhibits invasive growth during mating by phosphorylating Tec1p, promoting its; inhibits recruitment of Ste5p, Cdc42p-mediated asymmetry and mating morphogenesis	1.03266	1.07313	0.0192954	Not affected	1.02267	1.04475	-0.0652626	0.31522	Not_Hit	1.03916	0.998793	-0.121806	0.00347195	Not_Hit	1.02347	1.04916	-0.0557823	0.00989733	Not_Hit
YBL017C	PEP1	Type I transmembrane sorting receptor for multiple vacuolar hydrolases; plays role in post-ER quality control in the Golgi, involved in protein targeting from the endoplasmic reticulum to the vacuole for degradation; cycles between late-Golgi and prevacuolar endosome-like compartments; targeted to vacuole via AP-3 pathway	0.929997	0.938126	0.161913	Not affected	0.952916	0.982569	0.0910063	0.00208459	Not_Hit	0.961346	0.961438	0.0661191	0.122503	Not_Hit	0.947182	0.945654	0.0564269	0.0231901	Not_Hit
YBL018C	POP8	Subunit of both RNase MRP and nuclear RNase P; RNase MRP cleaves pre-rRNA, while nuclear RNase P cleaves tRNA precursors to generate mature 5' ends and facilitates turnover of nuclear RNAs; relocalizes to the cytosol in response to hypoxia	0.996026	0.794735	3.82367e-07	Impaired fitness	1.06164	0.722868	-0.120817	0.000798671	Not_Hit	1.0447	0.810282	-0.0112544	0.657641	Not_Hit	1.01969	0.787166	-0.0159911	0.111807	Not_Hit
YBL019W	APN2	Class II abasic (AP) endonuclease involved in repair of DNA damage; also possesses 3'-diesterase and PCNA-stiimulated 3' to 5' exonuclease activities; resolves blocked 3' ends that result from removal of misincorporated nucleotides; frays and cleaves 3' DNA termini facilitating 3' DNA-end healing via endonucleolytic cleavage; homolog of human APEX2 and E. coli exoIII	0.981633	0.989597	0.722917	Not affected	0.96417	0.949711	-0.00374156	0.83007	Not_Hit	0.967072	0.962313	0.0140539	0.850446	Not_Hit	0.98565	0.991585	0.00638471	0.209363	Not_Hit
YBL020W	RFT1	Membrane protein required for translocation of Man5GlcNac2-PP-Dol; required for translocation of Man5GlcNac2-PP-Dol from the cytoplasmic side to the lumenal side of the ER membrane but is not the flippase; mutation is suppressed by expression of human p53 protein; essential gene	0.935524	0.405473	2.18406e-06	Impaired fitness	0.993086	0.670366	0.261467	4.43272e-05	Not_Hit	0.867649	0.64146	0.287676	1.83879e-06	Not_Hit	0.941977	0.504118	0.120593	3.77435e-06	Not_Hit
YBL021C	HAP3	Subunit of the Hap2p/3p/4p/5p CCAAT-binding complex; complex is heme-activated and glucose-repressed; complex is a transcriptional activator and global regulator of respiratory gene expression; contains sequences contributing to both complex assembly and DNA binding	0.961889	0.882932	0.00917623	Not affected	0.895271	1.02701	0.236736	7.55637e-06	Not_Hit	0.949526	0.913825	0.0477141	0.478538	Not_Hit	0.965001	0.869689	0.01852	0.22346	Not_Hit
YBL022C	PIM1	ATP-dependent Lon protease; involved in degradation of misfolded mitochondrial proteins; required for mitochondrial maintenance and biogenesis; regulates mitochondrial DNA copy number with Mrx6p; subunit of a complex containing Mrx6p, Pet20p, and Mam33p that may regulate mtDNA replication; protease-independent, chaperone-like function in mitochondrial membrane complex assembly; localizes to the m…	0.988704	0.982865	0.033486	Not affected	0.984009	1.01735	0.0499811	0.04276	Not_Hit	0.96051	0.967251	0.0268672	0.0200866	Not_Hit	0.981367	1.00102	0.0488128	0.0726638	Not_Hit
YBL023C	MCM2	Protein involved in DNA replication; component of the Mcm2-7 hexameric helicase complex that binds chromatin as a part of the pre-replicative complex; binds and transfers parental H3-H4 to Pol32p facilitating the transfer of parental histones to the lagging strand via Pol1p during DNA replication; relative distribution to the nucleus increases upon DNA replication stress	0.927103	0.318396	6.24358e-06	Impaired fitness	0.95127	0.503681	0.206037	0.0159382	Not_Hit	0.8371	0.390534	0.121319	0.00017522	Not_Hit	0.974608	0.354823	0.0432825	0.21997	Not_Hit
YBL025W	RRN10	Protein involved in promoting high level transcription of rDNA; subunit of UAF (upstream activation factor) for RNA polymerase I	0.953924	0.52222	2.83691e-08	Impaired fitness	0.979767	0.514861	0.00131456	0.916664	Not_Hit	0.902457	0.49802	0.0232971	0.0121917	Not_Hit	0.939803	0.532799	0.0397389	0.0362558	Not_Hit
YBL026W	LSM2	Lsm (Like Sm) protein; part of heteroheptameric complexes (Lsm2p-7p and either Lsm1p or 8p): cytoplasmic Lsm1p complex involved in mRNA decay; nuclear Lsm8p complex part of U6 snRNP and possibly involved in processing tRNA, snoRNA, and rRNA; relocalizes from nucleus to cytoplasmic foci upon DNA replication stress	1.06884	0.855379	1.6579e-05	Not affected	1.01033	0.751995	-0.097495	0.00129385	Not_Hit	1.1325	0.481317	-0.485854	1.92921e-06	Hit	1.03657	0.813715	-0.0680304	0.000941155	Not_Hit
YBL027W	RPL19B	Ribosomal 60S subunit protein L19B; rpl19a and rpl19b single null mutations result in slow growth, while the double null mutation is lethal; homologous to mammalian ribosomal protein L19, no bacterial homolog; RPL19B has a paralog, RPL19A, that arose from the whole genome duplication	0.939392	0.571726	8.08421e-05	Impaired fitness	0.853746	0.661783	0.174302	5.61815e-05	Not_Hit	0.916914	0.725445	0.201665	0.000537264	Not_Hit	0.930869	0.635961	0.106039	0.000921939	Not_Hit
YBL028C		Protein of unknown function that may interact with ribosomes; green fluorescent protein (GFP)-fusion protein localizes to the nucleolus; predicted to be involved in ribosome biogenesis	0.982134	1.05597	0.0479462	Not affected	0.970367	1.05887	0.0464639	0.102936	Not_Hit	0.975558	1.03581	-0.0118451	0.727063	Not_Hit	0.992272	1.0749	0.026112	0.356555	Not_Hit
YBL029C-A		Protein of unknown function; green fluorescent protein (GFP)-fusion protein localizes to the cell periphery; protein abundance increases in response to DNA replication stress; has potential orthologs in Saccharomyces species and in Yarrowia lipolytica	0.940426	1.04806	0.0279506	Not affected	0.970564	1.10775	0.1121	0.032828	Not_Hit	0.971432	1.0808	0.0448981	0.0429701	Not_Hit	0.978458	1.07833	0.0366675	0.183857	Not_Hit
YBL029W		Non-essential protein of unknown function	1.02372	0.97917	0.000758026	Not affected	0.984946	0.973676	0.00269198	0.560983	Not_Hit	0.994728	0.935503	-0.0430399	0.0213999	Not_Hit	0.995679	0.985689	-0.00348984	0.960673	Not_Hit
YBL030C	PET9	Major ADP/ATP carrier of the mitochondrial inner membrane; exchanges cytosolic ADP for mitochondrially synthesized ATP; also imports heme and ATP; also functions in peroxisomes; required for viability in many lab strains that carry a sal1 mutation; PET9 has a paralog, AAC3, that arose from the whole genome duplication; human homolog SLC25A4 implicated in progressive external ophthalmoplegia can c…	0.88863	0.774729	0.000212	Not affected	1.30043	1.24538	0.237912	5.72561e-06	Not_Hit	0.511951	0.559563	0.160509	0.00216028	Not_Hit	0.904555	0.95544	0.25501	2.07149e-06	Not_Hit
YBL031W	SHE1	Mitotic spindle protein; interacts with components of the Dam1 (DASH) complex, its effector Sli15p, and microtubule-associated protein Bim1p; also localizes to nuclear microtubules and to the bud neck in a ring-shaped structure; inhibits dynein function	1.03322	0.989635	0.234827	Not affected	1.0975	1.14691	0.0612006	0.221568	Not_Hit	1.04401	1.13706	0.103551	0.117614	Not_Hit	1.01271	1.0015	0.0123142	0.401012	Not_Hit
YBL032W	HEK2	RNA binding protein involved in asymmetric localization of ASH1 mRNA; represses translation of ASH1 mRNA, an effect reversed by Yck1p-dependent phosphoryation; regulates telomere position effect and length; similarity to hnRNP-K; increases mRNA stability by binding (CNN)n repeat elements	1.09635	1.42535	0.00373826	Not affected	1.13689	1.34456	-0.281044	0.10437	Not_Hit	1.09377	1.20687	-0.357487	0.0503098	Not_Hit	1.1004	1.30421	-0.245246	0.0692196	Not_Hit
YBL033C	RIB1	GTP cyclohydrolase II; catalyzes the first step of the riboflavin biosynthesis pathway	1.03207	0.763777	0.000701775	Impaired fitness	1.11322	0.6433	-0.206605	0.0233814	Hit	1.08143	0.743526	-0.0789034	0.150686	Not_Hit	1.06565	0.830047	0.0165864	0.781607	Not_Hit
YBL034C	STU1	Microtubule plus-end-tracking non-motor protein; binds to MTs, stabilizing interpolar MT plus ends, facilitating polymerization of spindle MTs and producing an outward force on spindle poles; required for structural integrity of the mitotic spindle; binds detached kinetochores (KTs) and promotes capture; relocalizes to MTs and stabilizes the spindle once captured KTs reach a spindle pole; localiz…	1.00253	0.396613	0.000324054	Impaired fitness	0.984223	0.915647	0.523306	9.14401e-10	Not_Hit	0.964302	0.441881	0.0591217	0.0248789	Not_Hit	0.950481	0.590521	0.213537	0.00106664	Not_Hit
YBL035C	POL12	B subunit of DNA polymerase alpha-primase complex; required for initiation of DNA replication during mitotic and premeiotic DNA synthesis; also functions in telomere capping and length regulation	0.948432	0.696925	5.4432e-05	Impaired fitness	0.97769	0.35976	-0.320476	0.000120229	Hit	0.94606	0.658118	-0.00121612	0.995327	Not_Hit	0.851891	0.521531	-0.0933298	0.0510946	Not_Hit
YBL036C		Putative non-specific single-domain racemase; based on structural similarity; binds pyridoxal 5'-phosphate; expression of GFP-fusion protein induced in response to the DNA-damaging agent MMS	0.938523	1.0607	2.14717e-05	Not affected	0.984241	1.06898	0.0265433	0.212363	Not_Hit	0.983427	1.11359	0.0728565	0.0224799	Not_Hit	0.990768	1.03439	-0.0126784	0.403144	Not_Hit
YBL038W	MRPL16	Mitochondrial ribosomal protein of the large subunit; homologous to bacterial L16 ribosomal protein; synthetic lethality with hac1 mutation suggests a possible role in synthesis of precursors for protein glycosylation	0.960015	1.10657	0.000430463	Not affected	0.961787	1.05629	-0.00224559	0.382497	Not_Hit	1.01503	1.08843	-0.0235483	0.199374	Not_Hit	0.950811	1.04072	-0.0275383	0.43701	Not_Hit
YBL039C	URA7	Major CTP synthase isozyme (see also URA8); catalyzes ATP-dependent transfer of amide nitrogen from glutamine to UTP, forming CTP, final step in de novo biosynthesis of pyrimidines; involved in phospholipid biosynthesis; targeted to vacuole via AP-3 pathway; capable of forming cytoplasmic filaments termed cytoophidium, especially during conditions of glucose depletion; URA7 has paralog URA8 that …	1.02903	1.01748	0.662166	Not affected	1.02106	1.08781	0.0433969	0.478746	Not_Hit	0.943394	1.08521	0.126444	0.0017081	Not_Hit	0.989928	1.05249	0.0459428	0.156408	Not_Hit
YBL039W-B		Mitochondrial protein of unknown function; mCherry fusion protein localizes to the vacuole	1.01788	1.00271	0.198991	Not affected	0.999009	1.00246	0.00221849	0.546671	Not_Hit	0.989206	0.970466	-0.0258922	0.388058	Not_Hit	0.998897	0.976147	-0.0229735	0.178536	Not_Hit
YBL040C	ERD2	HDEL receptor; an integral membrane protein that binds to the HDEL motif in proteins destined for retention in the endoplasmic reticulum; has a role in maintenance of normal levels of ER-resident proteins	1.00138	0.0915692	3.05075e-06	Impaired fitness	0.917347	0.122437	0.0382683	0.0099555	Not_Hit	0.990644	0.060592	-0.0302436	0.00392805	Not_Hit	0.994046	0.108691	0.0176676	0.00952652	Not_Hit
YBL042C	FUI1	High affinity uridine permease, localizes to the plasma membrane; also mediates low but significant transport of the cytotoxic nucleoside analog 5-fluorouridine; not involved in uracil transport; relative distribution to the vacuole increases upon DNA replication stress	0.991816	0.963984	0.685173	Not affected	1.10342	1.22853	0.155712	0.0859854	Not_Hit	1.02491	1.08609	0.114158	0.195545	Not_Hit	0.921428	0.900726	0.0120176	0.798187	Not_Hit
YBL043W	ECM13	Non-essential protein of unknown function; induced by treatment with 8-methoxypsoralen and UVA irradiation; ECM13 has a paralog, YJR115W, that arose from the whole genome duplication	0.932678	0.994007	0.0132761	Not affected	0.991908	0.985176	0.00751101	0.454918	Not_Hit	0.975541	0.982344	0.0121789	0.470131	Not_Hit	0.958246	1.01282	0.0587476	0.0112624	Not_Hit
YBL044W		Putative protein of unknown function; YBL044W is not an essential protein	1.00005	0.960405	0.00944193	Not affected	0.983382	1.03145	0.0959653	0.0111108	Not_Hit	0.92537	0.962251	0.0687814	0.00942812	Not_Hit	1.00032	0.966649	0.00160398	0.768704	Not_Hit
YBL045C	COR1	Core subunit of the ubiquinol-cytochrome c reductase complex; the ubiquinol-cytochrome c reductase complex (bc1 complex) is a component of the mitochondrial inner membrane electron transport chain	0.913975	0.974374	0.00170455	Not affected	0.92265	0.940804	0.0540699	0.139603	Not_Hit	0.981001	0.955037	-0.000551849	0.912854	Not_Hit	0.909761	0.98366	0.0851117	0.0148358	Not_Hit
YBL046W	PSY4	Regulatory subunit of protein phosphatase PP4; presence of Psy4p in the PP4 complex (along with catalytic subunit Pph3p and Psy2p) is required for dephosphorylation of the histone variant H2AX, but not for dephosphorylation of Rad53p, during recovery from the DNA damage checkpoint; localization is cell-cycle dependent and regulated by Cdc28p phosphorylation; required for cisplatin resistance; hom…	0.952283	1.03579	0.000711032	Not affected	0.959351	0.987666	0.00297189	0.585359	Not_Hit	0.985906	0.982774	-0.0206692	0.48069	Not_Hit	0.982427	0.98806	-0.0334329	0.0117321	Not_Hit
YBL047C	EDE1	Endocytic adaptor; K63-specific Ub-chain binding protein involved in receptor endocytosis; scaffold protein that localizes to nascent endocytic sites after homo-oligomerization and organizes the endocytic machinery; role in autophagy of aberrant clathrin-mediated endocytosis protein condensates; binds membranes in a Ub-dependent manner; interacts with and functions upstream of Cmk2p to suppress s…	1.14286	1.34	0.0102945	Not affected	1.1697	1.47508	-0.0929379	0.438081	Not_Hit	1.10363	1.32095	-0.141958	0.155789	Not_Hit	1.09748	1.32607	-0.147546	0.144501	Not_Hit
YBL048W	RRT1	Putative protein of unknown function; conserved across S. cerevisiae strains; identified in a screen for mutants with increased levels of rDNA transcription	0.96655	0.972067	0.820023	Not affected	0.991893	0.982206	0.0164539	0.0288831	Not_Hit	0.967502	0.962617	0.0163736	0.0760244	Not_Hit	0.980415	0.974037	0.0278195	0.0636882	Not_Hit
YBL049W	MOH1	Protein of unknown function, essential for stationary phase survival; not required for growth on nonfermentable carbon sources; possibly linked with vacuolar transport	0.952954	0.991908	0.0174168	Not affected	0.980854	1.06453	0.0937793	0.000848713	Not_Hit	0.957975	1.0164	0.0640672	0.00539196	Not_Hit	0.980671	0.962392	-0.0116995	0.566971	Not_Hit
YBL051C	PIN4	Protein involved in G2/M phase progression and response to DNA damage; interacts with Rad53p; contains an RNA recognition motif, a nuclear localization signal, and several SQ/TQ cluster domains; hyperphosphorylated in response to DNA damage	0.947269	0.931473	0.411064	Not affected	0.95755	1.00118	0.0846483	0.0135451	Not_Hit	0.944119	0.955951	0.105346	0.021399	Not_Hit	0.968762	0.981327	0.0706953	0.0741998	Not_Hit
YBL052C	SAS3	Histone acetyltransferase catalytic subunit of NuA3 complex; acetylates histone H3, involved in transcriptional silencing; homolog of the mammalian MOZ proto-oncogene; mutant has aneuploidy tolerance; sas3gcn5 double mutation is lethal	1.02598	1.04286	0.429136	Not affected	1.05499	0.964487	-0.135524	0.0399096	Not_Hit	1.05456	1.06694	-0.0421169	0.545812	Not_Hit	1.0358	1.0757	-0.00806613	0.908782	Not_Hit
YBL054W	TOD6	PAC motif binding protein involved in rRNA and ribosome biogenesis; subunit of the RPD3L histone deacetylase complex; Myb-like HTH transcription factor; hypophosphorylated by rapamycin treatment in a Sch9p-dependent manner; activated in stochastic pulses of nuclear localization	1.05957	1.16156	0.0131633	Not affected	1.01321	1.35621	0.191686	0.0880164	Not_Hit	1.1772	1.20195	-0.160879	0.0739361	Not_Hit	1.01783	1.26249	0.0915759	0.344552	Not_Hit
YBL055C		3'-->5' exonuclease and endonuclease with a possible role in apoptosis; has similarity to mammalian and C. elegans apoptotic nucleases	0.976993	0.986717	0.361648	Not affected	0.975147	0.936574	-0.0252401	0.392305	Not_Hit	0.980921	0.97001	0.000776392	0.999127	Not_Hit	0.984775	0.988094	0.0174135	0.120119	Not_Hit
YBL056W	PTC3	Type 2C protein phosphatase (PP2C); dephosphorylates Hog1p (see also Ptc2p) to limit maximal kinase activity induced by osmotic stress; dephosphorylates T169 phosphorylated Cdc28p (see also Ptc2p); role in DNA damage checkpoint inactivation; PTC3 has a paralog, PTC2, that arose from the whole genome duplication	0.986435	1.08021	0.00131438	Not affected	1.00132	1.04404	-0.0360204	0.336768	Not_Hit	0.987821	1.00226	-0.0632295	0.0442408	Not_Hit	1.02348	0.976473	-0.107577	0.0211751	Not_Hit
YBL057C	PTH2	One of two mitochondrially-localized peptidyl-tRNA hydrolases; negatively regulates the ubiquitin-proteasome pathway via interactions with ubiquitin-like ubiquitin-associated proteins; dispensable for cell growth; see also PTH1	1.00433	1.00618	0.981905	Not affected	0.976603	0.973021	-0.0103711	0.772241	Not_Hit	0.966324	0.987996	0.0162463	0.200342	Not_Hit	0.956028	0.966858	0.0119315	0.217417	Not_Hit
YBL058W	SHP1	Substrate adaptor for Cdc48p; ubiquitin regulatory X (UBX) and Ub-associated (UBA) domain-containing protein that acts as a substrate recruiting cofactor; K48-specific Ub chain binding protein involved in ER-associated degradation (ERAD); positively regulates Glc7p protein phosphatase activity to promote growth and mitotic progression in complex with Cdc48p; regulated by nuclear Ub-dependent degr…	0.991606	0.97655	0.346606	Not affected	0.954865	1.03639	0.132542	0.0338116	Not_Hit	0.954651	0.987795	0.0666863	0.0670243	Not_Hit	0.984155	0.95462	-0.0137211	0.819235	Not_Hit
YBL059C-A	CMC2	Protein involved in respiratory chain complex assembly or maintenance; protein of the mitochondrial intermembrane space; contains twin Cx9C motifs that can form coiled coil-helix-coiled-coil helix fold	0.650956	0.611698	0.282627	Not affected	0.843448	0.724217	0.196918	0.0104196	Not_Hit	0.72656	0.610282	0.168946	0.00899478	Not_Hit	0.790444	0.655108	0.171018	0.0156943	Not_Hit
YBL059W		Putative mitochondrial protein of unknown function; the authentic, non-tagged protein is detected in highly purified mitochondria in high-throughput studies; IAI11 has a paralog, YER093C-A, that arose from the whole genome duplication	0.948555	0.972083	0.0183719	Not affected	0.960207	0.906049	-0.0274571	0.208694	Not_Hit	0.962804	0.945938	0.0120319	0.313831	Not_Hit	0.993687	0.965641	-0.00615313	0.854978	Not_Hit
YBL060W	YEL1	Guanine nucleotide exchange factor specific for Arf3p; localized to the bud neck and tip; required for localization of Arf3p to the bud neck and tip	0.988898	0.949148	0.0229767	Not affected	1.00589	0.967519	0.0277013	0.283458	Not_Hit	0.99326	0.977207	0.0344649	0.0892409	Not_Hit	0.991786	0.958096	-0.00307224	0.499759	Not_Hit
YBL061C	SKT5	Activator of Chs3p (chitin synthase III) during vegetative growth; recruits Chs3p to the bud neck via interaction with Bni4p; SKT5 has a paralog, SHC1, that arose from the whole genome duplication	1.0687	1.04966	0.863708	Not affected	1.03024	1.16433	0.127922	0.321219	Not_Hit	1.03495	1.02566	-0.0584894	0.361713	Not_Hit	1.03614	1.04086	-0.0362982	0.384373	Not_Hit
YBL063W	KIP1	Kinesin-related motor protein; tracks plus-ends and stabilizes microtubules; required for mitotic spindle assembly, chromosome segregation, and 2 micron plasmid partitioning; functionally redundant with Cin8p for chromosomal but not plasmid functions	1.00172	1.03563	0.283896	Not affected	0.967345	1.05401	0.0521574	0.0380044	Not_Hit	0.971419	1.03146	0.0159111	0.40208	Not_Hit	0.964896	1.00983	0.0524552	0.489847	Not_Hit
YBL064C	PRX1	Mitochondrial peroxiredoxin with thioredoxin peroxidase activity; has a role in reduction of hydroperoxides; reactivation requires Trr2p and glutathione; induced during respiratory growth and oxidative stress; phosphorylated; protein abundance increases in response to DNA replication stress	0.980635	0.987287	0.692432	Not affected	0.988706	1.04324	0.0645328	0.0209313	Not_Hit	0.954271	1.00645	0.0595165	0.0957653	Not_Hit	0.984254	1.03688	0.0671951	0.0485716	Not_Hit
YBL066C	SEF1	Putative transcription factor; has homolog in Kluyveromyces lactis	0.969015	0.999916	0.00420023	Not affected	1.03865	1.0901	0.0541161	0.00172548	Not_Hit	0.97342	0.975747	0.00723088	0.476892	Not_Hit	0.998189	1.06197	0.061264	0.0232767	Not_Hit
YBL067C	UBP13	Ubiquitin-specific protease that cleaves Ub-protein fusions; UBP13 has a paralog, UBP9, that arose from the whole genome duplication	1.02902	1.09613	0.0519872	Not affected	0.916565	1.2079	0.199414	0.00670395	Not_Hit	1.03015	1.04926	-0.0795286	0.151322	Not_Hit	0.993509	1.00851	-0.0804328	0.020379	Not_Hit
YBL068W	PRS4	5-phospho-ribosyl-1(alpha)-pyrophosphate synthetase, synthesizes PRPP; which is required for nucleotide, histidine, and tryptophan biosynthesis; one of five related enzymes, which are active as heteromultimeric complexes; PRS4 has a paralog, PRS2, that arose from the whole genome duplication; a missense mutation in the conserved residue R196 of its human homolog PRPS1 is pathogenic	1.07888	0.987589	0.00845403	Not affected	0.995564	1.00335	0.0201739	0.213105	Not_Hit	0.94774	0.960119	0.0269794	0.124425	Not_Hit	0.989639	1.00664	0.0368271	0.0188775	Not_Hit
YBL069W	AST1	Lipid raft associated protein; interacts with the plasma membrane ATPase Pma1p and has a role in its targeting to the plasma membrane by influencing its incorporation into lipid rafts; sometimes classified in the medium-chain dehydrogenase/reductases (MDRs) superfamily; AST1 has a paralog, AST2, that arose from the whole genome duplication	0.962987	0.98522	0.0902292	Not affected	1.07167	0.996952	-0.129421	0.248597	Not_Hit	0.964025	0.991121	0.0413442	0.00610985	Not_Hit	0.976	1.00914	0.0526189	0.0309562	Not_Hit
YBL071C-B		Putative protein of unknown function; identified by gene-trapping, microarray-based expression analysis, and genome-wide homology searching	0.689344	0.667782	0.266957	Not affected	0	1.00461	1.00461	1.56443e-05	Not_Hit	0.765504	0.859108	0.347463	3.90004e-06	Not_Hit	0.76545	0.763825	0.252644	2.81048e-06	Not_Hit
YBL071W-A	KTI11	Zn-ribbon protein that co-purifies with Dph1 and Dph2; forms a complex required for synthesis of diphthamide on translation factor eEF2 and with Elongator subunits Iki3p, Elp2p, and Elp3p; involved in modification of wobble nucleosides in tRNAs; forms a stable heterodimer with Ats1p	0.961558	0.856623	0.000631795	Not affected	0.957085	0.973634	0.147072	0.00186684	Not_Hit	0.946023	0.95147	0.141153	0.000725791	Not_Hit	0.944439	0.9094	0.0839712	0.00713615	Not_Hit
YBL072C	RPS8A	Protein component of the small (40S) ribosomal subunit; homologous to mammalian ribosomal protein S8, no bacterial homolog; RPS8A has a paralog, RPS8B, that arose from the whole genome duplication	0.971342	0.857971	0.00614497	Not affected	0.958522	0.765417	-0.0552882	0.0479361	Not_Hit	0.980026	0.879188	0.0343508	0.230999	Not_Hit	0.952737	0.805866	0.00952894	0.78686	Not_Hit
YBL074C	AAR2	Component of the U5 snRNP complex; required for splicing of U3 precursors; originally described as a splicing factor specifically required for splicing pre-mRNA of the MATa1 cistron	0.971685	1.00296	0.473094	Not affected	0.976888	1.00038	-0.0179102	0.826315	Not_Hit	0.964968	0.977612	-0.0105215	0.870547	Not_Hit	0.971769	0.990232	0.012203	0.629742	Not_Hit
YBL075C	SSA3	ATPase involved in protein folding and the response to stress; plays a role in SRP-dependent cotranslational protein-membrane targeting and translocation; member of the heat shock protein 70 (HSP70) family; localized to the cytoplasm; SSA3 has a paralog, SSA4, that arose from the whole genome duplication	1.10456	1.18408	0.0778317	Not affected	1.03112	1.16022	-0.0703447	0.291824	Not_Hit	1.03712	1.15614	-0.0755359	0.162173	Not_Hit	1.04993	1.21081	-0.0329817	0.438984	Not_Hit
YBL076C	ILS1	Cytoplasmic isoleucine-tRNA synthetase; target of the G1-specific inhibitor reveromycin A	1.00067	0.108014	0.000148624	Impaired fitness	1.01361	0.0665187	-0.0458765	0.459357	Not_Hit	0.93818	0.153853	0.0463609	0.466396	Not_Hit	1.03825	0.17269	0.0602942	0.406761	Not_Hit
YBL078C	ATG8	Ubiquitin-like protein conjugated to phosphatidylethanolamine (PE); role in membrane fusion and phagophore expansion during autophagosome formation; deconjugation is also required for biogenesis; targets Atg1p to autophagosomes; binds to the Atg1p-Atg13p complex, triggers its vacuolar degradation; role in vacuolar membrane protein turnover during early stationary phase; component of autophagosome…	1.00499	1.11884	0.00377114	Not affected	0.885497	1.18266	0.198337	0.0390202	Not_Hit	1.03275	1.09785	-0.0616634	0.0304252	Not_Hit	1.01792	1.09284	-0.052479	0.339528	Not_Hit
YBL079W	NUP170	Subunit of inner ring of nuclear pore complex (NPC); contributes to NPC assembly and nucleocytoplasmic transport; interacts with genomic regions that contain ribosomal protein and subtelomeric genes, where it functions in nucleosome positioning and as a repressor of transcription; both Nup170p and Nup157p are similar to human Nup155p; NUP170 has a paralog, NUP157, that arose from the whole genome…	0.946878	0.942318	0.795535	Not affected	0.999772	1.07173	0.132416	6.82489e-06	Not_Hit	0.98038	0.959904	0.0415182	0.644833	Not_Hit	0.9587	0.957531	0.0623312	0.0137032	Not_Hit
YBL080C	PET112	Subunit of the trimeric GatFAB AmidoTransferase(AdT) complex; involved in the formation of Q-tRNAQ; mutation is functionally complemented by the bacterial GatB ortholog	1.00304	0.977545	0.149818	Not affected	0.990825	0.951644	-0.0257431	0.262687	Not_Hit	0.959544	0.930925	-0.0132264	0.769068	Not_Hit	1.00133	0.988241	0.00287268	0.830133	Not_Hit
YBL081W		Non-essential protein of unknown function; null mutation results in a decrease in plasma membrane electron transport	1.01211	1.10573	0.00131499	Not affected	0.818769	1.1782	0.272762	0.000984737	Not_Hit	0.974426	1.05654	-0.0192603	0.539754	Not_Hit	1.01011	1.07373	-0.0402149	0.198034	Not_Hit
YBL082C	ALG3	Dolichol-P-Man dependent alpha(1-3) mannosyltransferase; involved in synthesis of dolichol-linked oligosaccharide donor for N-linked glycosylation of proteins; G353A missense mutation in human ortholog ALG3 implicated in carbohydrate deficient glycoprotein syndrome type IV, which is characterized by microcephaly, severe epilepsy, minimal psychomotor development, partial deficiency of sialic acids…	0.952381	1.00365	0.0499976	Not affected	0.973228	1.04003	0.0529108	0.0856191	Not_Hit	0.983479	0.985969	-0.00111184	0.650628	Not_Hit	0.976141	0.992715	0.0124116	0.236674	Not_Hit
YBL084C	CDC27	Subunit of the Anaphase-Promoting Complex/Cyclosome (APC/C); APC/C is a ubiquitin-protein ligase required for degradation of anaphase inhibitors, including mitotic cyclins, during the metaphase/anaphase transition	0.97213	0.118804	2.39498e-10	Impaired fitness	0.973709	0.162475	0.0468282	0.000225922	Not_Hit	0.961602	0.303683	0.189759	0.000528707	Not_Hit	0.960108	0.240146	0.126511	2.49692e-05	Not_Hit
YBL085W	BOI1	Protein involved in polar growth, functionally redundant with Boi2p; required for fusion of secretory vesicles with plasma membrane at sites of polarized growth; interacts with bud-emergence protein Bem1p; contains an SH3 (src homology 3) domain and a PH (pleckstrin homology) domain; relocalizes from bud neck to cytoplasm upon DNA replication stress; BOI1 has a paralog, BOI2, that arose from the …	0.987373	0.989116	0.429183	Not affected	1.00541	1.00472	0.015113	0.366714	Not_Hit	0.959993	1.03669	0.087146	0.00587652	Not_Hit	0.986891	0.991435	0.0154235	0.43393	Not_Hit
YBL086C		Protein of unknown function; green fluorescent protein (GFP)-fusion protein localizes to the cell periphery	0.961683	0.994142	0.165474	Not affected	0.9855	0.948087	-0.0412768	0.0883185	Not_Hit	0.97529	0.943054	-0.0270262	0.0950384	Not_Hit	0.9702	0.98239	0.0128724	0.874353	Not_Hit
YBL087C	RPL23A	Ribosomal 60S subunit protein L23A; homologous to mammalian ribosomal protein L23 and bacterial L14; RPL23A has a paralog, RPL23B, that arose from the whole genome duplication	0.588479	0.787728	0.00902507	Not affected	0.835252	0.807875	0.143807	0.131824	Not_Hit	0.792606	0.892122	0.269777	0.0161675	Not_Hit	0.785751	0.906181	0.284966	0.0051418	Not_Hit
YBL088C	TEL1	Protein kinase primarily involved in telomere length regulation; contributes to cell cycle checkpoint control in response to DNA damage; binds to phosphatidylinositol-4-phosphate; acts with Red1p and Mec1p to promote interhomolog recombination by phosphorylation of Hop1; functionally redundant with Mec1p; regulates P-body formation induced by replication stress; homolog of human ataxia-telangiect…	1.00458	1.00171	0.773407	Not affected	0.754515	0.799608	0.0518175	0.000767822	Not_Hit	0.927555	0.964459	0.0455561	0.0807069	Not_Hit	0.878452	0.855824	-0.0242517	0.334148	Not_Hit
YBL089W	AVT5	Putative transporter; member of a family of seven S. cerevisiae genes (AVT1-7) related to vesicular GABA-glycine transporters; AVT5 has a paralog, AVT6, that arose from the whole genome duplication	1.01321	1.1573	0.104966	Not affected	0.823329	1.10314	0.173103	0.025809	Not_Hit	1.0087	1.08869	-0.0924709	0.252807	Not_Hit	1.00822	1.11176	0.00312214	0.650883	Not_Hit
YBL090W	MRP21	Mitochondrial ribosomal protein of the small subunit; MRP21 exhibits genetic interactions with mutations in the COX2 and COX3 mRNA 5'-untranslated leader sequences	0.91186	0.784664	0.00669383	Not affected	0.907918	0.931368	0.217808	0.00509638	Not_Hit	0.862395	1.01328	0.337817	0.000811801	Not_Hit	0.919913	0.937008	0.216405	0.00682606	Not_Hit
YBL091C	MAP2	Methionine aminopeptidase; catalyzes the cotranslational removal of N-terminal methionine from nascent polypeptides; function is partially redundant with that of Map1p	1.08496	1.1071	0.512286	Not affected	1.03357	1.134	-0.0179979	0.790573	Not_Hit	1.08981	1.08075	-0.126959	0.129156	Not_Hit	1.07955	1.11948	-0.0709023	0.329105	Not_Hit
YBL091C-A	SCS22	Protein involved in regulation of phospholipid metabolism; one of 6 proteins (Ist2p, Scs2p, Scs22p, Tcb1p, Tcb2p, Tcb3p) that connect the ER and plasma membrane (PM); regulates PM PI4P levels by controlling access of the Sac1p phosphatase to its substrate, PI4P; human VAP homolog; similar to D. melanogaster inturned protein; SWAT-GFP and mCherry fusion proteins localize to the cytosol; SCS22 has …	1.01533	1.15475	0.00707783	Not affected	0.90629	1.19426	0.142666	0.0468866	Not_Hit	1.02564	1.15078	-0.0347734	0.481511	Not_Hit	1.03733	1.15802	-0.043006	0.485214	Not_Hit
YBL093C	ROX3	Subunit of the RNA polymerase II mediator complex; associates with core polymerase subunits to form the RNA polymerase II holoenzyme	0.911035	0.235955	4.89805e-09	Impaired fitness	0.935046	0.265243	0.0444001	0.00211985	Not_Hit	0.92542	0.306298	0.0819397	0.000398575	Not_Hit	0.93905	0.311203	0.0943644	3.96897e-05	Not_Hit
YBL094C		Dubious open reading frame; unlikely to encode a functional protein, based on available experimental and comparative sequence data; partially overlaps uncharacterized ORF YBL095W	0.961476	0.980648	0.0606061	Not affected	0.954627	0.954981	0.00875556	0.759172	Not_Hit	0.98081	0.986387	0.0258344	0.116136	Not_Hit	0.977103	1.0219	0.0679995	0.0179749	Not_Hit
YBL095W	MRX3	Protein that associates with mitochondrial ribosome; likely functions in cristae junction formation; the authentic, non-tagged protein is detected in highly purified mitochondria in high-throughput studies	1.00121	0.995377	0.968545	Not affected	0.982512	0.949643	-0.0191291	0.355505	Not_Hit	1.02104	0.975016	-0.0277026	0.143097	Not_Hit	0.991027	1.00647	0.0250153	0.206859	Not_Hit
YBL096C		Non-essential protein of unknown function	1.02541	1.14207	0.00157011	Not affected	0.99225	1.04596	-0.0881677	0.0272389	Not_Hit	1.08704	0.97277	-0.257756	0.0990959	Not_Hit	0.950956	1.03293	-0.054235	0.0718429	Not_Hit
YBL097W	BRN1	Subunit of the condensin complex; required for chromosome condensation and for clustering of tRNA genes at the nucleolus; may influence multiple aspects of chromosome transmission	0.967909	0.305304	1.94571e-06	Impaired fitness	0.944748	0.345103	0.0624792	0.0620859	Not_Hit	0.99003	0.358073	0.0517001	0.0237377	Not_Hit	0.965104	0.382596	0.089579	0.00515259	Not_Hit
YBL098W	BNA4	Kynurenine 3-monooxygenase; required for the de novo biosynthesis of NAD from tryptophan via kynurenine; expression regulated by Hst1p; localizes to mitochondria and peroxisomes; putative therapeutic target for Huntington disease	1.00545	1.20614	0.000483022	Not affected	1.24369	1.22248	-0.271099	0.0301853	Not_Hit	1.21567	1.23598	-0.177879	0.0511286	Not_Hit	1.157	1.20037	-0.152222	0.0758373	Not_Hit
YBL099W	ATP1	Alpha subunit of the F1 sector of mitochondrial F1F0 ATP synthase; which is a large, evolutionarily conserved enzyme complex required for ATP synthesis; F1 translationally regulates ATP6 and ATP8 expression to achieve a balanced output of ATP synthase genes encoded in nucleus and mitochondria; phosphorylated; N-terminally propionylated in vivo	1.13458	1.44694	0.00414097	Not affected	1.05352	1.32972	-0.243339	0.00585527	Not_Hit	1.07323	1.39816	-0.185112	0.0145593	Not_Hit	1.06443	1.25747	-0.28456	0.0175497	Not_Hit
YBL100W-C		Putative protein of unknown function; identified by gene-trapping, microarray-based expression analysis, and genome-wide homology searching	0.985337	0.999889	0.654656	Not affected	0.981028	0.972144	-0.0202341	0.572225	Not_Hit	0.957967	0.954034	-0.0103868	0.969447	Not_Hit	0.993381	0.964633	-0.0300393	0.201608	Not_Hit
YBL101C	ECM21	Alpha-arrestin, ubiquitin ligase adaptor for Rsp5p; regulates starvation- and substrate-induced Ub-dependent endocytosis of select plasma membrane localized amino acid transporters; substrate of Rsp5p-mediated Lys63-polyubiquitination and Ubp2-mediated deubiquitination; promoter contains several Gcn4p binding sites required for induction in response to starvation via Gcn4p and the general amino a…	1.09232	1.23188	0.0244752	Not affected	1.13172	1.23681	-0.140492	0.0671079	Not_Hit	1.14095	1.16273	-0.226846	0.0382671	Not_Hit	1.05844	1.11674	-0.159495	0.0259424	Not_Hit
YBL102W	SFT2	Tetra-spanning membrane protein found mostly in the late Golgi; non-essential; can suppress some sed5 alleles; may be part of the transport machinery, but precise function is unknown; similar to mammalian syntaxin 5	1.07532	1.09962	0.64016	Not affected	1.00203	1.23586	0.126311	0.0895865	Not_Hit	1.06907	1.11307	-0.0563551	0.325608	Not_Hit	1.00448	1.02683	-0.086428	0.0685448	Not_Hit
YBL103C	RTG3	bHLH/Zip transcription factor for retrograde (RTG) and TOR pathways; forms a complex with another bHLH/Zip protein, Rtg1p, to activate the pathways; target of Hog1p	0.94711	1.00346	0.00755727	Not affected	0.937193	0.903707	-0.0305409	0.0214614	Not_Hit	0.920082	0.942323	0.00762768	0.411236	Not_Hit	0.940262	0.954929	0.00907872	0.183736	Not_Hit
YBL104C	SEA4	Subunit of SEACAT, a subcomplex of the SEA complex; Sea4p, along with Rtc1p and Mtc5p, redundantly inhibit the TORC1 inhibitory role of the Iml1p/SEACIT (Iml1p-Npr2p-Npr3p) subcomplex, a GAP for GTPase Gtr1p (EGOC subunit) in response to amino acid limitation, thereby resulting in activation of TORC1 signaling; SEA is a coatomer-related complex that associates dynamically with the vacuole; contai…	0.981185	1.03123	0.00387741	Not affected	1.00896	0.925235	-0.0930994	0.000713272	Not_Hit	0.993016	0.970364	-0.0660419	0.10232	Not_Hit	0.981558	0.998823	-0.0120512	0.112791	Not_Hit
YBL105C	PKC1	Protein serine/threonine kinase; essential for cell wall remodeling during growth; localized to sites of polarized growth and the mother-daughter bud neck; homolog of the alpha, beta, and gamma isoforms of mammalian protein kinase C (PKC)	1.0275	0.114331	1.25951e-05	Impaired fitness	0.963615	0.19329	0.0852718	0.163472	Not_Hit	1.00495	0.284802	0.168565	0.0438432	Not_Hit	1.03145	0.12758	0.0100208	0.766234	Not_Hit
YBL106C	SRO77	Protein with roles in exocytosis and cation homeostasis; functions in docking and fusion of post-Golgi vesicles with plasma membrane; regulates cell proliferation and colony development via the Rho1-Tor1 pathway; interacts with SNARE protein Sec9p; homolog of Drosophila lethal giant larvae tumor suppressor; SRO77 has a paralog, SRO7, that arose from the whole genome duplication	0.988438	1.02317	0.552145	Not affected	0.969488	0.96704	-0.0265138	0.561803	Not_Hit	0.974571	0.989769	-0.00959216	0.725721	Not_Hit	1.01418	0.99361	-0.0380762	0.426878	Not_Hit
YBL107C	MIX23	Mitochondrial intermembrane space protein of unknown function; imported via the MIA import machinery; contains an unusual twin cysteine motif (CX13C CX14C)	1.02988	1.04953	0.317408	Not affected	0.973667	1.05135	0.0430965	0.0879055	Not_Hit	1.01699	1.06213	0.00852745	0.880848	Not_Hit	1.11982	1.16802	0.0130994	0.830197	Not_Hit
YBL107W-A		Dubious open reading frame; unlikely to encode a functional protein, based on available experimental and comparative sequence data; completely overlaps the Ty2 LTR YBLWdelta2; YBL107W-A has a paralog, YER138W-A, that arose from a single-locus duplication	1.01843	1.07137	0.786066	Not affected	0.939099	0.961317	-0.0373391	0.821134	Not_Hit	0.993734	0.942873	-0.105317	0.278296	Not_Hit	0.96025	0.952414	-0.112518	0.607599	Not_Hit
YBL108C-A	PAU9	Protein of unknown function; member of the seripauperin multigene family encoded mainly in subtelomeric regions; SWAT-GFP and mCherry fusion proteins localize to the endoplasmic reticulum and vacuole respectively	0.940953	0.970676	0.108802	Not affected	0.935787	0.912132	-0.00121843	0.53699	Not_Hit	0.96592	0.962391	0.0341295	0.0910889	Not_Hit	0.980694	0.941289	-0.0130239	0.223788	Not_Hit
YBL108W		Dubious open reading frame; unlikely to encode a functional protein, based on available experimental and comparative sequence data	0.972111	1.03365	0.0627216	Not affected	0.994669	0.997907	-0.0305911	0.41125	Not_Hit	0.992098	1.01098	-0.00807977	0.826828	Not_Hit	0.965998	1.02082	0.0300828	0.624196	Not_Hit
YBL109W		Dubious open reading frame; unlikely to encode a functional protein, based on available experimental and comparative sequence data	0.961951	1.0096	0.377851	Not affected	0.979321	0.927392	-0.0489291	0.320109	Not_Hit	0.974412	0.950034	-0.00172366	0.500787	Not_Hit	0.97239	1.00243	0.0330475	0.953959	Not_Hit
YBL112C		Putative protein of unknown function; YBL112C is contained within TEL02L	0.978637	1.00601	0.129295	Not affected	0.990097	1.04445	0.0395125	0.0514087	Not_Hit	1.00733	1.02171	0.0058021	0.761339	Not_Hit	0.979069	1.01048	0.0172476	0.315818	Not_Hit
YBL113W-A		Dubious open reading frame; unlikely to encode a functional protein, based on available experimental and comparative sequence data; identified by gene-trapping, microarray-based expression analysis, and genome-wide homology searching	0.992098	0.962768	0.309247	Not affected	0.986566	1.00639	0.0607898	0.210751	Not_Hit	0.987129	0.953628	0.00716854	0.667038	Not_Hit	1.02462	0.986136	-0.00443707	0.532463	Not_Hit
YBR001C	NTH2	Putative neutral trehalase, required for thermotolerance; may mediate resistance to other cellular stresses; NTH2 has a paralog, NTH1, that arose from the whole genome duplication	1.0943	1.10451	0.477796	Not affected	1.0996	1.09266	-0.117492	0.0849267	Not_Hit	1.0524	1.12563	-0.037092	0.424365	Not_Hit	1.05769	1.10136	-0.0657706	0.255393	Not_Hit
YBR002C	RER2	Forms the dehydrodolichyl diphosphate synthase (DDS) complex with NUS1; major enzyme of polyprenol synthesis in both the endoplasmic reticulum (ER) and in lipid droplets; participates in ER protein sorting; human ortholog DHDDS functionally complements the heat sensitive growth defect of a ts allele, and is associated with retinitis pigmentosa	1.03484	1.1013	0.214764	Not affected	0.972047	1.02672	-0.0652408	0.447989	Not_Hit	1.05798	1.16081	0.0163071	0.957287	Not_Hit	1.07118	1.01586	-0.163836	0.0176379	Not_Hit
YBR003W	COQ1	Hexaprenyl pyrophosphate synthetase; catalyzes the first step in ubiquinone (coenzyme Q) biosynthesis	0.942159	0.966564	0.223784	Not affected	0.967293	0.942904	-0.00348155	0.776336	Not_Hit	1.04994	0.976984	-0.0627727	0.155549	Not_Hit	0.998721	0.964805	-0.00651409	0.984626	Not_Hit
YBR005W	RCR1	Plasma membrane (PM) ubiquitin ligase-substrate adaptor; involved in cell wall chitin deposition; ubiquitinates and down-regulates chitin synthase Chs3p abundance at PM via calcineurin/Crz1 signaling pathway which regulates RCR1 expression; delivered to PM by exomer complex using novel PM sorting motif; RCR1 has a paralog, RCR2, that arose from the whole genome duplication	1.02005	1.05123	0.0939297	Not affected	1.0176	1.08525	0.0154497	0.572237	Not_Hit	1.03099	1.06522	-0.0190484	0.925623	Not_Hit	1.02612	1.0676	-0.0111333	0.95876	Not_Hit
YBR006W	UGA2	Succinate semialdehyde dehydrogenase; involved in the utilization of gamma-aminobutyrate (GABA) as a nitrogen source; part of the 4-aminobutyrate and glutamate degradation pathways; localized to the cytoplasm	0.956771	1.01025	0.0255797	Not affected	0.973876	1.02192	0.0455921	0.356712	Not_Hit	0.984421	0.975896	-0.0357434	0.618216	Not_Hit	0.989742	0.997677	-0.00364521	0.494378	Not_Hit
YBR007C	DSF2	Deletion suppressor of mpt5 mutation; relocalizes from bud neck to cytoplasm upon DNA replication stress	0.989114	1.07517	0.0154348	Not affected	0.945878	1.08149	0.101661	0.149334	Not_Hit	1.01716	1.09123	0.0134438	0.939737	Not_Hit	1.02592	1.09389	0.021313	0.921919	Not_Hit
YBR008C	FLR1	Plasma membrane transporter of the major facilitator superfamily; member of the 12-spanner drug:H(+) antiporter DHA1 family; involved in efflux of fluconazole, diazaborine, benomyl, methotrexate, and other drugs; expression induced in cells treated with the mycotoxin patulin; relocalizes from nucleus to plasma membrane upon DNA replication stress	1.055	1.13798	0.0326008	Not affected	1.13462	1.17354	-0.110012	0.138214	Not_Hit	1.15493	1.08023	-0.220645	0.00190894	Not_Hit	1.07565	1.10828	-0.115981	0.107191	Not_Hit
YBR009C	HHF1	Histone H4; core histone protein required for chromatin assembly and chromosome function; one of two identical histone proteins (see also HHF2); contributes to telomeric silencing; involved in mRNA multiplexing; N-terminal domain involved in maintaining genomic integrity	0.441997	0.229355	0.000102945	Impaired fitness	0.67219	0.532981	0.374612	3.87204e-05	Not_Hit	0.486507	0.480293	0.369749	3.82483e-05	Not_Hit	0.525389	0.244753	0.124254	1.66417e-06	Not_Hit
YBR010W	HHT1	Histone H3; core histone protein required for chromatin assembly, part of heterochromatin-mediated telomeric and HM silencing; one of two identical histone H3 proteins (see HHT2); regulated by acetylation, methylation, and phosphorylation; H3K14 acetylation plays an important role in the unfolding of strongly positioned nucleosomes during repair of UV damage	0.972533	0.960275	0.765649	Not affected	0.947616	0.929945	0.020265	0.222327	Not_Hit	0.949116	0.940585	0.0300992	0.046532	Not_Hit	0.983136	0.963795	0.0178469	0.240256	Not_Hit
YBR011C	IPP1	Cytoplasmic inorganic pyrophosphatase (PPase); homodimer that catalyzes the rapid exchange of oxygens from Pi with water, highly expressed and essential for viability, active-site residues show identity to those from E. coli PPase	0.951554	0.1175	2.02679e-06	Impaired fitness	0.951315	0.102314	-0.00823329	0.0118809	Not_Hit	0.962109	0.140054	0.0273968	0.00136855	Not_Hit	0.965321	0.0920228	-0.0208404	0.00207639	Not_Hit
YBR012C		Dubious open reading frame; appears conserved and shows evidence of preservation by purifying selection within the Saccharomycotina subphylum; expression induced by iron-regulated transcriptional activator Aft2p	0.973171	0.995168	0.514458	Not affected	0.975	0.949869	-0.02599	0.715349	Not_Hit	0.954912	0.938573	-0.0117541	0.386546	Not_Hit	0.972989	0.929451	-0.0396991	0.0418093	Not_Hit
YBR013C		Putative protein of unknown function; haploid deletion mutant exhibits synthetic phenotype with alpha-synuclein; SWAT-GFP fusion protein localizes to the endoplasmic reticulum while mCherry fusion protein localizes to both the endoplasmic reticulum and vacuole	1.05192	1.09019	0.211253	Not affected	0.970561	0.988323	-0.0618559	0.471278	Not_Hit	1.03842	1.06199	-0.070733	0.185629	Not_Hit	1.03227	1.05651	-0.0671129	0.190966	Not_Hit
YBR014C	GRX7	Cis-golgi localized monothiol glutaredoxin; more similar in activity to dithiol than other monothiol glutaredoxins; involved in the oxidative stress response; does not bind metal ions; GRX7 has a paralog, GRX6, that arose from the whole genome duplication	1.10898	1.2366	0.01065	Not affected	1.02499	1.23722	-0.0302919	0.660018	Not_Hit	1.04103	1.17645	-0.117136	0.138529	Not_Hit	1.06676	1.19473	-0.124475	0.109426	Not_Hit
YBR015C	MNN2	Alpha-1,2-mannosyltransferase; responsible for addition of the first alpha-1,2-linked mannose to form the branches on the mannan backbone of oligosaccharides, localizes to an early Golgi compartment	1.04793	1.15027	0.0171756	Not affected	1.10221	1.20626	-0.0656817	0.654538	Not_Hit	1.04773	1.0917	-0.120329	0.187098	Not_Hit	1.06189	1.06536	-0.162465	0.047086	Not_Hit
YBR016W		Tail-anchored plasma membrane (PM) protein; C-terminal palmitoylation is required for membrane anchoring and protein stability; PM localization is polarized to the daughter cell; contains a conserved, cysteine-rich palmitoylated domain (CYSPD, aka CYSTM); similarity to hydrophilins, proteins involved in the adaptive response to hyperosmotic conditions; CPP1 has a paralog, YDL012C, that arose from…	0.953868	0.967132	0.558031	Not affected	0.948298	0.987902	0.0784702	0.00576478	Not_Hit	0.968941	0.952951	0.015841	0.301003	Not_Hit	0.966743	0.960611	0.03494	0.0513293	Not_Hit
YBR017C	KAP104	Transportin or cytosolic karyopherin beta 2; functions in the rg-nuclear localization signal-mediated nuclear import/reimport of mRNA-binding proteins Nab2p and Hrp1p; regulates asymmetric protein synthesis in daughter cells during mitosis	0.674587	0.107601	1.54457e-08	Impaired fitness	0.504633	0.0921142	0.0372053	0.000822659	Not_Hit	0.834915	0.154427	0.0675895	0.00316677	Not_Hit	0.553234	0.12089	0.0622571	0.000565518	Not_Hit
YBR018C	GAL7	Galactose-1-phosphate uridyl transferase; synthesizes glucose-1-phosphate and UDP-galactose from UDP-D-glucose and alpha-D-galactose-1-phosphate in the second step of galactose catabolism; human homolog UGP2 can complement yeast null mutant	0.743626	0.124552	1.90875e-05	Impaired fitness	0.701492	0.209977	0.121313	0.000724493	Not_Hit	0.699419	0	-0.0887353	0.000155381	Not_Hit	0.746517	0.126732	0.0322239	0.00105694	Not_Hit
YBR019C	GAL10	UDP-glucose-4-epimerase; catalyzes interconversion of UDP-galactose and UDP-D-glucose in galactose metabolism; also catalyzes conversion of alpha-D-glucose or alpha-D-galactose to their beta-anomers; human homolog GALE implicated in galactosemia, can complement yeast null mutant	0.964451	0.185152	1.681e-09	Impaired fitness	0.788967	0.098294	-0.0493235	8.71078e-05	Not_Hit	0.915314	0.0803237	-0.087948	1.04358e-05	Not_Hit	0.937515	0.131453	-0.0443946	0.000219966	Not_Hit
YBR020W	GAL1	Galactokinase; phosphorylates alpha-D-galactose to alpha-D-galactose-1-phosphate in the first step of galactose catabolism; expression regulated by Gal4p; human homolog GALK2 complements yeast null mutant; GAL1 has a paralog, GAL3, that arose from the whole genome duplication	0.862258	0.532383	3.63273e-07	Impaired fitness	0.639978	0.25261	-0.0936198	0.000482643	Not_Hit	0.935205	0.467081	-0.0314452	0.00219848	Not_Hit	0.887266	0.507569	0.0355506	0.00630142	Not_Hit
YBR021W	FUR4	Plasma membrane localized uracil permease; expression is tightly regulated by uracil levels and environmental cues; conformational alterations induced by unfolding or substrate binding result in Rsp5p-mediated ubiquitination and degradation	1.00978	0.972991	0.132461	Not affected	0.984184	1.01368	0.056202	0.100733	Not_Hit	1.03002	0.942527	-0.0626201	0.14187	Not_Hit	1.02604	0.929249	-0.0865207	0.0346763	Not_Hit
YBR022W	POA1	Phosphatase that is highly specific for ADP-ribose 1''-phosphate; a tRNA splicing metabolite; may have a role in regulation of tRNA splicing	0.963244	0.918564	0.00257191	Not affected	0.886795	0.953112	0.130276	0.000904643	Not_Hit	0.973325	0.942792	0.0439528	0.0269703	Not_Hit	0.963502	0.96472	0.0841402	0.000432415	Not_Hit
YBR023C	CHS3	Chitin synthase III; catalyzes the transfer of N-acetylglucosamine (GlcNAc) to chitin; required for synthesis of the majority of cell wall chitin, the chitin ring during bud emergence, and spore wall chitosan; contains overlapping di-leucine and di-acidic signals that mediate, respectively, intracellular trafficking by AP-1 and trafficking to plasma membrane by exomer complex; requires AP-3 compl…	0.927903	0.928959	0.760299	Not affected	0.980427	0.972987	0.0477947	0.019594	Not_Hit	0.957098	0.930388	0.0411434	0.157908	Not_Hit	0.960764	0.921222	0.0271919	0.182481	Not_Hit
YBR024W	SCO2	Protein anchored to mitochondrial inner membrane; may have a redundant function with Sco1p in delivery of copper to cytochrome c oxidase; interacts with Cox2p; SCO2 has a paralog, SCO1, that arose from the whole genome duplication	1.00579	1.10474	0.00978808	Not affected	1.04559	1.11653	-0.0475318	0.592431	Not_Hit	1.02742	1.14374	0.0236126	0.796582	Not_Hit	1.15488	1.20977	-0.0591333	0.213538	Not_Hit
YBR025C	OLA1	P-loop ATPase with similarity to human OLA1 and bacterial YchF; identified as specifically interacting with the proteasome; positively regulates heat shock response; null mutant displays increased translation rate and increased readthrough of premature stop codons; protein abundance increases in response to hydrogen peroxide and to DNA replication stress	1.02902	1.17404	0.00208031	Not affected	1.06652	1.17374	-0.079625	0.21348	Not_Hit	1.03989	1.21808	0.0249383	0.862312	Not_Hit	1.01518	1.09724	-0.103524	0.134362	Not_Hit
YBR027C		Putative protein of unknown function; conserved among S. cerevisiae strains; YBR027C is not an essential gene	0.996181	0.962299	0.738841	Not affected	0.872907	0.867706	0.00018022	0.910803	Not_Hit	0.941697	0.949726	0.0274364	0.723122	Not_Hit	1.00153	1.00467	0.0300714	0.650181	Not_Hit
YBR028C	YPK3	AGC kinase; phosphorylated by cAMP-dependent protein kinase (PKA) in a TORC1-dependent manner; directly phosphorylated by TORC1; phosphorylates ribosomal protein Rps6a/b (S6), in a TORC-dependent manner; undergoes autophosphorylation	0.956867	0.923592	0.133038	Not affected	0.950102	0.954371	0.0703674	0.0448814	Not_Hit	0.986803	0.912517	-0.00684135	0.814074	Not_Hit	0.924232	0.921822	0.0689271	0.0299156	Not_Hit
YBR029C	CDS1	Phosphatidate cytidylyltransferase (CDP-diglyceride synthetase); an enzyme that catalyzes that conversion of CTP + phosphate into diphosphate + CDP-diaclglyerol, a critical step in the synthesis of all major yeast phospholipids; human homolog CDS1 can complement yeast cds1 null mutant	0.96732	0.956163	0.458485	Not affected	0.931466	0.94702	0.0588002	0.0430067	Not_Hit	0.972104	0.96172	0.0483116	0.0332506	Not_Hit	0.962605	0.965847	0.0351421	0.0483335	Not_Hit
YBR030W	RKM3	Ribosomal lysine methyltransferase; specific for monomethylation of Rpl42ap and Rpl42bp (lysine 40); nuclear SET domain containing protein; relocalizes to the cytosol in response to hypoxia	0.949942	1.01397	0.00269683	Not affected	0.977456	1.04473	0.0540014	0.00386496	Not_Hit	0.985415	1.03537	0.0331464	0.105802	Not_Hit	0.979402	1.03074	0.0330931	0.380579	Not_Hit
YBR031W	RPL4A	Ribosomal 60S subunit protein L4A; N-terminally acetylated; homologous to mammalian ribosomal protein L4 and bacterial L4; RPL4A has a paralog, RPL4B, that arose from the whole genome duplication	0.774	0.790554	0.449137	Not affected	0.69643	0.72171	0.16613	3.26626e-05	Not_Hit	0.717404	0.651678	0.0729437	0.0256044	Not_Hit	0.799238	0.789344	0.158159	0.00678197	Not_Hit
YBR032W		Putative protein of unknown function; conserved among S. cerevisiae strains; YBR032W is not an essential gene	0.994433	1.03971	0.0467672	Not affected	0.99503	1.01776	-0.0196057	0.639291	Not_Hit	1.00068	1.02501	-0.00939668	0.643172	Not_Hit	0.993447	1.05055	0.0176497	0.306274	Not_Hit
YBR033W	EDS1	Putative zinc cluster protein, predicted to be a transcription factor; not an essential gene; EDS1 has a paralog, RGT1, that arose from the whole genome duplication	0.965011	0.95487	0.721129	Not affected	0.921529	0.949444	0.0595003	0.00451816	Not_Hit	0.974329	0.968901	0.0280595	0.0350458	Not_Hit	0.971413	0.972116	0.041134	0.153823	Not_Hit
YBR034C	HMT1	Nuclear SAM-dependent mono- and asymmetric methyltransferase; modifies hnRNPs, including Npl3p and Hrp1p, affecting their activity and nuclear export; methylates U1 snRNP protein Snp1p, ribosomal protein Rps2p, and histones H3 and H4; interacts genetically with genes encoding components of Rpd3(L) and this interaction is important for Rpd3 recruitment to the subtelomeric region	0.979178	0.947315	0.154665	Not affected	0.921822	0.977153	0.106436	0.039106	Not_Hit	0.949328	1.02555	0.118304	0.0327749	Not_Hit	0.955435	1.00439	0.0992846	0.00592486	Not_Hit
YBR036C	CSG2	Calcium release channel involved in ER calcium homeostasis; integrates ER calcium release with the regulation of sphingolipid metabolism and autophagy; required for mannosylation of inositolphosphorylceramide and for growth at high calcium concentrations; endoplasmic reticulum membrane protein; contains 10 transmembrane domains and a potential Ca2+ EF-hand motif; protein abundance increases in re…	1.02596	1.0199	0.728135	Not affected	1.12337	1.05552	-0.103164	0.0365262	Not_Hit	0.986504	0.836447	-0.169168	0.000192244	Not_Hit	1.05621	1.00633	-0.0709547	0.0366204	Not_Hit
YBR037C	SCO1	Copper-binding protein of mitochondrial inner membrane; required for cytochrome c oxidase activity and respiration; may function to deliver copper to cytochrome c oxidase; similar to thioredoxins; SCO1 has a paralog, SCO2, that arose from the whole genome duplication	0.855552	0.913079	0.0286276	Not affected	1.00986	1.05442	0.133213	0.0107685	Not_Hit	0.975478	1.02913	0.147372	0.00388277	Not_Hit	0.93624	1.03036	0.176301	0.00678903	Not_Hit
YBR038W	CHS2	Chitin synthase II; catalyzes transfer of N-acetylglucosamine (GlcNAc) to chitin upon activation of zymogenic form; required for chitin synthesis in the primary septum during cytokinesis; localization regulated by Cdk1p during mitosis; phosphorylation by Dbf2p kinase regulates its dynamics and chitin synthesis during cytokinesis	0.975972	0.559677	4.44485e-05	Impaired fitness	1.04812	0.61952	0.0430364	0.0517319	Not_Hit	0.958021	0.775054	0.23886	0.000536193	Not_Hit	0.976706	0.61337	0.0647497	0.0164267	Not_Hit
YBR039W	ATP3	Gamma subunit of the F1 sector of mitochondrial F1F0 ATP synthase; F1F0 ATP synthase is a large, evolutionarily conserved enzyme complex required for ATP synthesis	0.537169	0.551255	0.203304	Not affected	0.653442	0.656054	0.288234	6.16167e-05	Not_Hit	0.644836	0.598882	0.247388	0.00137252	Not_Hit	0.576444	0.481978	0.163995	2.46756e-05	Not_Hit
YBR040W	FIG1	Integral membrane protein required for efficient mating; may participate in or regulate the low affinity Ca2+ influx system, which affects intracellular signaling and cell-cell fusion during mating; targeted to vacuole via AP-3 pathway	0.971658	0.993958	0.0778202	Not affected	0.923953	0.965754	0.0401177	0.166619	Not_Hit	0.96452	0.998676	0.0382026	0.0467922	Not_Hit	0.967667	1.0072	0.0420224	0.0742476	Not_Hit
YBR041W	FAT1	Very long chain fatty acyl-CoA synthetase and fatty acid transporter; activates imported fatty acids with a preference for very long lengths (C20-C26); has a separate function in the transport of long chain fatty acids	1.1274	1.18404	0.178925	Not affected	1.17035	1.19762	-0.25025	0.0402577	Not_Hit	1.0185	1.05638	-0.156083	0.139322	Not_Hit	1.07035	1.14699	-0.130057	0.114554	Not_Hit
YBR043C	QDR3	Multidrug transporter of the major facilitator superfamily; member of the 12-spanner drug:H(+) antiporter DHA1 family; has a role in polyamine homeostasis; involved in spore wall asembly; sequence similarity to DTR1 and QDR1, and the triple mutant dtr1 qdr1 qdr3 exhibits reduced dityrosine fluorescence relative to the single mutants; expression is upregulated under polyamine stress; required for …	1.04135	1.13263	0.0199934	Not affected	1.01248	1.10131	-0.0436868	0.321636	Not_Hit	1.0158	1.1017	-0.0420517	0.533655	Not_Hit	1.04942	1.18975	0.00625821	0.906136	Not_Hit
YBR044C	TCM62	Protein involved in assembly of the succinate dehydrogenase complex; mitochondrial; putative chaperone	0.974306	1.00363	0.108352	Not affected	0.856443	0.99251	0.1211	0.0011425	Not_Hit	0.938242	1.00509	0.0591743	0.033784	Not_Hit	0.974482	1.02631	0.0587352	0.19633	Not_Hit
YBR045C	GIP1	Meiosis-specific regulatory subunit of the Glc7p protein phosphatase; regulates spore wall formation and septin organization, required for expression of some late meiotic genes and for normal localization of Glc7p	0.980768	0.968392	0.522344	Not affected	0.876093	0.955127	0.098828	0.00860956	Not_Hit	0.956159	0.976693	0.0529212	0.0148475	Not_Hit	0.970521	0.985055	0.0467579	0.0391077	Not_Hit
YBR046C	ZTA1	NADPH-dependent quinone reductase; GFP-tagged protein localizes to the cytoplasm and nucleus; has similarity to E. coli quinone oxidoreductase and to human zeta-crystallin	0.995279	1.06848	0.0331269	Not affected	0.870202	1.00033	0.0599184	0.0452771	Not_Hit	0.970841	1.0259	-0.0271218	0.648812	Not_Hit	0.990724	1.03075	-0.0298867	0.243745	Not_Hit
YBR047W	FMP23	Putative protein of unknown function; proposed to be involved in iron or copper homeostasis; the authentic, non-tagged protein is detected in highly purified mitochondria in high-throughput studies	0.981697	0.960061	0.112619	Not affected	0.953783	0.953365	0.0334487	0.0552658	Not_Hit	0.985214	0.953815	0.00193152	0.532674	Not_Hit	0.922675	0.970575	0.0830521	0.000762721	Not_Hit
YBR048W	RPS11B	Protein component of the small (40S) ribosomal subunit; homologous to mammalian ribosomal protein S11 and bacterial S17; RPS11B has a paralog, RPS11A, that arose from the whole genome duplication	0.863355	0.854247	0.614077	Not affected	1.02152	1.16157	0.287791	0.00209518	Not_Hit	0.914386	0.90616	0.122532	0.0235022	Not_Hit	0.901935	0.870655	0.0978692	0.0371598	Not_Hit
YBR049C	REB1	RNA polymerase I enhancer binding protein; DNA binding protein that binds to genes transcribed by both RNA polymerase I and RNA polymerase II; required for termination of RNA polymerase I transcription; Reb1p bound to DNA acts to block RNA polymerase II readthrough transcription	0.893135	0.275649	0.00035804	Impaired fitness	0.911465	0.204782	-0.04492	0.00969818	Not_Hit	0.968935	0.395275	0.128781	1.20337e-06	Not_Hit	0.951906	0.23988	-0.0203402	0.0824285	Not_Hit
YBR050C	REG2	Regulatory subunit of the Glc7p type-1 protein phosphatase; involved with Reg1p, Glc7p, and Snf1p in regulation of glucose-repressible genes, also involved in glucose-induced proteolysis of maltose permease; REG2 has a paralog, REG1, that arose from the whole genome duplication	0.985948	0.973451	0.292995	Not affected	0.894306	0.980644	0.095582	0.0199826	Not_Hit	0.989094	0.986232	0.0234981	0.232092	Not_Hit	0.998863	0.997372	0.0344455	0.59105	Not_Hit
YBR052C	RFS1	Protein of unknown function; member of a flavodoxin-like fold protein family that includes Pst2p and Ycp4p; green fluorescent protein (GFP)-fusion protein localizes to the cytoplasm in a punctate pattern; RFS1 has a paralog, PST2, that arose from the whole genome duplication	1.01012	1.07697	0.000949266	Not affected	1.0296	1.03674	-0.0802637	0.0122042	Not_Hit	1.02535	1.05984	-0.0361588	0.0509989	Not_Hit	1.02284	1.03989	-0.0639779	0.0351454	Not_Hit
YBR053C		Putative protein of unknown function; induced by cell wall perturbation	1.04542	1.11064	0.09329	Not affected	0.95596	1.11047	0.0474867	0.557327	Not_Hit	1.04854	1.09673	-0.0622238	0.226002	Not_Hit	1.07789	1.15939	-0.0270803	0.624308	Not_Hit
YBR054W	YRO2	Protein with a putative role in response to acid stress; null mutant is sensitive to acetic acid; transcription is regulated by Haa1p and induced in the presence of acetic acid; protein observed in plasma membrane foci in the presence of acetic acid; the authentic, non-tagged protein is detected in a phosphorylated state in highly purified mitochondria in high-throughput studies	1.00471	0.991371	0.206373	Not affected	0.97891	0.946836	-0.0176248	0.340962	Not_Hit	0.981067	0.991851	0.0288294	0.062577	Not_Hit	0.989337	0.986249	0.00893639	0.472719	Not_Hit
YBR055C	PRP6	Splicing factor; component of the U4/U6-U5 snRNP complex	1.0218	0.248783	1.97194e-07	Impaired fitness	1.00506	0.268437	0.0168927	0.553219	Not_Hit	0.994583	0.193003	-0.0562387	0.00500208	Not_Hit	0.989176	0.278259	0.0315577	0.00442656	Not_Hit
YBR056C-B		Dubious open reading frame; unlikely to encode a functional protein, based on available experimental and comparative sequence data; almost completely overlaps the dubious ORF YBR056W-A	0.967907	0.986859	0.627219	Not affected	1.01809	0.964589	-0.0391172	0.154443	Not_Hit	0.971984	0.975698	0.0170937	0.040339	Not_Hit	0.990282	1.00453	0.0320048	0.004	Not_Hit
YBR056W		Putative glycoside hydrolase of the mitochondrial intermembrane space	0.993147	0.985197	0.675492	Not affected	0.955253	0.966394	0.0205679	0.153578	Not_Hit	0.956926	0.940741	-0.00777853	0.461727	Not_Hit	0.9844	0.980614	0.00980306	0.211293	Not_Hit
YBR056W-A		Putative membrane protein; upregulated by toxic concentrations of heavy metal ions including Mn2+, Co2+, Ni2+, Cu2+, and Zn2+; mRNA identified as translated by ribosome profiling data; localizes to the cytoplasm, possibly in intracellular membranes; CYSTM (cysteine-rich transmembrane module) family member; partially overlaps dubious ORF YBR056C-B; YBR056W-A has a paralog, YDR034W-B, that arose fr…	0.994435	1.03122	0.214279	Not affected	1.01792	1.04286	-0.0196715	0.783133	Not_Hit	1.02752	1.03489	-0.014121	0.541868	Not_Hit	1.01869	1.05274	-0.00262694	0.719722	Not_Hit
YBR057C	MUM2	Protein essential for meiotic DNA replication and sporulation; cytoplasmic protein; subunit of the MIS complex which controls mRNA methylation during during the induction of sporulation; also interacts with Orc2p, which is a component of the origin recognition complex	1.02434	1.01388	0.934442	Not affected	1.01692	1.0326	-0.021003	0.949584	Not_Hit	0.996227	1.00727	-0.0215656	0.65265	Not_Hit	0.994493	1.01037	-0.00183856	0.881449	Not_Hit
YBR058C	UBP14	Ubiquitin-specific protease; specifically disassembles unanchored ubiquitin chains; involved in fructose-1,6-bisphosphatase (Fbp1p) degradation; similar to human isopeptidase T	0.992201	1.01553	0.584526	Not affected	0.98406	1.03801	0.0381207	0.150561	Not_Hit	0.997198	1.02743	0.0262954	0.239403	Not_Hit	1.00066	0.988037	-0.0278379	0.193811	Not_Hit
YBR058C-A	TSC3	Protein that stimulates the activity of serine palmitoyltransferase; involved in sphingolipid biosynthesis; Lcb1p and Lcb2p are the two components of serine palmitoyltransferase	1.01012	1.09101	0.0510604	Not affected	1.02696	1.1886	0.0648379	0.140002	Not_Hit	0.75663	0.583222	-0.237438	0.00205599	Hit	1.01333	1.09912	-0.0126216	0.948132	Not_Hit
YBR059C	AKL1	Ser/Thr protein kinase; phosphorylates Pan1p, Sla1p and Ent1p to negatively regulate endocytosis in response to membrane stress; regulates actin cytoskeleton organization and clathrin-dependent endocytosis; phosphorylated and inhibited by upstream kinase, Fpk1p; member, along with Ark1p and Prk1p, of the Ark kinase family	0.991333	0.988721	0.592161	Not affected	0.989623	0.977195	0.0052208	0.785749	Not_Hit	0.958709	1.02168	0.0823832	0.0182489	Not_Hit	0.987365	1.06139	0.0930261	0.00898292	Not_Hit
YBR060C	ORC2	Subunit of the origin recognition complex (ORC); ORC directs DNA replication by binding to replication origins and is also involved in transcriptional silencing; interacts with Spp1p and with trimethylated histone H3; phosphorylated by Cdc28p	0.988462	0.335025	5.21964e-07	Impaired fitness	0.963792	0.205831	-0.117066	0.000104614	Not_Hit	0.981442	0.366194	0.0343911	0.168335	Not_Hit	0.991681	0.393015	0.0618117	0.000273263	Not_Hit
YBR061C	TRM7	2'-O-ribose methyltransferase; methylates the 2'-O-ribose of tRNA-Phe, tRNA-Trp, and tRNA-Leu at positions C32 and N34 of tRNA anticodon loop; crucial biological role likely modification of tRNA-Phe; interacts with Trm732p and Rtt10p in 2'-O-methylation of C32 and N34 substrate tRNAs, respectively; yeast null mutant can be functionally complemented by human FTSJ1, mutations in which have been imp…	0.981062	0.750774	1.20003e-05	Impaired fitness	0.978925	1.03196	0.294183	0.000349712	Not_Hit	0.981131	1.08777	0.349302	0.000363642	Not_Hit	0.969885	0.736105	0.0111695	0.364282	Not_Hit
YBR062C		Protein of unknown function that interacts with Msb2p; may play a role in activation of the filamentous growth pathway	0.971606	1.15992	1.41932e-05	Not affected	0.962077	1.10347	-0.0156416	0.50167	Not_Hit	1.00371	1.32167	0.163507	0.0019342	Not_Hit	1.00311	1.11478	-0.0462647	0.146784	Not_Hit
YBR063C		Molecular tether on nuclear membrane; mediates contact by interacting with Tom70p on mitochondria; protein abundance is regulated by phosphatidylcholine, enabling coupling of phospholipid homeostasis with contact extent	0.982051	1.02069	0.417332	Not affected	0.977313	0.93779	-0.0611236	0.202562	Not_Hit	0.946009	0.966645	0.0107235	0.770644	Not_Hit	0.984983	0.94566	-0.0708689	0.316308	Not_Hit
YBR064W		Dubious open reading frame; unlikely to encode a functional protein, based on available experimental and comparative sequence data; partially overlaps the uncharacterized ORF YBR063C	0.870187	0.959084	0.270709	Not affected	0.995903	0.967015	0.00569731	0.391099	Not_Hit	0.977218	0.956845	0.0168465	0.120049	Not_Hit	0.991483	0.956273	0.00506892	0.538023	Not_Hit
YBR065C	ECM2	Pre-mRNA splicing factor; facilitates the cooperative formation of U2/U6 helix II in association with stem II in the spliceosome, function may be regulated by Slu7p	1.03685	1.03029	0.956763	Not affected	0.987594	1.06238	0.0302374	0.695047	Not_Hit	1.01302	1.08014	0.0560719	0.521261	Not_Hit	1.00726	1.02508	-0.00598754	0.798441	Not_Hit
YBR066C	NRG2	Transcriptional repressor; mediates glucose repression and negatively regulates filamentous growth; activated in stochastic pulses of nuclear localization in response to low glucose	1.00533	1.01802	0.246705	Not affected	0.99394	0.988632	-0.0232096	0.301729	Not_Hit	1.00415	1.00035	-0.0231635	0.882351	Not_Hit	1.01182	1.01672	-0.0044163	0.800265	Not_Hit
YBR067C	TIP1	Major cell wall mannoprotein with possible lipase activity; transcription is induced by heat- and cold-shock; member of the Srp1p/Tip1p family of serine-alanine-rich proteins	0.962738	1.00952	0.00598579	Not affected	0.996873	0.928828	-0.0704444	0.0269281	Not_Hit	0.993625	0.998518	-0.00698389	0.837901	Not_Hit	0.974991	0.942419	-0.0359529	0.0493658	Not_Hit
YBR068C	BAP2	High-affinity leucine permease; functions as a branched-chain amino acid permease involved in uptake of leucine, isoleucine and valine; contains 12 predicted transmembrane domains; BAP2 has a paralog, BAP3, that arose from the whole genome duplication	1.20314	1.31565	0.0110275	Not affected	1.15478	1.33167	-0.191182	0.0732005	Not_Hit	1.2215	1.21948	-0.439921	0.000891085	Not_Hit	1.17105	1.253	-0.289094	0.00779724	Not_Hit
YBR069C	TAT1	Amino acid transporter for valine, leucine, isoleucine, and tyrosine; low-affinity tryptophan and histidine transporter; overexpression confers FK506 and FTY720 resistance; protein abundance increases in response to DNA replication stress	0.921822	0.961393	0.0213175	Not affected	0.966841	0.99457	0.0669588	0.0221234	Not_Hit	0.983491	1.00743	0.0603817	0.0652567	Not_Hit	0.945992	0.939922	0.0358744	0.130499	Not_Hit
YBR070C	ALG14	Component of UDP-GlcNAc transferase; required for second step of dolichyl-linked oligosaccharide synthesis; anchors catalytic subunit Alg13p to ER membrane; localizes to the peroxisome; similar to bacterial and human glycosyltransferases; both human homologs ALG13 and ALG14 are required to complement yeast alg14 mutant; mutations of human ALG14 cause congenital myasthenic syndrome	0.478525	0.528317	0.000387653	Not affected	0.614018	0.630315	0.296229	3.87739e-05	Not_Hit	0.929378	0.601259	0.121128	0.118298	Not_Hit	0.597578	0.401943	0.0795523	0.0989037	Not_Hit
YBR071W		Protein of unknown function found in the cytoplasm and bud neck; mRNA expression may be regulated by the cell cycle and/or cell wall stress; overexpression of YBR071W affects endocytic protein trafficking	0.976663	1.01857	0.0906355	Not affected	0.984166	0.98743	-0.0131759	0.50956	Not_Hit	1.00427	0.949497	-0.0598882	0.211307	Not_Hit	1.02367	1.00464	-0.0226937	0.102833	Not_Hit
YBR072C-A		Protein of unknown function; identified by fungal homology and RT-PCR; localizes to cytosol and peroxisomes	0.962431	0.995855	0.028329	Not affected	1.00223	0.968781	-0.0373605	0.0653819	Not_Hit	0.966338	0.952671	-0.00307351	0.526247	Not_Hit	0.971662	0.933973	-0.023704	0.474315	Not_Hit
YBR072W	HSP26	Small heat shock protein (sHSP) with chaperone activity; forms hollow, sphere-shaped oligomers that suppress unfolded proteins aggregation; long-lived protein that is preferentially retained in mother cells and forms cytoplasmic foci; oligomer activation requires heat-induced conformational change; also has mRNA binding activity	0.993097	0.993389	0.690902	Not affected	0.973992	0.989022	0.0120179	0.512376	Not_Hit	0.975361	0.973661	0.00676601	0.827269	Not_Hit	1.00364	0.973359	-0.0207522	0.332905	Not_Hit
YBR073W	RDH54	DNA-dependent ATPase; DNA recombination/repair translocase, supercoils DNA, promotes DNA strand opening; stimulates strand exchange by modifying dsDNA topology; involved in recombinational repair of DNA double-strand breaks (DSBs) during mitosis, meiosis; implicated in cell divisions in telomerase-negative strains through adaptation to DNA damage, which allows bypass of cell cycle arrest and cont…	0.970119	1.00352	0.135808	Not affected	0.979308	0.974786	-0.015514	0.604748	Not_Hit	0.956023	0.976579	0.0188185	0.414099	Not_Hit	0.964631	0.990229	0.0358398	0.143279	Not_Hit
YBR074W	PFF1	Multi-spanning vacuolar membrane protease; glycosylated transmembrane protein bearing homology to M28 family of metalloproteases; has lumenal-facing protease domain; proposed role in vacuole physiology; targeted to vacuole via AP-3 pathway	0.98684	0.961708	0.00988422	Not affected	1.01884	0.956946	-0.0227445	0.151343	Not_Hit	0.969475	0.931094	-0.00135336	0.710646	Not_Hit	0.97183	0.948044	0.00983859	0.220902	Not_Hit
YBR076C-A		Dubious open reading frame; unlikely to encode a functional protein, based on available experimental and comparative sequence data; partially overlaps verified gene ECM8; identified by fungal homology and RT-PCR	1.00239	1.07248	0.131001	Not affected	0.988721	1.00291	-0.0626084	0.143754	Not_Hit	0.98682	1.1302	0.0743827	0.128675	Not_Hit	0.992144	1.05015	-0.0427655	0.308979	Not_Hit
YBR076W	ECM8	Non-essential protein of unknown function	0.97598	0.968536	0.850967	Not affected	1.03279	0.966387	-0.0586666	0.164128	Not_Hit	0.93302	0.947446	0.0238894	0.213013	Not_Hit	0.975602	0.967695	0.0253768	0.708802	Not_Hit
YBR077C	SLM4	Subunit of EGO/GSE complex; vacuolar/endosomal membrane-associated EGO/GSE complex regulates exit from rapamycin-induced growth arrest, stimulating microautophagy and sorting of Gap1p from endosome to plasma membrane; essential for integrity and function of EGO; targeted to vacuole via AP-3 pathway; gene exhibits synthetic genetic interaction with MSS4	1.04821	0.904237	0.000759935	Not affected	1.05296	0.778362	-0.172312	0.00221864	Not_Hit	1.00131	0.988665	0.0743404	0.22684	Not_Hit	1.06143	0.922663	-0.0374205	0.544414	Not_Hit
YBR078W	ECM33	GPI-anchored protein involved in efficient glucose uptake; possible role in apical bud growth; GPI-anchoring on the plasma membrane crucial to function; phosphorylated in mitochondria; similar to Sps2p; ECM33 has a paralog, PST1, that arose from the whole genome duplication	1.06777	1.12271	0.0369759	Not affected	1.11255	1.14488	-0.107333	0.00767537	Not_Hit	1.08466	1.08774	-0.132773	0.000150577	Not_Hit	1.09105	0.979448	-0.248269	0.000455539	Not_Hit
YBR079C	RPG1	eIF3a subunit of the eukaryotic translation initiation factor 3 (eIF3); subunit of the core complex of eIF3; part of a Prt1p-Rpg1p-Nip1p subcomplex that stimulates binding of mRNA and tRNA(i)Met to ribosomes; essential for loading mRNA onto ribosome at entry and exit channels of preinitiation complex; involved in translation reinitiation; eIF3 is also involved in programmed stop codon readthrough	1.1314	0.042708	5.52198e-05	Impaired fitness	1.13551	0.0447956	-0.00417034	0.122285	Not_Hit	1.1183	0.0461348	-0.00150068	0.540866	Not_Hit	1.08773	0.0956273	0.0495155	0.000187502	Not_Hit
YBR080C	SEC18	AAA ATPase and SNARE disassembly chaperone; required for vesicular transport between ER and Golgi, the 'priming' step in homotypic vacuole fusion, autophagy, and protein secretion; releases Sec17p from SNAP complexes; has similarity to mammalian N-ethylmaleimide-sensitive factor (NSF)	1.01884	0.20401	3.61321e-05	Impaired fitness	1.02548	0.303951	0.0982822	0.00121248	Not_Hit	1.05072	0.271805	0.0557734	0.0101244	Not_Hit	1.08529	0.139336	-0.0806055	0.001706	Not_Hit
YBR081C	SPT7	Subunit of the SAGA transcriptional regulatory complex; involved in proper assembly of the complex; also present as a C-terminally truncated form in the SLIK/SALSA transcriptional regulatory complex	0.952021	0.740058	7.69785e-06	Impaired fitness	0.99299	0.82692	0.0894276	0.000815259	Not_Hit	0.971233	0.459826	-0.263462	0.000166496	Hit	0.970933	0.728739	0.00790329	0.355243	Not_Hit
YBR082C	UBC4	Ubiquitin-conjugating enzyme (E2); key E2 partner with Ubc1p for the anaphase-promoting complex (APC); mediates degradation of abnormal or excess proteins, including calmodulin and histone H3; regulates levels of DNA Polymerase-{alpha} to promote efficient and accurate DNA replication; interacts with many SCF ubiquitin protein ligases; component of the cellular stress response; UBC4 has a paralog…	1.1051	1.31083	7.60029e-05	Not affected	0.991568	1.18879	-0.134307	0.0497584	Not_Hit	1.03669	1.27892	-0.0909398	0.107107	Not_Hit	1.08896	1.25255	-0.203734	0.0180702	Not_Hit
YBR083W	TEC1	Transcription factor targeting filamentation genes and Ty1 expression; Ste12p activation of most filamentation gene promoters depends on Tec1p and Tec1p transcriptional activity is dependent on its association with Ste12p; binds to TCS elements upstream of filamentation genes, which are regulated by Tec1p/Ste12p/Dig1p complex; competes with Dig2p for binding to Ste12p/Dig1p; positive regulator of…	1.04097	0.966325	0.0186941	Not affected	1.02179	0.959363	-0.0238733	0.0536434	Not_Hit	0.972472	1.04386	0.113442	0.0149755	Not_Hit	1.04031	0.986025	-0.0226096	0.193527	Not_Hit
YBR084C-A	RPL19A	Ribosomal 60S subunit protein L19A; rpl19a and rpl19b single null mutations result in slow growth, while the double null mutation is lethal; homologous to mammalian ribosomal protein L19, no bacterial homolog; RPL19A has a paralog, RPL19B, that arose from the whole genome duplication	0.897401	0.85153	0.125387	Not affected	0.999981	0.924038	0.0725057	0.0270618	Not_Hit	0.868891	0.880627	0.13815	0.00344662	Not_Hit	0.998267	0.949293	0.0902262	0.0322546	Not_Hit
YBR084W	MIS1	Mitochondrial C1-tetrahydrofolate synthase; involved in interconversion between different oxidation states of tetrahydrofolate (THF); provides activities of formyl-THF synthetase, methenyl-THF cyclohydrolase, and methylene-THF dehydrogenase	1.06963	1.13831	0.0676042	Not affected	0.995705	1.08038	-0.0649256	0.355444	Not_Hit	1.00107	1.01467	-0.136711	0.0891288	Not_Hit	1.04636	1.0511	-0.138338	0.0382201	Not_Hit
YBR085C-A		Protein of unknown function; green fluorescent protein (GFP)-fusion protein localizes to the cytoplasm and to the nucleus; protein abundance increases in response to DNA replication stress	0.986192	1.16888	0.000109132	Not affected	0.975579	1.13503	-0.000942282	0.813238	Not_Hit	0.989303	1.17174	0.0205206	0.526463	Not_Hit	0.979986	1.10565	-0.0354676	0.140601	Not_Hit
YBR085W	AAC3	Mitochondrial inner membrane ADP/ATP translocator; exchanges cytosolic ADP for mitochondrially synthesized ATP; expressed under anaerobic conditions; similar to Aac1p; has roles in maintenance of viability and in respiration; AAC3 has a paralog, PET9, that arose from the whole genome duplication	0.966837	1.03263	0.00108544	Not affected	0.964374	1.06164	0.0780551	0.00628657	Not_Hit	1.03034	1.11393	0.0515564	0.0561932	Not_Hit	0.970545	0.978631	-0.0173139	0.258306	Not_Hit
YBR086C	IST2	Cortical ER protein involved in ER-plasma membrane (PM) tethering; one of 6 proteins (Ist2, Scs2, Scs22, Tcb1, Tcb2, Tcb3) that connect ER to PM, regulate PM phosphatidylinositol-4-phosphate (PI4P) levels by controlling access of Sac1 phosphatase to PI4P; required to locate Osh6, Osh7 in ER/PM contact site to allow phosphatidylserine transport from ER to PM; localizes to mother in small-budded ce…	1.00387	0.99936	0.582723	Not affected	1.01078	0.978839	-0.0302094	0.359759	Not_Hit	0.968969	0.919622	-0.0486636	0.497001	Not_Hit	1.00338	1.00931	0.00656231	0.9886	Not_Hit
YBR087W	RFC5	Subunit of heteropentameric Replication factor C (RF-C); RF-C is a DNA binding protein and ATPase that acts as a clamp loader of the proliferating cell nuclear antigen (PCNA) processivity factor for DNA polymerases delta and epsilon	1.00425	0.26729	1.53956e-11	Impaired fitness	0.857756	0.134387	-0.0922151	7.07614e-05	Not_Hit	0.952065	0.193818	-0.0639058	0.000564088	Not_Hit	0.979252	0.291966	0.0271557	0.00360986	Not_Hit
YBR088C	POL30	Proliferating cell nuclear antigen (PCNA); functions as the sliding replication clamp for DNA polymerase ╬┤; may function as docking site for other proteins required for mitotic and meiotic chromosomal DNA replication and for DNA repair; PCNA ubiquitination at K164 plays crucial role during Okazaki fragment processing; Leu164 is essential for stable complex formation with replicative DNA polymera…	0.981769	0.973243	0.582181	Not affected	0.763922	0.79902	0.0575604	1.39991e-05	Not_Hit	0.872939	0.7957	-0.0534158	0.0652386	Not_Hit	1.00667	0.968296	-0.0127647	0.0711441	Not_Hit
YBR089C-A	NHP6B	High-mobility group (HMG) protein; binds to and remodels nucleosomes; involved in recruiting FACT and other chromatin remodelling complexes to the chromosomes; functionally redundant with Nhp6Ap; required for transcriptional initiation fidelity of some tRNA genes; homologous to mammalian HMGB1 and HMGB2; NHP6B has a paralog, NHP6A, that arose from the whole genome duplication	1.00559	0.974121	0.0358573	Not affected	0.997362	1.11388	0.142325	0.000786219	Not_Hit	0.926023	0.976668	0.0696585	0.00351917	Not_Hit	0.962288	0.987884	0.0499068	0.0724026	Not_Hit
YBR090C		Putative protein of unknown function; green fluorescent protein (GFP)-fusion protein localizes to the cytoplasm and nucleus	0.996889	1.00863	0.932558	Not affected	1.04806	1.06234	0.00526275	0.69879	Not_Hit	1.00305	1.01545	-0.00298359	0.826415	Not_Hit	1.0149	1.00694	-0.0135099	0.807243	Not_Hit
YBR091C	TIM12	Essential protein of the inner mitochondrial membrane; peripherally localized; component of the TIM22 complex, which is a twin-pore translocase that mediates insertion of numerous multispanning inner membrane proteins	0.984585	0.948453	0.133626	Not affected	0.965957	0.810711	-0.107304	0.00874022	Not_Hit	0.94716	0.933993	0.037488	0.0858939	Not_Hit	0.972603	0.975225	0.0450252	0.0326876	Not_Hit
YBR092C	PHO3	Constitutively expressed acid phosphatase similar to Pho5p; brought to the cell surface by transport vesicles; hydrolyzes thiamin phosphates in the periplasmic space, increasing cellular thiamin uptake; expression is repressed by thiamin	0.985509	1.00203	0.241853	Not affected	1.04065	1.0337	0.00945	0.77308	Not_Hit	0.958053	0.996399	0.0391989	0.245216	Not_Hit	0.981215	1.01327	0.0454112	0.0983073	Not_Hit
YBR093C	PHO5	Repressible acid phosphatase; 1 of 3 repressible acid phosphatases that also mediates extracellular nucleotide-derived phosphate hydrolysis; secretory pathway derived cell surface glycoprotein; induced by phosphate starvation and coordinately regulated by PHO4 and PHO2	0.956099	0.910284	0.0150321	Not affected	0.98947	0.938339	0.00558024	0.672862	Not_Hit	0.920489	0.95689	0.127237	0.000994625	Not_Hit	0.965805	0.974595	0.0877258	0.00501375	Not_Hit
YBR094W	PBY1	Putative tubulin tyrosine ligase associated with P-bodies; may have a role in mRNA metabolism; yeast knockout collection strain identified as a pby1 null mutant is actually wild-type for PBY1 and deleted for mms4	1.22815	1.26799	0.400309	Not affected	1.27905	1.16436	-0.46694	0.0115949	Not_Hit	1.23485	1.3131	-0.254017	0.0803024	Not_Hit	1.09914	1.15121	-0.242595	0.0357568	Not_Hit
YBR095C	RXT2	Component of the histone deacetylase Rpd3L complex; possibly involved in cell fusion and invasive growth; relocalizes to the cytosol in response to hypoxia	0.947998	0.807837	0.000880891	Not affected	0.974307	0.895121	0.0992962	0.000233709	Not_Hit	1.01787	0.941905	0.117354	0.000356468	Not_Hit	0.968125	0.835171	0.0528698	0.0013161	Not_Hit
YBR096W		Putative protein of unknown function; green fluorescent protein (GFP)-fusion protein localizes to the ER	0.977191	0.965582	0.827965	Not affected	0.993273	0.984887	0.00935158	0.182561	Not_Hit	0.96285	0.977422	0.039798	0.100481	Not_Hit	0.983379	0.995324	0.0640367	0.127893	Not_Hit
YBR097W	VPS15	Serine/threonine protein kinase involved in vacuolar protein sorting; functions as a membrane-associated complex with Vps34p; active form recruits Vps34p to the Golgi membrane; interacts with the GDP-bound form of Gpa1p; myristoylated; a fraction is localized, with Vps34p, to nuclear pores at nucleus-vacuole junctions and may facilitate transcription elongation for genes positioned at the nuclear…	1.0358	1.07452	0.0215233	Not affected	1.03199	0.960456	-0.16905	0.0064351	Not_Hit	0.968437	1.1657	0.100647	0.0149219	Not_Hit	0.959579	1.02333	-0.0202229	0.295141	Not_Hit
YBR098W	MMS4	Subunit of structure-specific Mms4p-Mus81p endonuclease; cleaves branched DNA; involved in recombination, DNA repair, and joint molecule formation/resolution during meiotic recombination; phosphorylation of the non-catalytic subunit Mms4p by Cdc28p and Cdc5p during mitotic cell cycle activates the function of Mms4p-Mus81p	1.04185	1.02019	0.674844	Not affected	1.02356	0.499888	-0.550377	0.000829644	Hit	1.04978	0.861835	-0.210248	0.0300281	Hit	1.04467	0.662952	-0.399323	0.00363442	Hit
YBR101C	FES1	Hsp70 (Ssa1p) nucleotide exchange factor; required for the release of misfolded proteins from the Hsp70 system to the Ub-proteasome machinery for degradation; cytosolic homolog of Sil1p, which is the nucleotide exchange factor for BiP (Kar2p) in the endoplasmic reticulum; protein abundance increases in response to DNA replication stress	0.979977	0.819908	0.00144787	Not affected	0.923746	0.859571	0.105067	2.0713e-05	Not_Hit	0.949797	0.902222	0.122521	6.28079e-05	Not_Hit	0.933069	0.839252	0.0710853	0.000412334	Not_Hit
YBR102C	EXO84	Exocyst subunit with dual roles in exocytosis and spliceosome assembly; subunit of the the exocyst complex which mediates polarized targeting and tethering of post-Golgi secretory vesicles to active sites of exocytosis at the plasma membrane (PM) prior to SNARE-mediated fusion; required for exocyst assembly and targeting of the complex to specific sites on the bud tip PM; associates the U1 snRNP;…	0.971863	0.137066	1.44657e-05	Impaired fitness	0.962979	0.261033	0.127079	0.0452427	Not_Hit	0.970278	0.193545	0.0605028	0.208047	Not_Hit	1.0135	0.176385	0.0370244	0.446743	Not_Hit
YBR103C-A		Dubious open reading frame; unlikely to encode a functional protein, based on available experimental and comparative sequence data; identified by homology to related yeast	1.02318	1.07466	0.000903109	Not affected	1.02684	1.13596	0.0302087	0.360266	Not_Hit	1.02227	1.09921	0.00389444	0.447751	Not_Hit	1.00555	1.077	-0.00742556	0.291161	Not_Hit
YBR103W	SIF2	WD40 repeat-containing subunit of Set3C histone deacetylase complex; complex represses early/middle sporulation genes; antagonizes telomeric silencing; binds specifically to the Sir4p N-terminus	0.950837	0.837651	0.00261941	Not affected	0.901588	0.774787	0.0220447	0.592912	Not_Hit	0.943746	0.851124	0.0506417	0.116712	Not_Hit	0.975205	0.855464	0.0457219	0.11651	Not_Hit
YBR104W	YMC2	Putative mitochondrial inner membrane transporter; proposed role in oleate metabolism and glutamate biosynthesis; member of the mitochondrial carrier (MCF) family; YMC2 has a paralog, YMC1, that arose from the whole genome duplication	0.96592	0.981982	0.499795	Not affected	0.981523	0.972625	0.0125469	0.727567	Not_Hit	0.926376	0.972198	0.0557765	0.0983958	Not_Hit	0.981621	0.974569	0.0141573	0.575605	Not_Hit
YBR105C	VID24	GID Complex regulatory subunit; binds GID Complex in response to glucose through interactions with complex member Vid28p; regulates fructose-1,6-bisphosphatase (FBPase) targeting to the vacuole; promotes proteasome-dependent catabolite degradation of FBPase; peripheral membrane protein located at Vid (vacuole import and degradation) vesicles	0.94853	1.04392	0.000949186	Not affected	0.914581	1.03633	0.0844046	0.00601418	Not_Hit	0.933001	1.07814	0.106489	0.00327684	Not_Hit	0.962194	1.09721	0.103403	0.00234342	Not_Hit
YBR106W	PHO88	Involved in SRP-independent protein targeting to the ER; component of an alternative ER-targeting pathway partially redundant with the GET pathway that can compensate for SRP loss; preference for substrates with downstream transmembrane domains; interacts with Snd1p, Env10p/Snd2p, and Sec61p-translocon subunits; role in establishing nucleus-vacuole junctions (NVJs) in high glucose; targeted to th…	1.09715	1.22804	0.0347267	Not affected	1.11857	1.30153	-0.0730523	0.432556	Not_Hit	1.12484	1.20122	-0.192827	0.111566	Not_Hit	1.06581	1.21196	-0.0978486	0.233725	Not_Hit
YBR107C	IML3	Outer kinetochore protein and component of the Ctf19 complex; involved in the establishment of pericentromeric cohesion during mitosis; prevents non-disjunction of sister chromatids during meiosis II; forms a stable complex with Chl4p; required for localization of Sgo1p to pericentric sites during meiosis I; orthologous to human centromere constitutive-associated network (CCAN) subunit CENP-L and…	1.07053	1.04142	0.147205	Not affected	1.08313	1.03096	-0.0822212	0.171224	Not_Hit	1.06832	1.04142	-0.0716494	0.271947	Not_Hit	1.0891	1.07339	-0.0582093	0.267881	Not_Hit
YBR108W	AIM3	Protein that inhibits barbed-end actin filament elongation; interacts with Rvs167p; null mutant is viable and displays elevated frequency of mitochondrial genome loss	0.933758	1.07403	0.0108596	Not affected	0.989606	0.989463	-0.0761782	0.00610333	Not_Hit	0.99253	1.07516	-0.00827837	0.990678	Not_Hit	0.988682	1.0337	-0.00503577	0.367399	Not_Hit
YBR109W-A		Putative protein of unknown function; questionable ORF from MIPS	0.982273	0.982053	0.784797	Not affected	0.940905	0.924237	0.00629357	0.79219	Not_Hit	0.97486	0.953947	-0.0074884	0.443332	Not_Hit	0.958462	0.930027	-0.00837099	0.675877	Not_Hit
YBR110W	ALG1	Mannosyltransferase; involved in asparagine-linked glycosylation in the endoplasmic reticulum (ER); essential for viability; human homolog ALG1 complements yeast null mutant	0.897109	0.264474	5.28287e-10	Impaired fitness	0.921747	0.25533	0.0121641	0.212709	Not_Hit	0.933929	0.309645	0.0644924	0.000873142	Not_Hit	0.924653	0.257656	0.0131082	0.22311	Not_Hit
YBR111C	YSA1	Nudix hydrolase family member with ADP-ribose pyrophosphatase activity; shown to metabolize O-acetyl-ADP-ribose to AMP and acetylated ribose 5'-phosphate	0.969431	0.949465	0.102175	Not affected	0.993777	0.9222	-0.0141059	0.463835	Not_Hit	0.983135	0.939991	0.00860237	0.833258	Not_Hit	0.995862	0.995482	0.0514181	0.0123071	Not_Hit
YBR111W-A	SUS1	Global transcriptional regulator, component of SAGA, TREX-2 complexes; interacts with RNA polymerase II; involved in mRNA export coupled transcription activation and elongation; involved in post-transcriptional tethering of active genes to nuclear periphery and to non-nascent mRNP; plays role in negatively regulating telomere length through modulation of H2BK123 mono-ubiquitination and its intera…	1.14739	0.985853	0.0016247	Not affected	0.968346	0.913097	-0.0417812	0.464725	Not_Hit	1.13061	0.970637	-0.179966	0.00291638	Not_Hit	1.06323	0.858959	-0.189373	0.00806285	Not_Hit
YBR112C	CYC8	Transcriptional regulator; functions primarily as a transcriptional co-repressor with Tup1p but can also function as a transcriptional co-activator with Tup1p that recruits the SWI/SNF and SAGA complexes to promoters; target genes may be uniquely repressed by Cyc8p or Tup1p, subject to redundant repression, or in some cases de-repression of target genes in a cyc8 mutant is dependent upon TUP1 and…	1.02666	0.558013	5.2261e-05	Impaired fitness	1.01684	0.633899	0.0658362	0.00142113	Not_Hit	0.912753	0.418967	-0.0893985	0.000218337	Not_Hit	1.04012	0.598982	0.0208532	0.0526623	Not_Hit
YBR114W	RAD16	Nucleotide excision repair (NER) protein; binds damaged DNA during NER; binds DNA in an ATP-dependent manner (with Rad7p) during NER; required for NER of non-transcribed chromatin; subunit of Nucleotide Excision Repair Factor 4 (NEF4) and the Elongin-Cullin-Socs (ECS) ligase complex	0.971408	0.943598	0.000655318	Not affected	0.990268	0.968006	0.0314167	0.0213265	Not_Hit	0.97719	1.09461	0.169858	0.0514882	Not_Hit	0.977751	0.991817	0.0639119	0.146592	Not_Hit
YBR115C	LYS2	Alpha aminoadipate reductase; catalyzes the reduction of alpha-aminoadipate to alpha-aminoadipate 6-semialdehyde, which is the fifth step in biosynthesis of lysine; activation requires posttranslational phosphopantetheinylation by Lys5p	1.03335	0.126571	1.76173e-07	Impaired fitness	1.01838	0.10996	-0.0187391	0.943807	Not_Hit	1.0354	0.0562119	-0.0761619	0.0129609	Not_Hit	1.04203	0.127719	-0.00512951	0.881067	Not_Hit
YBR117C	TKL2	Transketolase; catalyzes conversion of xylulose-5-phosphate and ribose-5-phosphate to sedoheptulose-7-phosphate and glyceraldehyde-3-phosphate in the pentose phosphate pathway; needed for synthesis of aromatic amino acids; TKL2 has a paralog, TKL1, that arose from the whole genome duplication	0.989431	0.955105	0.316068	Not affected	0.953907	0.974328	0.0442867	0.279421	Not_Hit	0.950915	0.932714	0.0364982	0.534773	Not_Hit	0.999224	1.00246	0.0540468	0.0682282	Not_Hit
YBR119W	MUD1	U1 snRNP A protein; homolog of human U1-A; involved in nuclear mRNA splicing	1.13403	1.24969	0.0558395	Not affected	1.19544	1.33113	-0.175871	0.143239	Not_Hit	1.15471	1.24788	-0.196019	0.0382079	Not_Hit	1.12628	1.25426	-0.154407	0.0906045	Not_Hit
YBR120C	CBP6	Mitochondrial protein required for translation of the COB mRNA; forms a complex with Cbp3p that binds to mt ribosomes near the polypeptide tunnel exit and promotes efficient translation of the COB mRNA; Cbp3p-Cbp6p complex also interacts with newly synthesized cytochrome b (Cobp) and Cbp4p to promote assembly of Cobp into the cytochrome bc1 complex; Cbp3p-Cbp6p complex is sequestered if assembly …	1.06664	1.10777	0.49299	Not affected	1.09152	1.09237	-0.127772	0.266257	Not_Hit	1.08467	1.09941	-0.0926367	0.241253	Not_Hit	1.08885	1.10484	-0.102362	0.198677	Not_Hit
YBR121C	GRS1	Cytoplasmic and mitochondrial glycyl-tRNA synthase; ligates glycine to the cognate anticodon-bearing tRNA; transcription termination factor that may interact with the 3'-end of pre-mRNA to promote 3'-end formation; GRS1 has a paralog, GRS2, that arose from the whole genome duplication; human homolog GARS implicated in Charcot-Marie-Tooth disease, can complement yeast null mutant	1.04398	0.114891	3.39203e-05	Impaired fitness	1.05175	0.0747398	-0.0463636	0.00181003	Not_Hit	1.10049	0.0752295	-0.0515006	0.00222341	Not_Hit	1.0178	0.115305	-0.00193709	0.612376	Not_Hit
YBR122C	MRPL36	Mitochondrial ribosomal protein of the large subunit; overproduction suppresses mutations in the COX2 leader peptide-encoding region	1.06272	1.1275	0.162668	Not affected	1.03978	1.14698	-0.0273052	0.660664	Not_Hit	1.0832	1.11032	-0.118683	0.181142	Not_Hit	1.0797	1.16868	-0.0553216	0.588583	Not_Hit
YBR123C	TFC1	Subunit of RNA polymerase III transcription initiation factor complex; one of six subunits of the RNA polymerase III transcription initiation factor complex (TFIIIC); part of the TauA globular domain of TFIIIC that binds DNA at the BoxA promoter sites of tRNA and similar genes; human homolog is TFIIIC-63	0.963581	0.496981	0.000791851	Impaired fitness	0.9133	0.564314	0.115364	0.0853122	Not_Hit	0.924263	0.477331	0.00586244	0.967148	Not_Hit	0.964815	0.393904	-0.0855893	0.114276	Not_Hit
YBR125C	PTC4	Cytoplasmic type 2C protein phosphatase (PP2C); identified as a high-copy number suppressor of cnb1 mpk1 synthetic lethality; overexpression decreases high-osmolarity induced Hog1p phosphorylation and kinase activity	1.01956	0.970677	0.519345	Not affected	1.05419	1.07536	0.0545872	0.622057	Not_Hit	1.08696	1.15588	0.100051	0.498915	Not_Hit	1.03425	1.05274	0.0516079	0.801585	Not_Hit
YBR126C	TPS1	Synthase subunit of trehalose-6-P synthase/phosphatase complex; synthesizes the storage carbohydrate trehalose, which is critically important for survival of long-term desiccation; also found in a monomeric form; expression is induced by the stress response and repressed by the Ras-cAMP pathway; protein abundance increases in response to DNA replication stress and in response to prolonged exposur…	0.949603	0.965499	0.610605	Not affected	0.971726	0.965604	0.0262948	0.0340554	Not_Hit	0.900667	0.951574	0.0818694	0.000213268	Not_Hit	0.92372	0.97285	0.0701793	0.00890424	Not_Hit
YBR126W-A	MEO1	Putative protein of unknown function; identified by gene-trapping, microarray analysis, and genome-wide homology searches; mRNA identified as translated by ribosome profiling data; SWAT-GFP, seamless-GFP and mCherry fusion proteins localize to the endoplasmic reticulum; partially overlaps the dubious ORF YBR126W-B	1.00858	1.09538	0.0155148	Not affected	1.0027	1.04303	-0.0552739	0.0406809	Not_Hit	1.03008	1.07631	-0.0349363	0.187552	Not_Hit	1.0117	1.04536	-0.0615099	0.0334864	Not_Hit
YBR127C	VMA2	Subunit B of V1 peripheral membrane domain of vacuolar H+-ATPase; electrogenic proton pump found throughout the endomembrane system; contains nucleotide binding sites; also detected in the cytoplasm; protein abundance increases in response to DNA replication stress; human homolog ATP6V1B1, implicated in autosomal-recessive distal renal tubular acidosis (RTA) with sensorineural deafness, complemen…	0.985867	0.701275	8.35861e-05	Impaired fitness	1.02239	0.865272	0.142748	0.000323176	Not_Hit	0.988083	0.841315	0.147025	6.27355e-05	Not_Hit	1.04428	0.849583	0.121147	1.42075e-05	Not_Hit
YBR128C	ATG14	Autophagy-specific subunit of phosphatidylinositol 3-kinase complex I; Atg14p targets complex I to the phagophore assembly site (PAS); required for localizing additional ATG proteins to the PAS; required for overflow degradation of misfolded proteins when ERAD is saturated; homolog of human Barkor; other members are Vps34, Vps15, and Vps30p	0.983995	0.972905	0.23055	Not affected	0.990855	0.986358	0.0346001	0.0678144	Not_Hit	0.983274	1.01538	0.0718432	0.302838	Not_Hit	0.977053	1.01873	0.0560015	0.0543676	Not_Hit
YBR129C	OPY1	Protein of unknown function; overproduction blocks cell cycle arrest in the presence of mating pheromone; the authentic, non-tagged protein is detected in highly purified mitochondria in high-throughput studies	1.11926	1.23839	0.00709566	Not affected	1.07245	1.27013	-0.0492744	0.34301	Not_Hit	1.09475	1.19884	-0.156632	0.0139349	Not_Hit	1.14633	1.30034	-0.119776	0.0857194	Not_Hit
YBR130C	SHE3	Protein adaptor between Myo4p and the She2p-mRNA complex; part of the mRNA localization machinery that restricts accumulation of certain proteins to the bud; also required for cortical ER inheritance	1.00172	0.96949	0.00490496	Not affected	0.978981	1.01161	0.0616545	0.0236434	Not_Hit	0.98503	1.00994	0.0509576	0.0781923	Not_Hit	0.945342	0.972068	0.0569386	0.0201563	Not_Hit
YBR131W	CCZ1	Subunit of a heterodimeric guanine nucleotide exchange factor (GEF); subunit of the Mon1-Ccz1 GEF complex, which stimulates nucleotide exchange and activation of Ypt7p, a Rab family GTPase involved in membrane tethering and fusion events at the late endosome and vacuole; GEF activity is stimulated by membrane association and anionic phospholipids; involved in localizing Ypt7p to the vacuolar memb…	0.975622	0.970911	0.766631	Not affected	0.97123	0.958854	0.00839006	0.615642	Not_Hit	0.963136	1.02122	0.068381	0.0530543	Not_Hit	0.984758	0.987668	0.0419789	0.108633	Not_Hit
YBR132C	AGP2	Plasma membrane regulator of high affinity polyamine and carnitine transport; has similarity to transporters but lacks transport activity; may act as a sensor that transduces environmental signals; has a positive or negative regulatory effect on transcription of many transporter genes; null mutant is cycloheximide (CHX) resistant; ubiquitinated Agp2p is rapidly degraded in a Brp1p-dependent manne…	0.971318	1.01763	0.0218136	Not affected	1.0122	1.00194	-0.0381765	0.541203	Not_Hit	1.19096	1.09385	-0.129879	0.246643	Not_Hit	0.986347	0.992191	-0.00423678	0.924577	Not_Hit
YBR133C	HSL7	Protein arginine N-methyltransferase; exhibits septin and Hsl1p-dependent localization to the bud neck in budded cells and periodic Hsl1p-dependent phosphorylation; required with Hsl1p, and Elm1p for the mother-bud neck recruitment, phosphorylation, and degradation of Swe1p; responsible for symmetric dimethylation of histone H4 on Arg3; relocalizes away from bud neck upon DNA replication stress; …	1.08506	1.22885	0.00358787	Not affected	1.12033	1.2265	-0.145752	0.0543768	Not_Hit	1.0654	1.10449	-0.204449	0.0101112	Not_Hit	1.07755	1.1455	-0.173272	0.011481	Not_Hit
YBR135W	CKS1	Cyclin-dependent protein kinase regulatory subunit and adaptor; interacts with Cdc28p (aka Cdk1p); required for G1/S and G2/M phase transitions and budding; mediates phosphorylation and degradation of Sic1p; modulates proteolysis of M-phase targets through interactions with the proteasome; role in transcriptional regulation, recruiting proteasomal subunits to target gene promoters; human homologs…	0.951101	1.0491	1.20927e-05	Not affected	0.981855	1.01445	-0.0180318	0.386507	Not_Hit	0.962156	0.94041	-0.071864	0.00013841	Not_Hit	0.995637	1.02085	-0.0229031	0.0458968	Not_Hit
YBR137W		Protein with a role in ER delivery of tail-anchored membrane proteins; interacts with Sgt2p; binds to the TRC complex, which inserts proteins into the ER membrane; interacts with Msn5p karyopherin; YBR137W is not an essential gene	0.951593	0.955227	0.493644	Not affected	0.940744	0.925083	0.0258957	0.0677926	Not_Hit	0.938715	0.970275	0.0669402	0.00146904	Not_Hit	0.957658	0.975458	0.0606903	0.0361254	Not_Hit
YBR138C		Cytoplasmic protein of unknown function; APCC(Cdh1) substrate; potentially phosphorylated by Cdc28p; YBR138C is not an essential gene	0.998254	0.97447	0.0238327	Not affected	0.982015	0.989376	0.0335603	0.102683	Not_Hit	0.991854	1.02448	0.0535542	0.122295	Not_Hit	0.984822	1.01668	0.0582412	0.000826046	Not_Hit
YBR139W		Vacuolar serine-type carboxypeptidase; involved, along with functional homolog Prc1p, in vacuolar zymogen activation, breakdown of the autophagic body, and autophagosome-dependent protein synthesis; role in phytochelatin synthesis; localizes to the vacuole lumen; expression induced by nitrogen limitation in a GLN3, GAT1-independent manner; N-glycosylated	0.957253	0.966492	0.969237	Not affected	0.977942	0.977865	0.0327266	0.0856631	Not_Hit	0.967662	0.968461	0.0334498	0.361935	Not_Hit	0.970412	0.973704	0.0347915	0.00815618	Not_Hit
YBR140C	IRA1	GTPase-activating protein; negatively regulates RAS by converting it from GTP- to the GDP-bound inactive form, required for reducing cAMP levels under nutrient limiting conditions, mediates membrane association of adenylate cyclase; mutations cause catalase T deficiency, defective glycogen synthesis and defective trehalose accumulation; IRA1 has a paralog, IRA2, that arose from the whole genome d…	0.948291	0.668691	2.12036e-07	Impaired fitness	0.919275	0.839555	0.226188	0.000112473	Not_Hit	1.13505	0.75879	-0.00462088	0.805687	Not_Hit	0.980162	0.725577	0.0670502	7.2563e-05	Not_Hit
YBR141C	BMT2	Nucleolar S-adenosylmethionine-dependent rRNA methyltransferase; methylates adenine (m1A) of large subunit (LSU) rRNA at position 2142; belongs to Rossmann fold superfamily; null mutant exhibits abnormal lipid metabolic phenotype; not an essential gene	1.09764	1.14753	0.0461108	Not affected	1.06572	1.21487	-0.0126744	0.591714	Not_Hit	1.11555	1.15414	-0.133691	0.0106845	Not_Hit	1.05853	1.14897	-0.0615174	0.0289857	Not_Hit
YBR142W	MAK5	Essential nucleolar protein; putative DEAD-box RNA helicase required for maintenance of M1 dsRNA virus; involved in biogenesis of large (60S) ribosomal subunits	0.979168	0.43789	0.000181449	Impaired fitness	0.968588	0.425757	0.00128643	0.441864	Not_Hit	0.973464	0.442707	0.0135823	0.325306	Not_Hit	0.979812	0.459563	0.0296039	0.0160637	Not_Hit
YBR143C	SUP45	Polypeptide release factor (eRF1) in translation termination; mutant form acts as a recessive omnipotent suppressor; methylated by Mtq2p-Trm112p in ternary complex eRF1-eRF3-GTP; mutation of methylation site confers resistance to zymocin; has a role in cytokinesis through interaction with Mlc1p	0.922279	0.440723	2.72329e-06	Impaired fitness	0.974717	0.582015	0.150096	4.07239e-07	Not_Hit	1.0655	0.667211	0.196481	7.04134e-06	Not_Hit	0.994482	0.408781	-0.031467	0.0143084	Not_Hit
YBR144C		Putative protein of unknown function; conserved across S. cerevisiae strains; YBR144C is not an essential gene	0.951501	0.966397	0.464766	Not affected	0.983479	0.948152	-0.00306855	0.666247	Not_Hit	0.981221	0.93632	-0.00899016	0.359145	Not_Hit	0.967883	0.918645	-0.0116352	0.723541	Not_Hit
YBR145W	ADH5	Alcohol dehydrogenase isoenzyme V; involved in ethanol production; ADH5 has a paralog, ADH1, that arose from the whole genome duplication	1.16013	1.12428	0.304425	Not affected	1.13007	1.19128	-0.120182	0.137263	Not_Hit	1.27784	1.23508	-0.235367	0.131107	Not_Hit	1.09155	1.10732	-0.0965932	0.151408	Not_Hit
YBR147W	RTC2	Putative vacuolar membrane transporter for cationic amino acids; likely contributes to amino acid homeostasis by exporting cationic amino acids from the vacuole; positive regulation by Lys14p suggests that lysine may be the primary substrate; member of the PQ-loop family, with seven transmembrane domains; similar to mammalian PQLC2 vacuolar transporter; RTC2 has a paralog, YPQ1, that arose from t…	0.99623	0.955873	0.0635964	Not affected	0.94602	0.958266	0.049272	0.00177778	Not_Hit	0.959023	0.970639	0.0450638	0.209426	Not_Hit	0.979262	0.973821	0.0300631	0.0278617	Not_Hit
YBR148W	YSW1	Protein required for normal prospore membrane formation; interacts with Gip1p, which is the meiosis-specific regulatory subunit of the Glc7p protein phosphatase; expressed specifically in spores and localizes to the prospore membrane; YSW1 has a paralog, SPO21, that arose from the whole genome duplication	0.958427	0.975572	0.532758	Not affected	0.966275	0.957978	0.0213266	0.261319	Not_Hit	0.980555	0.936774	-0.0187591	0.603638	Not_Hit	0.962189	0.965235	0.0430958	0.177273	Not_Hit
YBR149W	ARA1	NADP+ dependent arabinose dehydrogenase; involved in carbohydrate metabolism; purified as homodimer; naturally occurs with a N-terminus degradation product	0.976091	0.954307	0.0780315	Not affected	0.967478	0.971281	0.0451196	0.0162648	Not_Hit	0.997352	0.969395	0.0200158	0.290626	Not_Hit	0.978528	0.979049	0.0452193	0.0956992	Not_Hit
YBR150C	TBS1	Protein of unknown function; the authentic, non-tagged protein is detected in highly purified mitochondria in high-throughput studies; associates with rDNA chromatin in vivo; TBS1 has a paralog, HAL9, that arose from the whole genome duplication	1.09661	1.12631	0.726841	Not affected	1.15294	1.42298	0.123449	0.279079	Not_Hit	1.17949	1.44657	0.117579	0.419753	Not_Hit	1.14389	1.16261	-0.141252	0.322471	Not_Hit
YBR151W	APD1	2Fe-2S cytosolic protein of unknown function; bishistidinyl coordinated, non-Rieske [2Fe-2S] cluster containing thiredoxin-like ferredoxin; required for normal localization of actin patches and for normal tolerance of sodium ions and hydrogen peroxide; green fluorescent protein (GFP)-fusion protein localizes to both the nucleus and the cytoplasm; homologous to AIM32	0.901985	1.0114	0.00948933	Not affected	0.947984	0.995332	0.0345837	0.0802485	Not_Hit	0.80815	0.793953	-0.0331274	0.350166	Not_Hit	0.971796	1.00084	0.0179421	0.538809	Not_Hit
YBR152W	SPP381	mRNA splicing factor, component of U4/U6.U5 tri-snRNP; interacts genetically and physically with Prp38p; relocalizes to the cytosol in response to hypoxia; temperature-sensitive phenotype of prp38-1 mutant can be suppressed by human homolog of SPP381, MFAP1	1.09742	1.01779	0.0499724	Not affected	1.1379	1.13438	-0.0285493	0.705005	Not_Hit	1.07106	1.21032	0.08474	0.0768319	Not_Hit	1.08598	1.15548	0.0495422	0.485097	Not_Hit
YBR153W	RIB7	Diaminohydroxyphoshoribosylaminopyrimidine deaminase; catalyzes the second step of the riboflavin biosynthesis pathway	0.953567	0.912043	0.0205292	Not affected	0.984158	0.911482	0.0102832	0.163857	Not_Hit	0.990532	0.915628	0.0277559	0.351725	Not_Hit	0.967362	0.889448	-0.00518939	0.995231	Not_Hit
YBR155W	CNS1	TPR-containing co-chaperone; binds both Hsp82p (Hsp90) and Ssa1p (Hsp70); stimulates ATPase activity of Ssa1p; ts mutants reduce Hsp82p function, overexpression suppresses phenotypes of HSP82 ts allele and cpr7 deletion; human homolog TTC4 complements yeast cns1 mutant	0.96927	0.548563	1.33069e-06	Impaired fitness	0.962505	0.777672	0.245245	0.000410907	Not_Hit	0.970705	0.693838	0.166048	0.000117966	Not_Hit	0.966898	0.603414	0.0770038	0.00131047	Not_Hit
YBR157C	ICS2	Protein of unknown function; null mutation does not confer any obvious defects in growth, spore germination, viability, or carbohydrate utilization	0.835547	0.87591	0.0297991	Not affected	0.948948	0.928743	0.0971274	0.000178699	Not_Hit	1.04055	1.00909	0.104788	0.0995366	Not_Hit	0.880816	1.02632	0.254979	3.19479e-05	Not_Hit
YBR158W	AMN1	Modulator of cell separation and mitotic exit; inhibits separation through Ub-dependent Ace2p proteolysis; part of a daughter-specific switch induced by the mitotic exit network that inhibits exit and resets the cell cycle after the execution of MEN function, blocking Tem1p and Cdc15 association; required for chromosome stability and multiple mitotic checkpoints; regulated by SCF; haploid transcr…	1.12435	1.20968	0.23022	Not affected	1.09679	1.18497	-0.136946	0.2701	Not_Hit	1.09898	1.11738	-0.19807	0.161276	Not_Hit	1.13101	1.13891	-0.214876	0.110242	Not_Hit
YBR159W	IFA38	Microsomal beta-keto-reductase; contains oleate response element (ORE) sequence in the promoter region; mutants exhibit reduced VLCFA synthesis, accumulate high levels of dihydrosphingosine, phytosphingosine and medium-chain ceramides	1.0918	0.62365	0.000372864	Impaired fitness	1.18632	0.999853	0.259529	0.00332917	Not_Hit	1.11233	0.869823	0.168635	0.00563223	Not_Hit	1.03597	0.644667	-0.0030669	0.880155	Not_Hit
YBR160W	CDC28	Cyclin-dependent kinase (CDK) catalytic subunit; master regulator of mitotic and meiotic cell cycles; alternately associates with G1, S, G2/M phase cyclins, which provide substrate specificity; regulates metabolism, basal transcription, chromosome dynamics, growth and morphogenesis; transcript induction in osmostress involves antisense RNA; human homologs CDK1, CDK2, CDK3 can complement yeast con…	1.02221	0.437589	1.96379e-08	Impaired fitness	1.09419	0.305478	-0.173261	0.0043973	Not_Hit	1.05886	0.377651	-0.0856755	0.0091859	Not_Hit	1.08322	0.464816	-0.0129678	0.721866	Not_Hit
YBR161W	CSH1	Mannosylinositol phosphorylceramide (MIPC) synthase catalytic subunit; forms a complex with regulatory subunit Csg2p; function in sphingolipid biosynthesis is overlapping with that of Sur1p; CSH1 has a paralog, SUR1, that arose from the whole genome duplication	0.950628	0.964045	0.207793	Not affected	0.956784	0.908982	-0.00990379	0.41466	Not_Hit	0.947248	0.94335	0.0271877	0.071097	Not_Hit	0.940887	0.956764	0.0511206	0.0199603	Not_Hit
YBR162C	TOS1	Covalently-bound cell wall protein of unknown function; identified as a cell cycle regulated SBF target gene; deletion mutants are highly resistant to treatment with beta-1,3-glucanase; has sequence similarity to YJL171C	0.969245	0.970922	0.712309	Not affected	0.984027	1.00132	0.0488633	0.13559	Not_Hit	0.991758	0.971872	0.00256591	0.637701	Not_Hit	0.990306	0.983922	0.022455	0.133148	Not_Hit
YBR162W-A	YSY6	Protein of unknown function; expression suppresses a secretory pathway mutation in E. coli; has similarity to the mammalian RAMP4 protein involved in secretion	0.989274	0.969528	0.363694	Not affected	0.969919	0.994422	0.0541525	0.0480762	Not_Hit	0.95049	0.952276	0.0233289	0.54595	Not_Hit	0.952199	0.993387	0.0584709	0.0118794	Not_Hit
YBR163W	EXO5	Mitochondrial 5'-3' exonuclease and sliding exonuclease; required for mitochondrial genome maintenance; distantly related to the RecB nuclease domain of bacterial RecBCD recombinases; may be regulated by the transcription factor Ace2	1.00229	1.03007	0.0267058	Not affected	0.943772	1.01485	0.0335781	0.125485	Not_Hit	0.942271	0.997634	0.0241939	0.00667592	Not_Hit	0.98636	1.02603	0.0154545	0.286232	Not_Hit
YBR164C	ARL1	Soluble GTPase with a role in regulation of membrane traffic; regulates potassium influx; role in membrane organization at trans-Golgi network; required for delivery of Atg9p to the phagophore assembly site during autophagy under high temperature stress; required with Ypt6p for starvation-induced autophagy; required for the CVT pathway under non-starvation conditions; G protein of the Ras superfa…	1.02363	0.927663	0.0477318	Not affected	1.02593	0.941256	-0.0100375	0.654433	Not_Hit	0.962894	0.934589	0.0443742	0.214006	Not_Hit	1.02749	0.954445	-0.00509535	0.435793	Not_Hit
YBR165W	UBS1	Ubiquitin-conjugating enzyme suppressor that regulates Cdc34p; functions as a general positive regulator of Cdc34p activity; nuclear protein that may represent a link between nucleocytoplasmic transport and ubiquitin ligase activity	0.977221	1.02233	0.0488956	Not affected	0.992145	0.958826	-0.0554748	0.0238652	Not_Hit	1.00172	1.00382	-0.0115735	0.55313	Not_Hit	1.0134	1.02792	-0.0170639	0.847622	Not_Hit
YBR166C	TYR1	Prephenate dehydrogenase involved in tyrosine biosynthesis; expression is dependent on phenylalanine levels	1.09523	1.01659	0.0988306	Not affected	1.12397	0.737347	-0.405334	0.000974924	Hit	1.14252	1.00502	-0.156659	0.123203	Not_Hit	1.17856	1.02171	-0.16295	0.048418	Not_Hit
YBR167C	POP7	Subunit of RNase MRP, nuclear RNase P and telomerase; forms a soluble heterodimer with Pop6p that binds P3 domain of RNase MRP and RNase P RNAs; RNase MRP cleaves pre-rRNA, nuclear RNase P cleaves tRNA precursors to generate mature 5' ends and facilitates turnover of nuclear RNAs, while telomerase replenishes telomeric DNA	0.940837	0.872673	0.00323272	Not affected	0.973884	0.901502	0.0308079	0.0930104	Not_Hit	0.963612	0.864967	0.0171391	0.322828	Not_Hit	0.977443	0.874693	0.0184291	0.394957	Not_Hit
YBR168W	PEX32	Peroxisomal integral membrane protein; involved in negative regulation of peroxisome size; partially functionally redundant with Pex31p; genetic interactions suggest action at a step downstream of steps mediated by Pex28p and Pex29p	0.991792	1.05449	0.0412118	Not affected	0.958706	0.980678	-0.0238369	0.220803	Not_Hit	0.966898	0.984168	-0.0510056	0.228417	Not_Hit	0.981549	1.00892	-0.020558	0.510216	Not_Hit
YBR169C	SSE2	Member of Hsp110 subclass of the heat shock protein 70 (HSP70) family; serves as nucleotide exchange factor to load ATP onto the SSA class of cytosolic Hsp70s; may be involved in protein folding; localized to the cytoplasm; SSE2 has a paralog, SSE1, that arose from the whole genome duplication	0.985989	0.988839	0.500259	Not affected	0.970188	1.04013	0.0740642	0.078843	Not_Hit	0.978295	0.967459	-0.013556	0.817747	Not_Hit	1.00446	1.01731	0.00624362	0.632909	Not_Hit
YBR170C	NPL4	Substrate-recruiting cofactor of the Cdc48p-Npl4p-Ufd1p segregase; K48-specific Ub chain binding receptor that assists Cdc48p in the dislocation of misfolded, polyubiquitinated ERAD substrates destined for proteasomal degradation; role in regulated destruction of ER membrane proteins, like HMG-CoA reductase (Hmg1/2p), cytosolic proteins (Fbp1p) and mislocalized proteins (Cse4p); mobilizes membran…	0.975101	0.607517	2.74451e-05	Impaired fitness	1.05351	0.421967	-0.23428	0.000129154	Hit	1.00712	0.56675	-0.04544	0.0176324	Not_Hit	0.981145	0.45769	-0.125766	0.00146718	Not_Hit
YBR171W	SEC66	Non-essential subunit of Sec63 complex; with Sec61 complex, Kar2p/BiP and Lhs1p forms a channel competent for SRP-dependent and post-translational SRP-independent protein targeting and translocation into the ER; other members are Sec63p, Sec62p, and Sec72p	0.996065	0.990014	0.583606	Not affected	0.978314	1.02888	0.060311	0.0451645	Not_Hit	0.985262	0.414955	-0.559322	0.000121958	Hit	0.986876	0.931148	-0.0573941	0.0790937	Not_Hit
YBR172C	SMY2	GYF domain protein; involved in COPII vesicle formation; regulates Cdc48p function in transcription stress response; interacts with the Sec23p/Sec24p subcomplex; overexpression suppresses the temperature sensitivity of a myo2 mutant; homologous to human GIGYF1 and GIGYF2; similar to S. pombe Mpd2; SMY2 has a paralog, SYH1, that arose from the whole genome duplication	0.953562	0.954808	0.883133	Not affected	0.939621	0.933072	0.0358153	0.105157	Not_Hit	0.968886	0.996338	0.0653983	0.046278	Not_Hit	0.959439	0.986372	0.0732079	0.0330261	Not_Hit
YBR173C	UMP1	Chaperone required for correct maturation of the 20S proteasome; short-lived chaperone; may inhibit premature dimerization of proteasome half-mers; degraded by proteasome upon completion of its assembly	0.893975	0.820456	0.0515813	Not affected	0.945053	0.748854	-0.0335705	0.0507291	Not_Hit	0.895262	0.734188	0.000637031	0.929419	Not_Hit	0.941869	0.828533	0.0570538	0.0735339	Not_Hit
YBR175W	SWD3	Essential subunit of the COMPASS (Set1C) complex; COMPASS methylates histone H3 on lysine 4 and is required in transcriptional silencing near telomeres; WD40 beta propeller superfamily member and ortholog of mammalian WDR5	0.955356	0.918009	0.0243495	Not affected	1.00107	0.986549	0.0689731	0.00727033	Not_Hit	0.956044	0.784717	-0.0886211	3.74553e-05	Not_Hit	0.930125	0.841973	-0.0168243	0.441491	Not_Hit
YBR176W	ECM31	Ketopantoate hydroxymethyltransferase; required for pantothenic acid biosynthesis, converts 2-oxoisovalerate into 2-dehydropantoate	1.00441	1.01224	0.542952	Not affected	1.00424	0.969605	-0.036341	0.13494	Not_Hit	0.995424	0.986033	-0.0252672	0.079422	Not_Hit	1.00655	0.99893	-0.0301271	0.469557	Not_Hit
YBR177C	EHT1	Octanoyl-CoA:ethanol acyltransferase; also functions as thioesterase; plays a minor role in medium-chain fatty acid ethyl ester biosynthesis; localizes to lipid particles and the mitochondrial outer membrane; EHT1 has a paralog, EEB1, that arose from the whole genome duplication	0.965718	0.954645	0.0344836	Not affected	0.972375	0.958794	0.0361291	0.0554864	Not_Hit	0.957155	0.98163	0.0733789	0.00595602	Not_Hit	0.950667	0.977945	0.0703958	0.00511901	Not_Hit
YBR179C	FZO1	Mitofusin, protein involved in mitochondrial outer membrane fusion; role in mitochondrial genome maintenance; efficient tethering and degradation of Fzo1p requires an intact N-terminal GTPase domain; targeted for destruction by the ubiquitin ligase SCF-Mdm30p and the cytosolic ubiquitin-proteasome system; activity regulated by ubiquitylation at conserved lysine residues and by deubiquitylases Ubp…	0.940234	0.870588	0.0555301	Not affected	0.932567	0.888353	0.0765306	0.0473159	Not_Hit	0.842257	0.851706	0.113117	0.0188585	Not_Hit	0.976212	0.859573	0.0234494	0.946281	Not_Hit
YBR181C	RPS6B	Protein component of the small (40S) ribosomal subunit; homologous to mammalian ribosomal protein S6, no bacterial homolog; phosphorylated on S233 by Ypk3p in a TORC1-dependent manner, and on S232 in a TORC1/2-dependent manner by Ypk1/2/3p; RPS6B has a paralog, RPS6A, that arose from the whole genome duplication	0.960766	0.830348	9.82403e-06	Not affected	0.943631	0.830553	0.0413101	0.0811417	Not_Hit	0.934186	0.8043	0.0137627	0.841276	Not_Hit	0.952415	0.85734	0.0659264	0.0211094	Not_Hit
YBR182C	SMP1	MADS-box transcription factor involved in osmotic stress response; SMP1 has a paralog, RLM1, that arose from the whole genome duplication	1.05373	1.1227	0.107929	Not affected	1.06437	1.08053	-0.114662	0.162752	Not_Hit	1.09167	1.1529	-0.0734729	0.367221	Not_Hit	1.04161	1.08763	-0.0819644	0.14295	Not_Hit
YBR182C-A		Putative protein of unknown function; identified by gene-trapping, microarray-based expression analysis, and genome-wide homology searching	0.990104	1.02456	0.199953	Not affected	0.985469	0.992889	-0.0168458	0.352382	Not_Hit	0.992582	1.00312	-0.0260485	0.399186	Not_Hit	0.994652	0.999717	-0.0239843	0.343019	Not_Hit
YBR183W	YPC1	Alkaline ceramidase; also has reverse (CoA-independent) ceramide synthase activity; catalyzes both breakdown and synthesis of phytoceramide; overexpression confers fumonisin B1 resistance; YPC1 has a paralog, YDC1, that arose from the whole genome duplication	0.96807	0.964137	0.874015	Not affected	0.951977	0.960735	0.0458588	0.00554423	Not_Hit	0.971056	0.951134	0.0148945	0.407597	Not_Hit	1.00377	0.978462	0.00954632	0.797967	Not_Hit
YBR184W		Putative protein of unknown function; YBR184W is not an essential gene	0.782999	0.671101	0.000312579	Not affected	0.782606	0.647799	0.122588	2.12547e-05	Not_Hit	0.800506	0.856913	0.320958	1.12273e-06	Not_Hit	0.717642	0.799849	0.320296	3.1817e-06	Not_Hit
YBR185C	MBA1	Membrane-associated mitoribosome receptor; involved along with Dpi29p in the cotranslational insertion of nascent polypeptide chains into the inner mitochondrial membrane; associates with nascent polypeptide chains; interacts with Mdm38p and may recruit mRNA-specific translational activators to the mitoribosome; null mutant displays decreased tolerance to mistranslation-induced proteotoxic stress…	0.969552	0.967981	0.82553	Not affected	0.984621	0.973018	0.0173064	0.299035	Not_Hit	0.960162	0.946334	0.0207836	0.0386701	Not_Hit	0.998367	0.969944	-0.00474754	0.596034	Not_Hit
YBR186W	PCH2	Hexameric ring ATPase that remodels chromosome axis protein Hop1p; nucleolar component of the pachytene checkpoint, which prevents chromosome segregation when recombination and chromosome synapsis are defective; also represses meiotic interhomolog recombination in rDNA; required for meiotic double-stranded break formation	0.951026	0.932165	0.288178	Not affected	0.962289	0.912615	0.0111592	0.265332	Not_Hit	0.987686	1.0009	0.076072	0.22248	Not_Hit	0.946731	0.972657	0.0926667	0.000545588	Not_Hit
YBR187W	GDT1	Calcium and manganese transporter with higher affinity for Ca2+; involved in Ca2+ and Mn2+ homeostasis; localizes to the cis- and medial-Golgi apparatus; GFP-fusion localizes to the vacuole; required for the Mn2+-dependent function of glycosylation enzymes; TMEM165, a human ortholog linked to Congenital Disorders of Glycosylation, functionally complements the null allele; expression pattern and p…	0.791422	0.932781	0.00448456	Not affected	0.8731	0.87641	0.0529923	0.000739939	Not_Hit	0.925258	0.948086	0.0903984	0.0329086	Not_Hit	0.82014	0.8808	0.109279	0.000603452	Not_Hit
YBR188C	NTC20	Member of the NineTeen Complex (NTC); this complex contains Prp19p and stabilizes U6 snRNA in catalytic forms of the spliceosome containing U2, U5, and U6 snRNAs	1.08085	1.21685	0.0134696	Not affected	1.08867	1.30758	-0.0185481	0.91062	Not_Hit	1.07124	1.21903	-0.0837543	0.418581	Not_Hit	1.01833	1.26883	0.029483	0.519346	Not_Hit
YBR189W	RPS9B	Protein component of the small (40S) ribosomal subunit; homologous to mammalian ribosomal protein S9 and bacterial S4; RPS9B has a paralog, RPS9A, that arose from the whole genome duplication	0.880286	0.944792	0.0170327	Not affected	0.758646	0.898272	0.178293	0.00366057	Not_Hit	0.68742	0.680433	0.0286438	0.131475	Not_Hit	0.893713	0.980762	0.11795	0.000937362	Not_Hit
YBR191W-A		Dubious open reading frame; unlikely to encode a functional protein, based on available experimental and comparative sequence data	0.952009	0.917873	0.236294	Not affected	0.839476	0.856058	0.0645536	0.0696125	Not_Hit	0.866838	0.900517	0.079852	0.0651521	Not_Hit	0.948078	0.989345	0.107906	0.00933	Not_Hit
YBR192W	RIM2	Mitochondrial pyrimidine nucleotide transporter; imports pyrimidine nucleoside triphosphates and exports pyrimidine nucleoside monophosphates; member of the mitochondrial carrier family	1.02838	1.03543	0.27308	Not affected	0.915791	0.83206	-0.118665	0.0567783	Not_Hit	0.97667	0.969496	-0.0418536	0.0151386	Not_Hit	1.02346	1.03379	-0.0239577	0.0972599	Not_Hit
YBR193C	MED8	Subunit of the RNA polymerase II mediator complex; associates with core polymerase subunits to form the RNA polymerase II holoenzyme; essential for transcriptional regulation	0.815363	0.170752	1.09032e-10	Impaired fitness	0.833463	0.1665	0.0226769	0.0328511	Not_Hit	0.670555	0.126793	0.0134194	0.0514835	Not_Hit	0.879471	0.202976	0.052829	0.00222204	Not_Hit
YBR194W	AIM4	Protein proposed to be associated with the nuclear pore complex; null mutant is viable, displays elevated frequency of mitochondrial genome loss and is sensitive to freeze-thaw stress	1.074	1.21248	0.0146428	Not affected	1.09961	1.31801	-0.0268824	0.594667	Not_Hit	1.1559	1.37306	-0.0355948	0.756666	Not_Hit	1.10054	1.23938	-0.0954154	0.165138	Not_Hit
YBR195C	MSI1	Subunit of chromatin assembly factor I (CAF-1); chromatin assembly by CAF-1 affects multiple processes including silencing at telomeres, mating type loci, and rDNA; maintenance of kinetochore structure; deactivation of DNA damage checkpoint after DNA repair; chromatin dynamics during transcription; and repression of divergent noncoding transcription; Msi1p localizes to nucleus and cytoplasm and i…	0.986979	0.932973	0.058081	Not affected	0.975135	0.820767	-0.110274	0.0451994	Not_Hit	0.987255	0.935136	0.0467109	0.575992	Not_Hit	0.996381	1.00426	0.0521864	0.107232	Not_Hit
YBR196C	PGI1	Glycolytic enzyme phosphoglucose isomerase; catalyzes the interconversion of glucose-6-phosphate and fructose-6-phosphate; required for cell cycle progression and completion of the gluconeogenic events of sporulation	0.810861	0.696396	0.00592345	Not affected	0.892291	1.15289	0.531512	5.66365e-05	Not_Hit	0.614207	0.749328	0.328733	0.00809251	Not_Hit	0.993984	0.901764	0.217742	0.000211422	Not_Hit
YBR196C-B		Putative protein of unknown function; identified by expression profiling and mass spectrometry	1.01125	0.986129	0.290927	Not affected	1.03617	1.02616	0.00399237	0.766884	Not_Hit	1.04648	1.03781	0.0054022	0.933063	Not_Hit	1.0245	1.01181	0.00143512	0.971192	Not_Hit
YBR197C		Protein of unknown function; green fluorescent protein (GFP)-fusion protein localizes to the cytoplasm and nucleus; YBR197C is not an essential gene; relative distribution to the nucleus increases upon DNA replication stress; YBR197C has a paralog, YPL077C, that arose from the whole genome duplication	0.981735	0.951866	0.0685415	Not affected	0.969823	0.953364	0.0211052	0.250789	Not_Hit	1.05763	0.947403	-0.0590797	0.273347	Not_Hit	0.98759	0.989928	0.0497829	0.0829765	Not_Hit
YBR198C	TAF5	Subunit (90 kDa) of TFIID and SAGA complexes; involved in RNA polymerase II transcription initiation and in chromatin modification	0.958013	0.267309	6.77717e-08	Impaired fitness	1.07335	0.448291	0.161341	0.00774636	Not_Hit	1.01378	0.40031	0.131196	0.0323821	Not_Hit	0.971867	0.282452	0.0251415	0.400414	Not_Hit
YBR199W	KTR4	Glycosyltransferase involved in protein glycosylation; transfers GDP-mannose to methyl-alpha-mannoside in vitro; member of the KRE2/MNT1 mannosyltransferase family of type II membrane proteins with a short cytoplasmic N-terminus, a membrane-spanning region and a highly conserved catalytic lumenal domain	0.985384	1.02565	0.194279	Not affected	0.986494	0.985272	-0.0266881	0.453223	Not_Hit	0.989297	0.987719	-0.0227549	0.450078	Not_Hit	1.00832	1.00217	-0.0323367	0.39888	Not_Hit
YBR200W	BEM1	Protein containing SH3-domains; involved in establishing cell polarity and morphogenesis; functions as a scaffold protein for complexes that include Cdc24p, Ste5p, Ste20p, and Rsr1p	0.963616	0.753079	0.000509859	Impaired fitness	0.984356	0.889845	0.144149	0.00157535	Not_Hit	0.995724	0.719524	-0.0375505	0.336817	Not_Hit	0.966631	0.78941	0.0613638	0.0392892	Not_Hit
YBR200W-A		Putative protein of unknown function; identified by fungal homology and RT-PCR	1.00398	0.963237	0.0174865	Not affected	0.961368	0.981215	0.0634711	0.145182	Not_Hit	0.999822	0.978294	-0.00900584	0.547985	Not_Hit	0.982638	0.97955	0.0245608	0.0297964	Not_Hit
YBR201C-A		Mitochondrial protein of unknown function	0.985384	0.975199	0.588186	Not affected	0.938684	1.00862	0.0924573	0.00821505	Not_Hit	0.967476	0.984296	0.0449508	0.213357	Not_Hit	0.99614	0.995105	0.046292	0.120633	Not_Hit
YBR201W	DER1	ER membrane protein that promotes export of misfolded polypeptides; required for ER-associated protein degradation of misfolded or unassembled proteins; initiates export of aberrant polypeptides from ER lumen by threading them into ER membrane and routing them to Hrd1p for ubiquitination; function normally requires N-terminal acetylation by NatB; N- and C- termini protrude into cytoplasm; similar…	1.06557	1.06684	0.95583	Not affected	1.02784	1.06564	-0.0307316	0.0210301	Not_Hit	1.00104	1.00501	-0.0750412	0.019807	Not_Hit	1.06499	1.07095	-0.0558789	0.00213955	Not_Hit
YBR202W	MCM7	Component of the Mcm2-7 hexameric helicase complex; MCM2-7 primes origins of DNA replication in G1 and becomes an active ATP-dependent helicase that promotes DNA melting and elongation in S-phase; forms an Mcm4p-6p-7p subcomplex	1.00028	0.969768	0.155099	Not affected	0.969525	0.956974	0.00653413	0.621716	Not_Hit	0.959731	0.993683	0.061617	0.076712	Not_Hit	1.00715	1.00091	0.0207118	0.122567	Not_Hit
YBR203W	COS111	Protein required for antifungal drug ciclopirox olamine resistance; not related to the subtelomerically-encoded COS family; the authentic, non-tagged protein is detected in highly purified mitochondria in high-throughput studies	0.962837	1.03439	0.0107559	Not affected	1.00053	1.05614	0.028299	0.538814	Not_Hit	0.965226	0.978377	-0.00165403	0.536665	Not_Hit	0.981734	1.02851	0.0144761	0.375128	Not_Hit
YBR204C	LDH1	Serine hydrolase; exhibits active esterase plus weak triacylglycerol lipase activities; proposed role in lipid homeostasis, regulating phospholipid and non-polar lipid levels and required for mobilization of LD-stored lipids; localizes to the lipid droplet (LD) surface; contains a classical serine containing catalytic triad (GxSxG motif)	1.01442	1.08848	0.0229868	Not affected	1.05609	1.10267	-0.0523026	0.257327	Not_Hit	1.00794	1.00233	-0.0903546	0.0212054	Not_Hit	1.07915	1.19514	0.0363873	0.531754	Not_Hit
YBR205W	KTR3	Putative alpha-1,2-mannosyltransferase; involved in O- and N-linked protein glycosylation; member of the KRE2/MNT1 mannosyltransferase family; Svp26p mediates uptake of Ktr3p into COPII vesicles; relocalizes from nucleus to vacuole upon DNA replication stress	1.02116	1.10713	0.0156636	Not affected	1.01183	1.07549	-0.0248212	0.316157	Not_Hit	1.00835	1.14127	0.032203	0.593323	Not_Hit	1.02528	1.09524	-0.0293898	0.110685	Not_Hit
YBR207W	FTH1	Putative high affinity iron transporter; involved in transport of intravacuolar stores of iron; forms complex with Fet5p; expression is regulated by iron; proposed to play indirect role in endocytosis; protein abundance increases in response to DNA replication stress	0.972852	1.00664	0.0881108	Not affected	0.975985	1.03086	0.0422869	0.192839	Not_Hit	0.982143	0.984002	-0.00193388	0.903661	Not_Hit	0.968987	1.01193	0.0386317	0.0259088	Not_Hit
YBR208C	DUR1,2	Urea amidolyase; contains both urea carboxylase and allophanate hydrolase activities, degrades urea to CO2 and NH3; expression sensitive to nitrogen catabolite repression and induced by allophanate, an intermediate in allantoin degradation; protein abundance increases in response to DNA replication stress	0.981205	1.00083	0.106698	Not affected	1.03105	1.0644	0.0284275	0.140206	Not_Hit	1.01798	1.03108	0.0141597	0.781366	Not_Hit	0.985787	0.972685	-0.0139238	0.624271	Not_Hit
YBR209W		Putative protein of unknown function; conserved across S. cerevisiae strains; YBR209W is not an essential gene	1.04344	1.12477	0.0665049	Not affected	1.12149	1.24244	0.00752851	0.840087	Not_Hit	1.07112	1.32481	0.146386	0.178761	Not_Hit	0.994362	1.14541	0.0298047	0.336758	Not_Hit
YBR210W	ERV15	Protein involved in export of proteins from the endoplasmic reticulum; ERV15 has a paralog, ERV14, that arose from the whole genome duplication	1.06535	1.12858	0.0515584	Not affected	0.940832	1.04947	-0.0126517	0.775432	Not_Hit	0.97711	1.07637	-0.0435124	0.324964	Not_Hit	1.02733	1.0857	-0.0828665	0.148863	Not_Hit
YBR211C	AME1	Essential kinetochore protein associated with microtubules and SPBs; component of the kinetochore sub-complex COMA (Ctf19p, Okp1p, Mcm21p, Ame1p); involved in spindle checkpoint maintenance; orthologous to human centromere constitutive-associated network (CCAN) subunit CENP-U and fission yeast Mis17; relative distribution to the nucleus increases upon DNA replication stress	0.985677	0.278161	1.90922e-05	Impaired fitness	0.987467	0.186364	-0.0887414	2.76939e-05	Not_Hit	0.991092	0.25135	-0.0271	0.0320633	Not_Hit	0.987075	0.258204	-0.0166498	0.0516752	Not_Hit
YBR212W	NGR1	RNA binding protein that negatively regulates growth rate; interacts with the 3' UTR of the mitochondrial porin (POR1) mRNA and enhances its degradation; overexpression impairs mitochondrial function; interacts with Dhh1p to mediate POR1 mRNA decay; expressed in stationary phase	0.968112	1.00839	0.144681	Not affected	0.953326	1.03188	0.044276	0.0940381	Not_Hit	0.998219	0.990905	-0.0156661	0.49073	Not_Hit	0.999984	1.04516	0.0404728	0.460424	Not_Hit
YBR213W	MET8	Bifunctional dehydrogenase and ferrochelatase; involved in the biosynthesis of siroheme, a prosthetic group used by sulfite reductase; required for sulfate assimilation and methionine biosynthesis	0.954579	1.02292	0.153844	Not affected	0.95309	1.0029	0.040961	0.322068	Not_Hit	0.958481	1.05119	0.0707187	0.130534	Not_Hit	0.989875	1.03924	0.0289092	0.287304	Not_Hit
YBR214W	SDS24	Protein involved in cell separation during budding; one of two S. cerevisiae homologs (Sds23p and Sds24p) of the S. pombe Sds23 protein, which is implicated in APC/cyclosome regulation; may play an indirect role in fluid-phase endocytosis; protein abundance increases in response to DNA replication stress; SDS24 has a paralog, SDS23, that arose from the whole genome duplication	0.942747	0.964503	0.195341	Not affected	0.943929	0.986975	0.0674345	0.0977812	Not_Hit	0.979633	1.02282	0.0421328	0.162594	Not_Hit	0.970569	0.993375	0.0572643	0.216336	Not_Hit
YBR215W	HPC2	Subunit of the HIR complex; HIR is a nucleosome assembly complex involved in regulation of histone gene transcription; mutants display synthetic defects with subunits of FACT, a complex that allows passage of RNA Pol II through nucleosomes	0.913618	0.858979	0.00702559	Not affected	0.879057	0.774232	0.0194718	0.884026	Not_Hit	0.86263	0.843937	0.110199	0.00628408	Not_Hit	0.9578	0.913202	0.0993407	0.00077034	Not_Hit
YBR216C	YBP1	Protein involved in cellular response to oxidative stress; required for oxidation of specific cysteine residues of transcription factor Yap1p, resulting in nuclear localization of Yap1p in response to stress; YBP1 has a paralog, YBP2, that arose from the whole genome duplication	0.997287	0.980034	0.347758	Not affected	0.990976	1.03627	0.0597097	0.0174588	Not_Hit	0.945332	0.812142	-0.110523	0.000106147	Not_Hit	0.986353	0.993298	0.0156652	0.38196	Not_Hit
YBR217W	ATG12	Ubiquitin-like modifier involved in autophagy and the Cvt pathway; conserved; conjugated to Atg5p to form a complex involved in Atg8p lipidation; Atg5p-Atg12p conjugate enhances E2 activity of Atg3p by rearranging its catalytic site, also forms a complex with Atg16p; the Atg5-Atg12/Atg16 complex binds to membranes and is essential for autophagosome formation; homolog of mammalian ULK1	1.05178	1.11387	0.0410524	Not affected	1.20386	1.12248	-0.208253	0.0156639	Not_Hit	1.06456	1.06145	-0.125089	0.138588	Not_Hit	1.08443	1.04246	-0.148681	0.0546467	Not_Hit
YBR218C	PYC2	Pyruvate carboxylase isoform; cytoplasmic enzyme that converts pyruvate to oxaloacetate; differentially regulated than isoform Pyc1p; mutations in the human homolog are associated with lactic acidosis; PYC2 has a paralog, PYC1, that arose from the whole genome duplication	1.05513	1.14718	0.0420299	Not affected	1.06899	1.03893	-0.190565	0.0295123	Not_Hit	1.05921	1.11134	-0.0909136	0.112283	Not_Hit	1.03683	1.08164	-0.115342	0.0796082	Not_Hit
YBR221C	PDB1	E1 beta subunit of the pyruvate dehydrogenase (PDH) complex; PDH is an evolutionarily conserved multi-protein complex found in mitochondria	0.91376	0.99772	0.0438572	Not affected	0.954093	1.06527	0.100616	0.186024	Not_Hit	0.928906	0.999875	0.100576	0.161385	Not_Hit	0.877708	1.0711	0.224098	0.00296543	Not_Hit
YBR221W-A		Putative protein of unknown function; identified by expression profiling and mass spectrometry	1.08501	1.11136	0.608436	Not affected	1.1138	1.08619	-0.148329	0.0475748	Not_Hit	1.09175	1.17623	-0.0415185	0.61407	Not_Hit	1.11001	1.1056	-0.0962165	0.0536022	Not_Hit
YBR222C	PCS60	Oxalyl-CoA synthetase; capable of catalyzing conversion of oxalate to oxalyl-CoA; catalyzes first step in pathway of oxalate degradation that functions to protect yeast from inhibitory effects of oxalate; peroxisomal protein that binds mRNA; localizes to both peroxisomal peripheral membrane and matrix, expression is highly inducible by oleic acid; similar to E. coli long chain acyl-CoA synthetase	1.08836	1.14761	0.378868	Not affected	1.09885	1.08189	-0.186531	0.0536679	Not_Hit	1.07325	1.06933	-0.147167	0.08906	Not_Hit	1.15518	1.12	-0.221729	0.000188409	Not_Hit
YBR223C	TDP1	Tyrosyl-DNA phosphodiesterase I; hydrolyzes 3' and 5'-phosphotyrosyl bonds; involved in the repair of DNA lesions created by topo I and topo II, including DNA-protein cross-links; mutations in the human homolog, TDP1, result in the neurodegenerative disease, spinocerebellar ataxia with axonal neuropathy (SCAN1); yeast cells and human rhabdomyosarcoma lines that overexpress TDP1 both exhibit eleva…	0.968524	0.98558	0.869418	Not affected	0.966551	0.943726	-0.0125141	0.824377	Not_Hit	1.00153	0.955401	-0.0389249	0.240407	Not_Hit	0.960148	0.971745	0.0177791	0.219898	Not_Hit
YBR225W		Putative protein of unknown function; non-essential gene identified in a screen for mutants affected in mannosylphophorylation of cell wall components	1.05859	0.942633	0.0355212	Not affected	1.03637	0.933282	-0.0401796	0.393163	Not_Hit	1.0298	0.95085	-0.0204025	0.584593	Not_Hit	1.08136	0.967443	-0.0486791	0.358703	Not_Hit
YBR226C		Dubious open reading frame; unlikely to encode a functional protein, based on available experimental and comparative sequence data; partially overlaps the uncharacterized ORF YBR225W	0.901033	0.823555	0.0184993	Not affected	0.850224	0.942237	0.272854	0.00132271	Not_Hit	0.923322	0.983659	0.234019	0.00706176	Not_Hit	0.808929	0.792089	0.125191	0.0674187	Not_Hit
YBR227C	MCX1	Non-proteolytic ATPase of the AAA family; stimulates incorporation of the pyridoxal phosphate cofactor into Hem1p (5-aminolevulinic acid synthase); localized to the mitochondrial matrix; ortholog of vertebrate CLPX, which promotes erythropoiesis	0.977403	1.02403	0.00222474	Not affected	0.981166	1.02557	0.0119692	0.694787	Not_Hit	0.952599	0.996543	0.0208365	0.323137	Not_Hit	0.983416	0.993198	-0.0133755	0.687449	Not_Hit
YBR228W	SLX1	Endonuclease involved in DNA recombination and repair; subunit of a complex, with Slx4p, that hydrolyzes 5' branches from duplex DNA in response to stalled or converging replication forks; function overlaps with that of Sgs1p-Top3p	1.06238	1.08853	0.354551	Not affected	1.00864	0.998376	-0.133064	0.0612386	Not_Hit	1.08564	1.07372	-0.131023	0.082416	Not_Hit	1.12958	1.12755	-0.138595	0.0986351	Not_Hit
YBR229C	ROT2	Glucosidase II catalytic subunit; required to trim the final glucose in N-linked glycans; required for normal cell wall synthesis; mutations in rot2 suppress tor2 mutations, and are synthetically lethal with rot1 mutations	1.08475	1.07894	0.747143	Not affected	1.06744	1.05312	-0.0880987	0.153764	Not_Hit	1.07257	1.11945	-0.0277949	0.551022	Not_Hit	1.10537	1.10936	-0.0739948	0.271603	Not_Hit
YBR230C	OM14	Mitochondrial outer membrane receptor for cytosolic ribosomes; integral protein of the outer membrane that interacts with the nascent chain-associated complex (NAC) bound to ribosomes, contributing to co-translational mitochondrial import; interacts with porin (Por1p) and Om45p; abundance is decreased in cells grown in glucose relative to other carbon sources	0.979154	0.946104	0.0301728	Not affected	0.965564	0.916685	0.00298767	0.676592	Not_Hit	0.980154	0.926357	0.00211011	0.817799	Not_Hit	0.979333	0.957237	0.0334492	0.0162277	Not_Hit
YBR230W-A		Mitochondrial protein of unknown function; YBR230W-A has a paralog, COQ8, that arose from the whole genome duplication	1.05492	1.09443	0.496309	Not affected	1.0931	1.07907	-0.113576	0.109925	Not_Hit	0.994814	1.03747	-0.0437127	0.403279	Not_Hit	1.09465	1.06818	-0.114084	0.153382	Not_Hit
YBR231C	SWC5	Component of the SWR1 complex; complex exchanges histone variant H2AZ (Htz1p) for chromatin-bound histone H2A; protein abundance increases in response to DNA replication stress; relocalizes to the cytosol in response to hypoxia	0.983459	0.800125	0.0026107	Not affected	0.940846	0.680488	-0.072332	0.0330271	Not_Hit	0.970709	0.940659	0.163998	0.00634152	Not_Hit	1.00724	0.870799	0.0575978	0.135599	Not_Hit
YBR233W	PBP2	RNA binding protein; has similarity to mammalian heterogeneous nuclear RNP K protein, involved in the regulation of telomere position effect and telomere length; relative distribution to the nucleus increases upon DNA replication stress	1.01604	1.04243	0.262481	Not affected	1.01411	1.04176	-0.0138367	0.662779	Not_Hit	0.984789	1.04331	0.0144947	0.486759	Not_Hit	1.00153	1.01241	-0.0344338	0.365391	Not_Hit
YBR233W-A	DAD3	Essential subunit of the Dam1 complex (aka DASH complex); complex couples kinetochores to the force produced by MT depolymerization thereby aiding in chromosome segregation; is transferred to the kinetochore prior to mitosis	1.09384	0.934845	0.0333671	Not affected	1.15525	0.932456	-0.148172	0.0910527	Not_Hit	1.11239	0.956086	-0.0891506	0.283314	Not_Hit	1.11102	0.881423	-0.167848	0.0784	Not_Hit
YBR235W	VHC1	Vacuolar membrane cation-chloride cotransporter (CCC); involved in potassium homeostasis and salt tolerance; localizes to sites of contact between vacuole and mitochondria (vCLAMPs); targeted to vacuole via AP-3 pathway; similar to mammalian electroneutral Na(+)-(K+)-C1- cotransporter family	0.99886	0.985074	0.701616	Not affected	0.990017	0.960976	-0.0144667	0.565094	Not_Hit	1.00765	0.982555	-0.0172521	0.945616	Not_Hit	0.996182	1.00837	0.0287799	0.469016	Not_Hit
YBR236C	ABD1	Methyltransferase; catalyzes the transfer of a methyl group from S-adenosylmethionine to the GpppN terminus of capped mRNA; nuclear protein that relocalizes to the cytosol in response to hypoxia	0.98213	0.470962	1.50953e-05	Impaired fitness	0.980824	0.416515	-0.0428554	0.000366223	Not_Hit	0.966719	0.31456	-0.132329	0.000890637	Not_Hit	0.999053	0.448423	-0.0224469	0.00861	Not_Hit
YBR237W	PRP5	RNA helicase in the DEAD-box family; necessary for prespliceosome formation, bridges U1 and U2 snRNPs and enables stable U2 snRNP association with intron RNA	1.09662	0.410122	8.3784e-06	Impaired fitness	1.05787	0.507438	0.070718	0.00726044	Not_Hit	0.983672	0.453767	0.0476945	0.313328	Not_Hit	1.02572	0.344434	-0.0728905	0.0247601	Not_Hit
YBR238C		Mitochondrial membrane protein; not required for respiratory growth but causes a synthetic respiratory defect in combination with rmd9 mutations; transcriptionally up-regulated by TOR; deletion increases life span; YBR238C has a paralog, RMD9, that arose from the whole genome duplication	1.05574	1.02777	0.286006	Not affected	1.16033	1.08683	-0.105399	0.131286	Not_Hit	1.0457	1.05945	-0.0162077	0.906906	Not_Hit	1.06558	1.04381	-0.0518152	0.411594	Not_Hit
YBR239C	ERT1	Transcriptional regulator; involved in regulation of gluconeogenesis and fermentable carbon utilization; GFP-fusion protein localizes to cytoplasm, nucleus; null mutation affects periodicity of transcriptional and metabolic oscillation; plays role in restricting Ty1 transposition; member of the zinc cluster family of proteins, similar to Rds2p	1.26114	1.18186	0.0707406	Not affected	1.18259	1.2811	-0.117949	0.114189	Not_Hit	1.20287	1.22434	-0.198379	0.0553911	Not_Hit	1.21804	1.20476	-0.24105	0.0122501	Not_Hit
YBR240C	THI2	Transcriptional activator of thiamine biosynthetic genes; interacts with regulatory factor Thi3p to control expression of thiamine biosynthetic genes with respect to thiamine availability; acts together with Pdc2p to respond to thiaminediphosphate demand, possibly as related to carbon source availability; zinc finger protein of the Zn(II)2Cys6 type	1.0382	1.07442	0.103837	Not affected	1.09524	1.13684	-0.0191501	0.229451	Not_Hit	0.992746	1.08628	0.00801383	0.727702	Not_Hit	1.04651	1.08276	-0.0233239	0.176741	Not_Hit
YBR241C		Putative transporter, member of the sugar porter family; localizes to the vacuolar membrane; non-essential gene; upregulated by and required for tolerance to 4-Methylcyclohexane methanol; YBR241C has a paralog, VPS73, that arose from the whole genome duplication	0.975396	0.977482	0.875398	Not affected	0.99868	1.1976	0.223276	0.000145248	Not_Hit	0.996136	0.986493	0.0150488	0.431192	Not_Hit	0.990881	0.978531	0.00742696	0.139905	Not_Hit
YBR242W		5'-deoxynucleotidase involved in deoxyribonucleoside monophosphate degradation; green fluorescent protein (GFP)-fusion protein localizes to the cytoplasm and nucleus; non-essential gene; YBR242W has a paralog, YGL101W, that arose from the whole genome duplication	0.970738	0.953536	0.450503	Not affected	0.968316	0.963438	0.0401939	0.159765	Not_Hit	1.01137	0.981748	0.0174237	0.306587	Not_Hit	0.966999	0.979497	0.0509046	0.0613728	Not_Hit
YBR243C	ALG7	UDP-N-acetyl-glucosamine-1-P transferase; transfers Glc-Nac-P from UDP-GlcNac to Dol-P in the ER in the first step of the dolichol pathway of protein asparagine-linked glycosylation; inhibited by tunicamycin; human homolog DPAGT1 can complement yeast ALG7 mutant	0.626474	0.661502	0.229625	Not affected	0.86553	1.0339	0.444137	0.00151354	Not_Hit	0.84411	0.886108	0.327222	0.00677082	Not_Hit	0.729979	0.853405	0.358136	0.0067239	Not_Hit
YBR244W	GPX2	Phospholipid hydroperoxide glutathione peroxidase; late-acting antioxidant system that decreases mitochondrial ROS production and preserves electron transport chain (ETC) function; protects cells from phospholipid hydroperoxides and nonphospholipid peroxides during oxidative stress; induced by glucose starvation; protein abundance increases in response to DNA replication stress	0.991744	1.02835	0.102748	Not affected	0.971188	0.957809	-0.0538236	0.202247	Not_Hit	0.957725	1.00608	0.0216669	0.720373	Not_Hit	0.959701	1.01259	0.0236056	0.501628	Not_Hit
YBR245C	ISW1	ATPase subunit of imitation-switch (ISWI) class chromatin remodelers; with Ioc3p forms Isw1a complex involved in repression of transcription initiation; with Ioc2p and Ioc4p forms Isw1b complex involved in regulation of transcription elongation; Isw1b recruited to ORFs by H3K36 methylation and acts with Chd1p to prevent trans-histone exchange over coding regions; binds to 3'UTR of HAC1 mRNA and l…	0.951534	0.919376	0.105205	Not affected	0.955016	0.91351	0.0206763	0.156364	Not_Hit	0.988254	0.961251	0.0399922	0.043756	Not_Hit	0.954697	0.891688	0.0139494	0.480097	Not_Hit
YBR246W	RRT2	Methylesterase performing penultimate step of diphthamide biosynthesis; hydrolyzes methylated diphthine to produce diphthine and allows Dph6-catalyzed amidation reaction to occur; deletion leads to resistance to sordarin and accumulation of methylatediphthine; WD40 domain-containing protein; involved in endosomal recycling; forms complex with Rtt10p that functions in retromer-mediated pathway for…	0.992242	1.06156	0.0947379	Not affected	1.12227	1.13181	-0.0780203	0.133053	Not_Hit	1.03093	1.03209	-0.0623005	0.363942	Not_Hit	1.07249	1.08791	-0.0349509	0.251704	Not_Hit
YBR247C	ENP1	Protein associated with U3 and U14 snoRNAs; required for pre-rRNA processing and 40S ribosomal subunit synthesis; localized in the nucleus and concentrated in the nucleolus; human BYSL functionally complements the heat sensitivity of an enp1 ts mutant	0.988402	0.268522	7.59752e-11	Impaired fitness	0.947862	0.343485	0.0879566	5.63244e-05	Not_Hit	1.02621	0.358968	0.0838218	0.0198225	Not_Hit	0.96393	0.254231	-0.00460455	0.373193	Not_Hit
YBR248C	HIS7	Imidazole glycerol phosphate synthase; glutamine amidotransferase:cyclase that catalyzes the fifth step of histidine biosynthesis and also produces 5-aminoimidazole-4-carboxamide ribotide (AICAR), a purine precursor	0.965301	1.08444	0.0178912	Not affected	0.991929	0.998942	-0.041643	0.104112	Not_Hit	1.00105	1.03625	-0.04921	0.348112	Not_Hit	1.00882	1.02196	-0.0754807	0.151216	Not_Hit
YBR249C	ARO4	3-deoxy-D-arabino-heptulosonate-7-phosphate (DAHP) synthase; catalyzes the first step in aromatic amino acid biosynthesis and is feedback-inhibited by tyrosine or high concentrations of phenylalanine or tryptophan; relative distribution to the nucleus increases upon DNA replication stress	0.965903	0.947454	0.332617	Not affected	0.948199	0.901023	0.00969837	0.96666	Not_Hit	0.970439	0.947685	0.0239625	0.33814	Not_Hit	0.961296	0.994932	0.0807334	0.0181569	Not_Hit
YBR250W	SPO23	Protein of unknown function; associates with meiosis-specific protein Spo1p	0.979283	1.00862	0.0306444	Not affected	0.974862	0.960285	-0.0277208	0.17379	Not_Hit	0.965954	0.995763	0.0247325	0.149979	Not_Hit	0.989848	1.0089	0.0179536	0.185836	Not_Hit
YBR251W	MRPS5	Mitochondrial ribosomal protein of the small subunit	0.959579	0.945245	0.564142	Not affected	0.959896	1.02087	0.11674	0.00623194	Not_Hit	0.974938	1.01099	0.0936331	0.0116621	Not_Hit	0.97964	1.00616	0.0801172	0.0463266	Not_Hit
YBR252W	DUT1	Deoxyuridine triphosphate diphosphatase (dUTPase); catalyzes hydrolysis of dUTP to dUMP and PPi, thereby preventing incorporation of uracil into DNA during replication; critical for the maintenance of genetic stability; also has diphosphatase activity on deoxyinosine triphosphate; human homolog DUT allows growth of yeast haploid dut1 null mutant after sporulation of heterozygous diploid	1.09299	0.905429	0.00430689	Not affected	1.11298	0.890425	-0.115712	0.0551352	Not_Hit	1.11574	0.995806	-0.0126944	0.82266	Not_Hit	1.04167	0.972039	0.0290221	0.550181	Not_Hit
YBR253W	SRB6	Subunit of the RNA polymerase II mediator complex; associates with core polymerase subunits to form the RNA polymerase II holoenzyme; essential for transcriptional regulation	0.843529	0.68469	0.000178378	Not affected	0.813607	0.72658	0.177789	0.000953695	Not_Hit	0.82956	0.707535	0.129947	0.0118702	Not_Hit	0.79747	0.722096	0.183279	0.0058786	Not_Hit
YBR254C	TRS20	Core component of transport protein particle (TRAPP) complexes I-III; TRAPPs are multimeric guanine nucleotide-exchange factors for GTPase Ypt1p, regulating ER-Golgi traffic (TRAPPI), intra-Golgi traffic (TRAPPII), endosome-Golgi traffic (TRAPPII and III) and autophagy (TRAPPIII); mutation leads to defects in endocytic recycling, block in sporulation/meiosis; mutations in human homolog TRAPPC2 ca…	0.937645	0.978923	0.00321484	Not affected	0.940767	0.910213	-0.0147111	0.808529	Not_Hit	0.966821	0.987349	0.0189494	0.519732	Not_Hit	0.966313	0.966756	0.0225364	0.0272097	Not_Hit
YBR255C-A		Mitochondrial inner membrane protein; associates with respiratory chain supercomplexes III (ubiquinol-cytochrome c reductase) and IV (cytochrome c oxidase); identified by sequence comparison with hemiascomycetous yeast species	0.992018	1.00491	0.519901	Not affected	0.888293	0.985522	0.097353	0.0850257	Not_Hit	0.982091	1.0315	0.0443188	0.143347	Not_Hit	0.976539	1.00543	0.0608891	0.51206	Not_Hit
YBR255W	MTC4	Protein of unknown function; required for normal growth rate at 15 degrees C; green fluorescent protein (GFP)-fusion protein localizes to the cytoplasm in a punctate pattern; mtc4 is synthetically sick with cdc13-1	0.961905	0.933424	0.0242392	Not affected	0.913867	0.923786	0.0731217	0.0229088	Not_Hit	0.978797	0.946982	0.041042	0.0139133	Not_Hit	0.940127	0.946723	0.0723771	0.000226018	Not_Hit
YBR256C	RIB5	Riboflavin synthase; catalyzes the last step of the riboflavin biosynthesis pathway	1.02613	1.07926	0.07556	Not affected	1.04184	1.12843	0.00396146	0.865886	Not_Hit	1.06452	1.10535	-0.0437346	0.634448	Not_Hit	1.04641	1.08777	-0.049239	0.275595	Not_Hit
YBR257W	POP4	Subunit of both RNase MRP and nuclear RNase P; RNase MRP cleaves pre-rRNA, while nuclear RNase P cleaves tRNA precursors to generate mature 5' ends and facilitates turnover of nuclear RNAs; binds to the RPR1 RNA subunit in RNase P	0.948245	0.542507	0.00484908	Impaired fitness	0.970369	0.711939	0.183645	0.0329425	Not_Hit	1.02728	0.696311	0.150839	0.118184	Not_Hit	0.983046	0.647698	0.0683844	0.227245	Not_Hit
YBR258C	SHG1	Subunit of the COMPASS (Set1C) complex; COMPASS methylates histone H3 on lysine 4 and is required in transcriptional silencing near telomeres	1.13673	1.27227	0.0315646	Not affected	1.09058	1.33553	-0.0513748	0.481533	Not_Hit	1.113	1.30257	-0.111027	0.1424	Not_Hit	1.06854	1.1429	-0.215338	0.0481422	Not_Hit
YBR259W		Protein of unknown function; YBR259W is not an essential gene; forms cytoplasmic foci upon DNA replication stress	1.06037	1.24881	0.00172358	Not affected	1.06867	1.31022	-0.0244171	0.573919	Not_Hit	1.07321	1.42074	0.0849953	0.261115	Not_Hit	1.08695	1.24736	-0.090758	0.189685	Not_Hit
YBR260C	RGD1	GTPase-activating protein (RhoGAP) for Rho3p and Rho4p; involved in repolarization of actin cytoskeleton during adaptation to heat shock stress; phosphorylated by Pkc1p	0.963244	1.03149	0.0273689	Not affected	0.963822	1.07468	0.0707121	0.0462332	Not_Hit	0.94515	1.01591	0.0500421	0.262419	Not_Hit	0.948415	1.03191	0.047343	0.0169739	Not_Hit
YBR261C	TAE1	AdoMet-dependent proline methyltransferase; catalyzes the dimethylation of ribosomal proteins Rpl12 and Rps25 at N-terminal proline residues; has a role in protein synthesis; fusion protein localizes to the cytoplasm	1.02175	1.01858	0.945203	Not affected	1.01488	0.981405	-0.0536808	0.265063	Not_Hit	1.01705	0.960615	-0.0621088	0.12603	Not_Hit	1.01024	1.00925	-0.00413319	0.8172	Not_Hit
YBR262C	MIC12	Component of the MICOS complex; MICOS (formerly MINOS or MitOS) is a mitochondrial inner membrane complex that extends into the intermembrane space and has a role in the maintenance of crista junctions, inner membrane architecture, and formation of contact sites to the outer membrane; forms a subcomplex with Mic10p and Mic27p whose assembly and stability requires cardiolipin	1.05151	1.09198	0.379788	Not affected	1.05242	1.08058	-0.0699658	0.415465	Not_Hit	1.04996	1.10217	-0.036681	0.458427	Not_Hit	1.04046	1.15105	0.0200899	0.946012	Not_Hit
YBR263W	SHM1	Mitochondrial serine hydroxymethyltransferase; converts serine to glycine plus 5,10 methylenetetrahydrofolate; involved in generating precursors for purine, pyrimidine, amino acid, and lipid biosynthesis; reverse reaction generates serine	0.988717	0.979392	0.32439	Not affected	0.972302	0.964083	0.018594	0.293299	Not_Hit	0.958171	0.954356	0.0159643	0.282987	Not_Hit	0.984097	0.962905	0.00755532	0.918203	Not_Hit
YBR264C	YPT10	Rab family GTP-binding protein; contains the PEST signal sequence specific for proteolytic enzymes; may be involved in vesicular transport; overexpression leads to accumulation of Golgi-like cisternae with budding vesicles	1.0463	1.22598	0.00238589	Not affected	1.06395	1.29364	-0.0118943	0.642152	Not_Hit	1.03977	1.34066	0.103584	0.297819	Not_Hit	1.0721	1.24711	-0.0684143	0.311918	Not_Hit
YBR265W	TSC10	3-ketosphinganine reductase; catalyzes the second step in phytosphingosine synthesis; essential for growth in the absence of exogenous dihydrosphingosine or phytosphingosine; localized to lipid droplets; member of short chain dehydrogenase/reductase protein family; mutations in human homolog KDSR cause recessive progressive symmetric erythrokeratoderma	1.09641	0.332344	9.79369e-08	Impaired fitness	1.0718	0.314885	-0.0417675	0.10835	Not_Hit	1.07971	0.275283	-0.0840727	0.0145399	Not_Hit	1.04354	0.33069	-0.0181253	0.346815	Not_Hit
YBR267W	REI1	Cytoplasmic pre-60S factor; required for the correct recycling of shuttling factors Alb1, Arx1 and Tif6 at the end of the ribosomal large subunit biogenesis; involved in bud growth in the mitotic signaling network	0.896689	0.658923	2.77389e-05	Impaired fitness	0.971381	0.771603	0.131548	0.000195298	Not_Hit	0.949121	0.911636	0.286334	0.000231435	Not_Hit	0.892544	0.661066	0.0798221	0.00546878	Not_Hit
YBR268W	MRPL37	Mitochondrial ribosomal protein of the large subunit	0.85298	0.700242	0.00185522	Not affected	0.932069	0.885158	0.227823	1.0783e-05	Not_Hit	0.908128	0.863755	0.218245	0.00818805	Not_Hit	0.977009	1.00034	0.313346	5.91736e-05	Not_Hit
YBR269C	SDH8	Protein required for assembly of succinate dehydrogenase; interacts with flavinylated Sdh1p and may function as a chaperone for free Sdh1p, protecting its FAD cofactor from redox reactions before assembly of the complex; soluble protein of the mitochondrial matrix; respiratory defect of null mutant is functionally complemented by Drosophila and human orthologs	0.99969	0.990877	0.424533	Not affected	1.11986	1.15732	0.0477339	0.419827	Not_Hit	0.970304	0.951315	-0.00365709	0.942884	Not_Hit	0.968329	0.99114	0.0430672	0.0537401	Not_Hit
YBR270C	BIT2	Subunit of TORC2, a regulator of plasma membrane (PM) homeostasis; TORC2 also regulates actin cytoskeletal dynamics during polarized growth and cell wall integrity; interacts with Slm1p and Slm2p, homologous PH domain-containing TORC2 substrates; BIT2 has a paralog, BIT61, that arose from the whole genome duplication	1.08726	1.2354	0.00805592	Not affected	1.0831	1.19822	-0.146818	0.128455	Not_Hit	1.12612	1.28803	-0.122994	0.0996736	Not_Hit	1.082	1.17203	-0.168353	0.0374115	Not_Hit
YBR271W	EFM2	S-adenosylmethionine-dependent methyltransferase; seven-beta-strand lysine methyltransferase which dimethylates translation elongation factor EF2 (Eft1p and Eft2p) at lysine 613 and methylates EF3 (Yef3p) at lysine 187; green fluorescent protein (GFP)-fusion protein localizes to the cytoplasm; involved in regulation of translational termination; predicted involvement in ribosome biogenesis	1.06675	1.14538	0.208611	Not affected	1.07515	1.08731	-0.141156	0.0922392	Not_Hit	1.0873	1.18102	-0.0578363	0.442761	Not_Hit	1.14662	1.08326	-0.229816	0.0802367	Not_Hit
YBR272C	HSM3	Evolutionarily conserved 19S regulatory particle assembly-chaperone; involved in the assembly of the base subcomplex of the 19S proteasomal regulatory particle (RP); involved in DNA mismatch repair during slow growth; weak similarity to Msh1p; structural study suggests Hsm3p is a scaffold protein for Rpt1p-Rpt2p complex formation; ortholog of human 19S subunit S5b	0.958763	0.941422	0.34564	Not affected	0.978587	0.972911	0.0561025	0.0349526	Not_Hit	1.0235	0.973649	0.0333295	0.424125	Not_Hit	0.964893	0.942288	0.0370065	0.101192	Not_Hit
YBR273C	UBX7	UBX (ubiquitin regulatory X) domain-containing protein; interacts with Cdc48p; UBX7 has a paralog, UBX6, that arose from the whole genome duplication	1.11246	1.29297	0.00786073	Not affected	1.12142	1.21406	-0.240479	0.025688	Not_Hit	1.17994	1.32718	-0.198441	0.0492424	Not_Hit	1.11559	1.24198	-0.200414	0.03345	Not_Hit
YBR275C	RIF1	Protein involved in control of DNA replication; binds Rap1p C-terminus, telomeres, centromeres, replication origins; contributes to resection of DNA double strand breaks (DSBs); acts synergistically with Rif2p to help control telomere length and establish telomeric silencing; in addition to controlling DNA replication initiation, plays ongoing role after initiation and controls events at blocked …	1.1029	1.1234	0.863211	Not affected	1.10379	1.1441	-0.0959333	0.65593	Not_Hit	1.1515	1.12997	-0.163747	0.090953	Not_Hit	1.12497	1.1704	-0.0933522	0.080928	Not_Hit
YBR276C	PPS1	Protein phosphatase; has specificity for serine, threonine, and tyrosine residues; has a role in the DNA synthesis phase of the cell cycle	1.13884	1.3602	0.00203244	Not affected	1.12081	1.36196	-0.174565	0.155013	Not_Hit	1.13178	1.47574	-0.0664019	0.594711	Not_Hit	1.13104	1.29494	-0.248924	0.0420687	Not_Hit
YBR278W	DPB3	Third-largest subunit of DNA polymerase II (DNA polymerase epsilon); required to maintain fidelity of chromosomal replication and also for inheritance of telomeric silencing; stabilizes the interaction of Pol epsilon with primer-template DNA, positively affecting the processivity of the polymerase and exonuclease activities of Pol epsilon; mRNA abundance peaks at the G1/S boundary of the cell cyc…	1.00614	1.08127	0.0147338	Not affected	1.03815	1.13259	0.0234876	0.336343	Not_Hit	1.01042	1.19489	0.12252	0.0308614	Not_Hit	1.0047	1.09798	0.0169008	0.213479	Not_Hit
YBR279W	PAF1	Component of the Paf1p complex involved in transcription elongation; binds to and modulates the activity of RNA polymerases I and II; required for expression of a subset of genes, including cell cycle-regulated genes; involved in SER3 repression by helping to maintain SRG1 transcription-dependent nucleosome occupancy; homolog of human PD2/hPAF1	0.890739	0.695297	9.26229e-06	Impaired fitness	0.895482	0.663054	0.037608	0.0787898	Not_Hit	0.99347	0.589658	-0.0986835	0.000243549	Not_Hit	0.914685	0.754729	0.124431	0.000873309	Not_Hit
YBR280C	SAF1	F-Box protein involved in proteasome-dependent degradation of Aah1p; involved in proteasome-dependent degradation of Aah1p during entry of cells into quiescence; interacts with Skp1	1.07783	1.31087	0.00720963	Not affected	1.08183	1.29244	-0.131706	0.352156	Not_Hit	1.09001	1.44131	0.00444928	0.995285	Not_Hit	1.07572	1.28739	-0.12559	0.222702	Not_Hit
YBR281C	DUG2	Component of glutamine amidotransferase (GATase II); forms a complex with Dug3p to degrade glutathione (GSH) and other peptides containing a gamma-glu-X bond in an alternative pathway to GSH degradation by gamma-glutamyl transpeptidase (Ecm38p)	0.989415	0.96126	0.647356	Not affected	1.00006	0.957907	-0.00911309	0.778171	Not_Hit	0.992916	1.02683	0.0716856	0.31707	Not_Hit	0.98796	1.00241	0.0393497	0.0391919	Not_Hit
YBR282W	MRPL27	Mitochondrial ribosomal protein of the large subunit; homolog of human Bcl-2 interacting protein BMRP	0.952856	0.964118	0.586125	Not affected	0.98298	1.04372	0.100745	0.000882692	Not_Hit	0.959465	1.05436	0.129333	0.0057157	Not_Hit	0.977699	0.981924	0.0393075	0.0486821	Not_Hit
YBR283C	SSH1	Subunit of the Ssh1 translocon complex; Sec61p homolog involved in co-translational pathway of protein translocation; not essential	0.978674	1.01488	0.123825	Not affected	0.978886	1.02697	0.033496	0.283928	Not_Hit	0.97939	0.99515	-0.00511421	0.956847	Not_Hit	0.983851	1.05633	0.0578474	0.108096	Not_Hit
YBR284W		Putative metallo-dependent hydrolase superfamily protein; similar to AMP deaminases but lacks key catalytic residues and does not rescue purine nucleotide metabolic defect of quadruple aah1 ade8 amd1 his1 mutant; null mutant exhibits longer telomeres, altered Ty mobility, decreased resistance to rapamycin and wortmannin; induced in response to hydrostatic pressure; not an essential gene; YBR284W …	1.04557	1.1993	0.0264887	Not affected	1.05689	1.15239	-0.10477	0.244832	Not_Hit	1.10104	1.25925	-0.0815806	0.556399	Not_Hit	1.09283	1.20326	-0.102912	0.144933	Not_Hit
YBR285W		Autophagy receptor; highly enriched in autophagic body fractions of both rapamycin-treated and nitrogen-starved cells; binds directly to forming isolation membranes during bulk autophagy; small protein of 144 amino acid residues without any identifiable membrane-spanning regions; N-terminal 42 amino acid region contains an amphipathic helix and an Atg8-family interacting motif	1.04978	1.13091	0.0663833	Not affected	1.06619	1.11439	-0.0924727	0.207766	Not_Hit	1.05526	1.23569	0.0437713	0.803535	Not_Hit	1.09893	1.16698	-0.0906997	0.226927	Not_Hit
YBR286W	APE3	Vacuolar aminopeptidase Y; processed to mature form by Prb1p; targeted to vacuole via Vps10p-dependent endosomal vacuolar protein sorting pathway	1.14874	1.26201	0.306273	Not affected	1.13187	1.32743	-0.103507	0.481399	Not_Hit	1.19425	1.44637	-0.0631125	0.883917	Not_Hit	1.13008	1.25698	-0.172165	0.21438	Not_Hit
YBR287W		Protein of unknown function; green fluorescent protein (GFP)-fusion protein localizes to the ER; YBR287W is not an essential gene	1.0125	0.991751	0.159576	Not affected	0.982207	1.01593	0.0418315	0.246929	Not_Hit	1.03836	1.06373	0.0324832	0.080764	Not_Hit	0.953591	1.00039	0.0550742	0.000782838	Not_Hit
YBR288C	APM3	Mu3-like subunit of the clathrin associated protein complex (AP-3); functions in transport of alkaline phosphatase to the vacuole via the alternate pathway	1.05154	1.07031	0.367972	Not affected	1.01526	1.15991	0.075469	0.0154378	Not_Hit	0.990219	1.16743	0.121043	0.00422798	Not_Hit	1.00059	1.15192	0.0894253	0.0524696	Not_Hit
YBR289W	SNF5	Subunit of the SWI/SNF chromatin remodeling complex; involved in transcriptional regulation; functions interdependently in transcriptional activation with Snf2p and Snf6p; relocates to the cytosol under hypoxic conditions	1.05855	0.358632	7.47676e-05	Impaired fitness	1.0732	0.665949	0.296792	0.00800767	Not_Hit	1.16995	0.565839	0.146193	0.196524	Not_Hit	1.05795	0.489984	0.110334	0.0723943	Not_Hit
YBR290W	BSD2	Heavy metal ion homeostasis protein; facilitates trafficking of Smf1p and Smf2p metal transporters to vacuole where they are degraded; acts as an adaptor protein with Rsp5p in the regulated endocytosis of Smf1p and is itself ubiquitylated by Rsp5p; controls metal ion transport, prevents metal hyperaccumulation, functions in copper detoxification	0.897996	0.966292	0.00119943	Not affected	0.899117	0.939791	0.0747067	0.0168522	Not_Hit	0.952757	0.940735	0.0201599	0.3075	Not_Hit	0.893855	0.932998	0.0650709	0.00342049	Not_Hit
YBR291C	CTP1	Mitochondrial inner membrane citrate transporter; member of the mitochondrial carrier family	0.988043	1.05035	0.100724	Not affected	0.988384	1.04182	-0.00704485	0.927705	Not_Hit	0.994046	1.05376	0.00945278	0.796371	Not_Hit	1.018	1.07566	-0.00676621	0.857625	Not_Hit
YBR293W	VBA2	Permease of basic amino acids in the vacuolar membrane	1.10682	1.15015	0.429161	Not affected	1.14207	1.44497	0.155257	0.0624265	Not_Hit	1.21488	1.30571	-0.091645	0.368655	Not_Hit	1.10885	1.1629	-0.111984	0.170003	Not_Hit
YBR294W	SUL1	High affinity sulfate permease of the SulP anion transporter family; sulfate uptake is mediated by specific sulfate transporters Sul1p and Sul2p, which control the concentration of endogenous activated sulfate intermediates	1.05987	1.04587	0.883308	Not affected	1.22037	1.16926	-0.12886	0.0443041	Not_Hit	1.09737	1.08686	-0.0530257	0.372584	Not_Hit	1.04278	1.06043	-0.0321512	0.453534	Not_Hit
YBR295W	PCA1	Cadmium transporting P-type ATPase; may also have a role in copper and iron homeostasis; stabilized by Cd binding, which prevents ubiquitination; S288C and other lab strains contain a G970R mutation which eliminates Cd transport function	1.06901	1.07434	0.889345	Not affected	0.983716	1.18463	0.129017	0.0224926	Not_Hit	1.08006	1.08785	-0.0733135	0.611227	Not_Hit	1.03856	1.07673	-0.0523285	0.373378	Not_Hit
YBR296C	PHO89	Plasma membrane Na+/Pi cotransporter; active in early growth phase; similar to phosphate transporters of Neurospora crassa; transcription regulated by inorganic phosphate concentrations and Pho4p; mutations in related human transporter genes hPit1 and hPit2 are associated with hyperphosphatemia-induced calcification of vascular tissue and familial idiopathic basal ganglia calcification	0.966848	0.950295	0.32969	Not affected	0.950051	0.959215	0.0435126	0.129504	Not_Hit	0.938021	0.966332	0.0656275	0.0177024	Not_Hit	0.965235	0.962059	0.0447833	0.140281	Not_Hit
YBR296C-A		Inhibitor of the Anaphase-Promoting Complex/Cyclosome (APC/C); binds to APC/C and inhibits the activity of both APC/C(Cdc20) and APC/C(Cdh1); inhibits the binding of Cdc20 and Cdh1 to APC/C; overexpression results in increased sensitivity to microtubule poison; localizes to peroxisomes; originally identified by gene-trapping, microarray-based expression analysis, and genome-wide homology searchin…	1.05907	1.07669	0.697041	Not affected	1.01215	1.10229	0.012539	0.865972	Not_Hit	1.0904	1.07001	-0.105677	0.262081	Not_Hit	1.04715	1.07474	-0.0422129	0.392052	Not_Hit
YBR297W	MAL33	MAL-activator protein; part of complex locus MAL3; nonfunctional in genomic reference strain S288C	1.03629	1.0876	0.436328	Not affected	1.10012	1.08147	-0.118501	0.413477	Not_Hit	1.09373	1.17903	-0.0124305	0.968988	Not_Hit	1.07497	1.10209	-0.0500619	0.541109	Not_Hit
YBR298C	MAL31	Maltose permease; high-affinity maltose transporter (alpha-glucoside transporter); encoded in the MAL3 complex locus; member of the 12 transmembrane domain superfamily of sugar transporters; functional in genomic reference strain S288C	1.08956	1.06484	0.628283	Not affected	1.09351	1.05428	-0.0794366	0.00343472	Not_Hit	1.11642	1.18312	-0.00697542	0.844862	Not_Hit	1.08039	1.08373	-0.0618598	0.176768	Not_Hit
YBR298C-A		Putative protein of unknown function; identified by gene-trapping, microarray-based expression analysis, and genome-wide homology searching	1.05341	1.06702	0.74714	Not affected	1.18425	1.26628	0.000326104	0.855942	Not_Hit	1.13734	1.23935	0.0270316	0.970144	Not_Hit	1.07946	1.09467	-0.0659627	0.415384	Not_Hit
YBR299W	MAL32	Maltase (alpha-D-glucosidase); inducible protein involved in maltose catabolism; encoded in the MAL3 complex locus; functional in genomic reference strain S288C; hydrolyzes the disaccharides maltose, turanose, maltotriose, and sucrose	0.993252	1.09611	0.0664109	Not affected	1.05812	1.17077	-0.000487634	0.776046	Not_Hit	1.08677	1.17514	-0.0166072	0.778727	Not_Hit	1.04429	1.10637	-0.0246232	0.48303	Not_Hit
YBR301W	PAU24	Cell wall mannoprotein; has similarity to Tir1p, Tir2p, Tir3p, and Tir4p; member of the seripauperin multigene family encoded mainly in subtelomeric regions; expressed under anaerobic conditions, completely repressed during aerobic growth	1.02673	1.09974	0.0341092	Not affected	1.10324	1.33305	0.119156	0.21121	Not_Hit	1.06444	1.23484	0.06405	0.48994	Not_Hit	1.02634	1.04887	-0.0854657	0.142962	Not_Hit
YBR302C	COS2	Endosomal protein involved in turnover of plasma membrane proteins; member of the DUP380 subfamily of conserved, often subtelomeric COS genes; required for the multivesicular vesicle body sorting pathway that internalizes plasma membrane proteins for degradation; Cos proteins provide ubiquitin in trans for nonubiquitinated cargo proteins	0.995954	0.977164	0.245312	Not affected	1.02139	1.09534	0.0803036	0.0112675	Not_Hit	0.98966	0.971153	0.00738751	0.800924	Not_Hit	0.995812	0.985712	0.00818411	0.672104	Not_Hit
YCL001W	RER1	Protein involved in retention of membrane proteins; including Sec12p, in the ER; localized to Golgi; functions as a retrieval receptor in returning membrane proteins to the ER	1.10572	1.17144	0.0947841	Not affected	1.12195	1.24801	-0.0330797	0.647534	Not_Hit	1.15159	1.17186	-0.137287	0.0951948	Not_Hit	1.14935	1.24703	-0.0678963	0.396513	Not_Hit
YCL001W-A		Putative protein of unknown function; YCL001W-A gene has similarity to DOM34 and is present in a region duplicated between chromosomes XIV and III	1.08068	1.11283	0.364614	Not affected	1.13157	1.23656	-0.0222009	0.866244	Not_Hit	1.12139	1.26688	0.0193898	0.799589	Not_Hit	1.04238	1.05515	-0.105004	0.103037	Not_Hit
YCL001W-B		Putative protein of unknown function; present in a region duplicated between chromosomes XIV and III; YCL001W-B has a paralog, DOM34, that arose from the whole genome duplication	1.12431	1.10643	0.207059	Not affected	1.03217	1.05973	-0.0763011	0.134586	Not_Hit	1.09284	1.14569	-0.0607319	0.221524	Not_Hit	1.05533	1.06037	-0.104926	0.0042791	Not_Hit
YCL002C		Putative protein of unknown function; YCL002C is not an essential gene	1.07426	1.04884	0.348631	Not affected	1.02133	0.916731	-0.165855	0.0151053	Not_Hit	1.04575	1.01339	-0.0732223	0.103082	Not_Hit	1.04869	1.00969	-0.10863	0.0407512	Not_Hit
YCL005W	LDB16	Protein involved in lipid droplet (LD) assembly; forms a complex with Sei1p at ER-LD contact sites, stabilizing contact sites; ensures that LDs bud from the ER towards the cytosolic side of the membrane; null mutants have decreased net negative cell surface charge and localized accumulation of phosphatidic acid (PA) marker proteins; GFP-fusion protein expression is induced in response to MMS; nul…	0.994961	1.03807	0.0426476	Not affected	0.985965	0.997011	-0.0221632	0.15039	Not_Hit	1.01708	0.961165	-0.0999436	0.0426415	Not_Hit	0.99419	0.972997	-0.0679156	0.0168549	Not_Hit
YCL005W-A	VMA9	Vacuolar H+ ATPase subunit e of the V-ATPase V0 subcomplex; essential for vacuolar acidification; interacts with the V-ATPase assembly factor Vma21p in the ER; involved in V0 biogenesis	0.945163	0.884977	0.00920179	Not affected	0.80041	0.848097	0.132408	0.000253612	Not_Hit	0.954629	0.882966	0.0473897	0.189957	Not_Hit	0.950233	0.934029	0.0886387	0.00064805	Not_Hit
YCL008C	STP22	Component of the ESCRT-I complex; ESCRT-I is involved in ubiquitin-dependent sorting of proteins into the endosome; prevents polyubiquitination of the arrestin-related protein Rim8p, thereby directing its monoubiquitination by Rsp5p; homologous to the mouse and human Tsg101 tumor susceptibility gene; mutants exhibit a Class E Vps phenotype;	0.993342	0.90716	0.0227375	Not affected	0.945747	0.721537	-0.135124	0.00104898	Not_Hit	0.945269	0.773559	-0.0925866	0.00176554	Not_Hit	0.986709	0.986635	0.091121	0.00349412	Not_Hit
YCL009C	ILV6	Regulatory subunit of acetolactate synthase; acetolactate synthase catalyzes the first step of branched-chain amino acid biosynthesis; enhances activity of the Ilv2p catalytic subunit, localizes to mitochondria	1.06124	1.22762	0.0195415	Not affected	1.08454	1.33169	0.00175069	0.957495	Not_Hit	1.08483	1.39225	0.0544582	0.812617	Not_Hit	1.09438	1.08609	-0.267252	0.0266225	Not_Hit
YCL010C	SGF29	Component of the HAT/Core module of the SAGA, SLIK, and ADA complexes; HAT/Core module also contains Gcn5p, Ngg1p, and Ada2p; binds methylated histone H3K4; involved in transcriptional regulation through SAGA and TBP recruitment to target promoters and H3 acetylation	1.09907	1.10116	0.866566	Not affected	1.05869	0.988952	-0.152862	0.0254503	Not_Hit	1.05982	1.14382	-0.00698102	0.555505	Not_Hit	1.06561	1.06466	-0.113042	0.0180186	Not_Hit
YCL011C	GBP2	Poly(A+) RNA-binding protein involved in translation repression; key surveillance factor for the selective export of spliced mRNAs from the nucleus to the cytoplasm; preference for intron-containing genes; similar to Npl3p; also binds single-stranded telomeric repeat sequence in vitro; relocalizes to the cytosol in response to hypoxia; GBP2 has a paralog, HRB1, that arose from the whole genome du…	1.15348	1.04577	0.0135311	Not affected	1.0055	0.948843	-0.104563	0.00042106	Not_Hit	1.02826	1.06624	-0.0121424	0.346471	Not_Hit	1.06157	1.01118	-0.0868677	0.0990801	Not_Hit
YCL012C		Protein of unknown function; SWAT-GFP and mCherry fusion proteins localize to the endoplasmic reticulum and vacuole respectively; orthologs are present in S. bayanus, S. paradoxus and Ashbya gossypii; YCL012C is not an essential gene	1.05864	1.06449	0.920109	Not affected	1.05802	0.979584	-0.151663	0.000757695	Not_Hit	1.06176	1.05171	-0.089463	0.0536912	Not_Hit	1.0643	1.05672	-0.0760041	0.00107692	Not_Hit
YCL014W	BUD3	Guanine nucleotide exchange factor (GEF) for Cdc42p; activates Cdc42p in early G1, accounting for the first stage of biphasic activation, with Cdc24p accounting for the second stage in late G1; involved in the Cdc42p-mediated assembly of the axial landmark that dictates the site for the next round of budding, resulting in the axial budding pattern in haploids; localizes with septins to the bud ne…	0.97231	0.975913	0.969074	Not affected	0.957694	0.989937	0.0532562	0.0343106	Not_Hit	0.999746	0.921779	-0.0497215	0.344673	Not_Hit	0.993286	0.971057	0.00831729	0.764966	Not_Hit
YCL016C	DCC1	Subunit of a complex with Ctf8p and Ctf18p; shares some components with Replication Factor C; required for sister chromatid cohesion and telomere length maintenance	1.00249	1.01844	0.392441	Not affected	1.04608	0.926119	-0.133485	0.00083337	Not_Hit	0.967306	0.825148	-0.162166	0.000851463	Not_Hit	1.0333	0.902134	-0.158295	0.00557022	Not_Hit
YCL017C	NFS1	Cysteine desulfurase involved in iron-sulfur cluster biogenesis; required for thio-modification of mitochondrial and cytoplasmic tRNAs; involved in DNA damage response by providing iron-sulfur cluster cofactors for DNA repair enzymes; essential protein located predominantly in mitochondria	1.02903	0.998084	0.254207	Not affected	0.875455	0.893241	0.0269545	0.421137	Not_Hit	0.909192	0.879607	-0.0324742	0.114501	Not_Hit	1.01558	0.976432	-0.0368923	0.166721	Not_Hit
YCL021W-A		Putative protein of unknown function; SWAT-GFP and mCherry fusion proteins localize to the vacuole	1.13155	1.13131	0.848099	Not affected	1.25362	1.21749	-0.204729	0.115532	Not_Hit	1.15881	1.21001	-0.104009	0.264303	Not_Hit	1.07701	1.21014	-0.0110643	0.849798	Not_Hit
YCL024W	KCC4	Protein kinase of the bud neck involved in the septin checkpoint; associates with septin proteins, negatively regulates Swe1p by phosphorylation, shows structural homology to bud neck kinases Gin4p and Hsl1p; KCC4 has a paralog, GIN4, that arose from the whole genome duplication	1.06099	1.22131	0.0446093	Not affected	1.05649	1.14292	-0.141111	0.085035	Not_Hit	1.0676	1.28908	-0.0165018	0.775057	Not_Hit	1.11065	1.21205	-0.181853	0.0355428	Not_Hit
YCL025C	AGP1	Broad-specificity, low-affinity amino acid permease; minor serine permease with major contributions from paralog Gnp1p; involved in uptake of asparagine, glutamine, and other amino acids; expression induced by amino acids and regulated by SPS plasma membrane amino acid sensor system (Ssy1p-Ptr3p-Ssy5p)	1.02095	1.01756	0.495967	Not affected	0.974613	0.990405	-0.00193839	0.838914	Not_Hit	1.03542	1.0396	0.0073289	0.74616	Not_Hit	1.00699	0.975816	-0.0535848	0.0205947	Not_Hit
YCL026C-A	FRM2	Type II nitroreductase, using NADH as reductant; mutants are defective in fatty acid mediated repression of genes involved in fatty acid biosynthesis indicative of a role in lipid signaling; involved in the oxidative stress response; transcription induction by cadmium and selenite indicates a possible role in the metal stress response; expression induced in cells treated with the mycotoxin patulin	0.982469	1.02455	0.0395928	Not affected	0.872038	0.966456	0.105459	0.120541	Not_Hit	1.01619	0.987326	-0.0607063	0.121146	Not_Hit	1.00898	1.006	-0.0240958	0.178703	Not_Hit
YCL026C-B	HBN1	Protein of unknown function; similar to bacterial nitroreductases; green fluorescent protein (GFP)-fusion protein localizes to the cytoplasm and nucleus; protein becomes insoluble upon intracellular iron depletion; protein abundance increases in response to DNA replication stress	1.02942	1.0472	0.387919	Not affected	0.86919	0.964361	0.0579048	0.000593271	Not_Hit	0.961098	1.00582	-0.0013698	0.708302	Not_Hit	1.00254	1.04655	0.0024912	0.879157	Not_Hit
YCL027W	FUS1	Membrane protein localized to the shmoo tip; required for cell fusion; expression regulated by mating pheromone; proposed to coordinate signaling, fusion, and polarization events required for fusion; potential Cdc28p substrate	1.1236	1.12474	0.727906	Not affected	1.16925	1.10624	-0.203318	0.0910629	Not_Hit	1.07109	1.11895	-0.0865004	0.161076	Not_Hit	1.04966	1.05867	-0.126897	0.0914095	Not_Hit
YCL028W	RNQ1	[PIN(+)] prion, named for [PSI+] INducibility; an infectious protein conformation that is generally an ordered protein aggregate	0.98271	1.01895	0.24559	Not affected	0.969033	1.04392	0.0726595	0.0587633	Not_Hit	0.973712	1.02486	0.0270479	0.217154	Not_Hit	0.970723	1.01463	0.0294912	0.177624	Not_Hit
YCL029C	BIK1	Microtubule-associated protein; component of the interface between microtubules and the kinetochore; involved in sister chromatid separation and mitotic spindle elongation; involved in karyogamy during mating; stabilizes Kip2p at microtubule plus ends and recruits Kip2p to mitotic SPBs; essential in polyploid cells but not in haploid or diploid cells; promotes plus-end directed movement of Dyn1p;…	0.989673	0.968776	0.304912	Not affected	1.03314	1.0206	0.0197421	0.361539	Not_Hit	1.01453	0.950829	-0.0285647	0.316905	Not_Hit	1.08059	1.0392	-0.00765371	0.510587	Not_Hit
YCL030C	HIS4	Multifunctional enzyme containing phosphoribosyl-ATP pyrophosphatase; phosphoribosyl-AMP cyclohydrolase, and histidinol dehydrogenase activities; catalyzes the second, third, ninth and tenth steps in histidine biosynthesis	0.956144	0.959852	0.962764	Not affected	0.974029	0.948471	0.0267933	0.187416	Not_Hit	0.981376	0.990673	0.0610121	0.17313	Not_Hit	1.00945	0.983431	0.015878	0.423025	Not_Hit
YCL031C	RRP7	Essential protein involved in rRNA processing and ribosome biogenesis; forms a complex with Utp22p; protein abundance increases in response to DNA replication stress	0.995681	0.430683	8.61463e-06	Impaired fitness	1.03832	0.448004	-0.00135576	0.970093	Not_Hit	1.04144	0.386671	-0.0640867	0.0812368	Not_Hit	1.08965	0.368398	-0.10148	0.0149057	Not_Hit
YCL032W	STE50	Adaptor protein for various signaling pathways; involved in the mating response, invasive/filamentous growth and osmotolerance; acts as an adaptor that links the G protein-associated Cdc42p-Ste20p complex to the effector Ste11p to modulate signal transduction; localizes to cortical patches at the site of shmoo initiation, facilitating polarity establishment, and remaining at the shmoo tip during …	0.951681	1.03393	0.00219685	Not affected	1.01804	1.12783	0.0652675	0.12203	Not_Hit	0.993359	1.17449	0.152619	0.00390547	Not_Hit	0.965684	1.04105	0.0458889	0.0159974	Not_Hit
YCL033C	MXR2	Methionine-R-sulfoxide reductase; involved in the response to oxidative stress; protects iron-sulfur clusters from oxidative inactivation along with MXR1; involved in the regulation of lifespan	1.05999	1.06036	0.937472	Not affected	1.17533	1.06273	-0.190669	0.0788515	Not_Hit	1.07478	1.07071	-0.0562223	0.499572	Not_Hit	1.02063	1.05563	-0.0217234	0.527792	Not_Hit
YCL034W	LSB5	Protein involved in membrane-trafficking events at plasma membrane; interacts with actin regulators Sla1p and Las17p, ubiquitin, Arf3p to couple actin dynamics to membrane trafficking processes; similar structure to GGA family of proteins with N-terminal VHS domain and GAT domain; binds Las17p, which is homolog of human Wiskott-Aldrich Syndrome protein involved in actin patch assembly, actin poly…	1.01777	1.03387	0.0128003	Not affected	0.977093	1.00381	0.00409644	0.94398	Not_Hit	0.980262	1.01604	0.00180352	0.789202	Not_Hit	1.02543	1.01432	-0.0369212	0.0711672	Not_Hit
YCL035C	GRX1	Glutathione-dependent disulfide oxidoreductase; hydroperoxide and superoxide-radical responsive, heat-stable, with active site cysteine pair; protects cells from oxidative damage; GRX1 has a paralog, GRX2, that arose from the whole genome duplication; protein abundance increases in response to DNA replication stress	0.991821	0.995799	0.741543	Not affected	0.938291	0.977362	0.0308085	0.248464	Not_Hit	0.975647	0.984902	0.0146524	0.550254	Not_Hit	0.98059	1.02907	0.0544099	0.0982713	Not_Hit
YCL036W	GFD2	Protein of unknown function; identified as a high-copy suppressor of a dbp5 mutation; GFD2 has a paralog, YDR514C, that arose from the whole genome duplication	1.16929	1.11928	0.52355	Not affected	1.15234	1.08246	-0.210093	0.0964414	Not_Hit	1.12748	1.14949	-0.103571	0.289499	Not_Hit	1.06551	1.06447	-0.117934	0.202678	Not_Hit
YCL037C	SRO9	Cytoplasmic RNA-binding protein; shuttles between nucleus and cytoplasm and is exported from the nucleus in an mRNA export-dependent manner; associates with translating ribosomes; involved in heme regulation of Hap1p as a component of the HMC complex, also involved in the organization of actin filaments; contains a La motif; role in preventing L-A mycovirus pathogenesis; SRO9 has a paralog, SLF1,…	1.08207	1.03011	0.181149	Not affected	1.14589	0.960504	-0.221047	0.0180105	Not_Hit	1.0826	1.08566	-0.0321952	0.688396	Not_Hit	1.05009	1.02026	-0.0630663	0.276447	Not_Hit
YCL038C	ATG22	Vacuolar membrane protein; required for efflux of amino acids during autophagic body breakdown in vacuole; targeted to vacuole via AP-3 pathway; null mutation causes gradual loss of viability during starvation	1.1105	1.05679	0.21703	Not affected	1.15229	1.08018	-0.143477	0.166955	Not_Hit	1.08641	1.09503	-0.0544968	0.510085	Not_Hit	1.02404	1.00326	-0.0805123	0.239836	Not_Hit
YCL039W	GID7	Subunit of GID Complex that binds directly to central component Vid30p; GID complex is involved in proteasome-dependent catabolite inactivation of fructose-1,6-bisphosphatase; Gid7p contains six WD40 repeats; localizes to peroxisomes in oleate-growing cells; computational analysis suggests that Gid7p and Moh1p have similar functions	0.934247	0.964147	0.000999871	Not affected	1.01778	1.005	0.0278929	0.125286	Not_Hit	0.931892	0.954988	0.0636362	0.00530218	Not_Hit	0.953902	0.965109	0.042635	0.023533	Not_Hit
YCL040W	GLK1	Glucokinase; catalyzes the phosphorylation of glucose at C6 in the first irreversible step of glucose metabolism; one of three glucose phosphorylating enzymes; expression regulated by non-fermentable carbon sources; GLK1 has a paralog, EMI2, that arose from the whole genome duplication	1.00505	1.02155	0.448926	Not affected	1.03741	1.04064	-0.0200585	0.90818	Not_Hit	1.01899	1.00534	-0.0398462	0.0302247	Not_Hit	0.981719	1.00756	0.00404219	0.549295	Not_Hit
YCL042W		Putative protein of unknown function; epitope-tagged protein localizes to the cytoplasm	1.24599	1.22757	0.974106	Not affected	1.1766	1.17492	-0.275073	0.0165995	Not_Hit	1.16507	1.18182	-0.24987	0.0228965	Not_Hit	1.14127	1.15394	-0.247953	0.0384046	Not_Hit
YCL044C	MGR1	Subunit of the mitochondrial (mt) i-AAA protease supercomplex; i-AAA degrades misfolded mitochondrial proteins; forms a subcomplex with Mgr3p that binds to substrates to facilitate proteolysis; required for growth of cells lacking mtDNA	0.91878	0.939095	0.229237	Not affected	0.978123	0.917055	0.0165158	0.601318	Not_Hit	0.950106	0.96324	0.0819799	0.0352351	Not_Hit	0.898864	0.955761	0.108986	0.000117579	Not_Hit
YCL045C	EMC1	Member of conserved endoplasmic reticulum membrane complex; involved in efficient folding of proteins in the ER; null mutant displays induction of the unfolded protein response; interacts with Gal80p; homologous to worm H17B01.4/EMC-1, fly CG2943, and human KIAA0090	1.06681	1.08661	0.99606	Not affected	1.19152	1.11852	-0.193482	0.11631	Not_Hit	1.10637	1.15696	-0.0539773	0.49334	Not_Hit	1.09319	1.11705	-0.0513778	0.218201	Not_Hit
YCL047C	POF1	Nicotinamide mononucleotide-specific adenylyltransferase (NMNAT); catalyzes the conversion of nicotinamide mononucleotide (NMN) to nicotinamide adenine dinucleotide (NAD+); role in the nicotinamide riboside (NR) salvage pathway of NAD+ biosynthesis; involved in NR and NAD+ homeostasis; ATPase involved in protein quality control and filamentation pathways; interacts physically with Kss1p and suppr…	1.14231	1.11782	0.597191	Not affected	1.18138	1.06174	-0.264596	0.0352843	Not_Hit	1.08883	1.11905	-0.0822834	0.249751	Not_Hit	1.0504	1.05604	-0.119492	0.192575	Not_Hit
YCL048W	SPS22	Protein of unknown function; SPS22 has a paralog, SPS2, that arose from the whole genome duplication; redundant with Sps2p for the organization of the beta-glucan layer of the spore wall	1.15561	1.09695	0.39861	Not affected	1.12756	1.05613	-0.187864	0.0905202	Not_Hit	1.05228	1.04839	-0.107284	0.199804	Not_Hit	1.03087	1.05439	-0.0767799	0.236903	Not_Hit
YCL048W-A		Putative protein of unknown function; SWAT-GFP and mCherry fusion proteins localize to the cell periphery and vacuole; YCL048W-A has a paralog, YDR524C-B, that arose from the whole genome duplication	1.09281	1.0549	0.386211	Not affected	1.111	1.03503	-0.162708	0.225972	Not_Hit	1.01578	1.04191	-0.0531776	0.51304	Not_Hit	1.02175	0.996608	-0.0836234	0.194765	Not_Hit
YCL049C		Protein of unknown function; localizes to membrane fraction; YCL049C is not an essential gene	1.14714	1.20937	0.322719	Not affected	1.11581	1.1165	-0.223484	0.139647	Not_Hit	1.09092	1.13171	-0.169067	0.0707818	Not_Hit	1.09394	1.07695	-0.229775	0.0193189	Not_Hit
YCL050C	APA1	AP4A phosphorylase; bifunctional diadenosine 5',5'''-P1,P4-tetraphosphate phosphorylase and ADP sulfurylase involved in catabolism of bis(5'-nucleosidyl) tetraphosphates; catalyzes phosphorolysis of dinucleoside oligophosphates, cleaving substrates' alpha/beta-anhydride bond and introducing Pi into the beta-position of the corresponding NDP formed; protein abundance increases under DNA replicatio…	0.983763	1.03476	0.000385127	Not affected	0.979546	1.05658	0.044318	0.0584712	Not_Hit	0.993287	1.06538	0.0375905	0.122835	Not_Hit	0.997622	1.01643	-0.0128248	0.539978	Not_Hit
YCL051W	LRE1	Protein involved in control of cell wall structure and stress response; direct inhibitor of the nuclear Dbf2 related (NDR) kinase Cbk1p-Mob2p; overproduction confers resistance to cell-wall degrading enzymes; exhibits genetic interactions with genes involved in the cell wall integrity pathway; LRE1 has a paralog, HLR1, that arose from the whole genome duplication	1.09592	1.10235	0.884012	Not affected	1.06454	1.08426	-0.11865	0.0244733	Not_Hit	1.04085	1.06921	-0.0486969	0.075759	Not_Hit	1.06614	1.10342	-0.0675198	0.0371926	Not_Hit
YCL052C	PBN1	Component of glycosylphosphatidylinositol-mannosyltransferase I; essential component; required for the autocatalytic post-translational processing of the protease B precursor Prb1p; localizes to ER in lumenal orientation; homolog of mammalian PIG-X	0.955871	0.72983	1.85019e-05	Impaired fitness	0.951988	0.912108	0.227952	9.13086e-05	Not_Hit	0.978315	0.934349	0.226338	3.82778e-06	Not_Hit	0.957794	0.762152	0.0588798	0.116899	Not_Hit
YCL054W-A	RDT1	Small gene in chromosome III recombination enhancer; activated during mating-type switching; bound by condensin complex, deletion drastically changes chromosome III structure, alters donor preference; promoter functions as locus control region (LCR) that regulates both transcription and long-range chromatin interactions	0.973903	0.97416	0.658499	Not affected	0.986629	0.901955	-0.0655563	0.0240652	Not_Hit	0.997901	0.981587	0.0103032	0.592083	Not_Hit	1.01491	0.980981	-0.00225706	0.545134	Not_Hit
YCL055W	KAR4	Transcription factor required for the mating response; subunit of the mRNA m6A methyltransferase (MIS) complex, regulating meiosis at multiple steps, early prior to pre-meiotic S phase and late during the completion of meiosis and sporulation; exists in two forms, a slower-migrating form abundant during vegetative growth and a faster-migrating pheromone-induced form; null mutant exhibits abnormal…	1.10426	1.10095	0.933314	Not affected	1.10897	1.048	-0.166264	0.0222026	Not_Hit	1.07861	1.12996	-0.0954593	0.327695	Not_Hit	1.00881	1.08671	-0.0377063	0.141221	Not_Hit
YCL056C	PEX34	Protein that regulates peroxisome populations; peroxisomal integral membrane protein; interacts with Pex11p, Pex25p, and Pex27p to control both constitutive peroxisome division and peroxisome morphology and abundance during peroxisome proliferation	1.02361	1.04412	0.147843	Not affected	0.915789	1.02459	0.0649485	0.00847486	Not_Hit	1.01208	1.08213	0.0259925	0.551918	Not_Hit	1.02005	1.09183	0.0268837	0.50324	Not_Hit
YCL057C-A	MIC10	Conserved component of the MICOS complex; MICOS (formerly MINOS or MitOS) is a mitochondrial inner membrane complex that extends into the intermembrane space and has a role in the maintenance of crista junctions, inner membrane architecture, and formation of contact sites to the outer membrane; forms a subcomplex with Mic12p and Mic27p whose assembly and stability requires cardiolipin; homo-oligo…	1.04797	1.10597	0.0942314	Not affected	1.10159	1.05149	-0.201083	0.0148422	Not_Hit	1.04606	1.12232	-0.0363768	0.433395	Not_Hit	1.0214	1.08697	-0.0485894	0.299651	Not_Hit
YCL057W	PRD1	Zinc metalloendopeptidase; found in the cytoplasm and intermembrane space of mitochondria; with Cym1p, involved in degradation of mitochondrial proteins and of presequence peptides cleaved from imported proteins; protein abundance increases in response to DNA replication stress	0.978312	1.09795	0.00539828	Not affected	1.09508	1.23078	0.0283876	0.532061	Not_Hit	1.07173	1.18008	0.00323424	0.878305	Not_Hit	1.02113	1.16987	0.0668308	0.0708528	Not_Hit
YCL058C	FYV5	De novo-originated gene from non-coding sequence; protein can suppress mating and promote vegetative growth; shortens lag phase by physically interacting with Snf1p; binds with Matalpha2p to promoters of haploid-specific genes; functions in mating and fermentation, mediates crosstalk between reproduction and vegetative growth; required for survival upon exposure to K1 killer toxin; involved in io…	0.937652	0.858894	0.00321769	Not affected	0.946189	0.975357	0.152113	0.000685702	Not_Hit	0.945898	1.01092	0.193556	6.55486e-05	Not_Hit	0.932512	0.937648	0.129565	0.000576692	Not_Hit
YCL058W-A	ADF1	Transcriptional repressor encoded by the FYV5 antisense strand; negatively regulates transcription of FYV5 by binding to the promoter on the sense strand	1.00537	0.577796	7.97439e-07	Impaired fitness	0.973507	0.830324	0.274368	5.0771e-07	Not_Hit	0.998341	0.821893	0.24584	0.000689585	Not_Hit	0.945646	0.641752	0.092463	0.00386325	Not_Hit
YCL059C	KRR1	Nucleolar protein required for rRNA synthesis and ribosomal assembly; required for the synthesis of 18S rRNA and for the assembly of 40S ribosomal subunit; essential gene	0.956738	0.261154	2.30789e-07	Impaired fitness	0.946039	0.288939	0.0393407	0.0543142	Not_Hit	0.951093	0.272785	0.0384229	0.0887217	Not_Hit	0.983569	0.294134	0.0341525	0.0244624	Not_Hit
YCL061C	MRC1	S-phase checkpoint protein required for DNA replication; couples DNA helicase and polymerase; stabilizes Pol2p at stalled replication forks during stress, where it forms a pausing complex with Tof1p and is phosphorylated by Mec1p; defines a novel S-phase checkpoint with Hog1p that coordinates DNA replication and transcription upon osmostress; protects uncapped telomeres; Dia2p-dependent degradati…	1.02469	0.954967	0.000258367	Not affected	1.00019	0.972561	0.0174096	0.766887	Not_Hit	0.982277	0.841136	-0.114097	0.00375093	Not_Hit	0.984843	1.00522	0.0655168	0.00338912	Not_Hit
YCL063W	VAC17	Phosphoprotein involved in vacuole inheritance; degraded in late M phase of the cell cycle; acts as a vacuole-specific receptor for myosin Myo2p; involved in regulation of asymmetric inheritance of aggregated/misfolded proteins and age reset	1.0982	0.939066	4.425e-05	Not affected	0.938245	0.996691	0.111361	0.000205447	Not_Hit	1.0352	0.994455	0.0196166	0.159503	Not_Hit	1.04046	0.921662	-0.0530426	0.00448022	Not_Hit
YCL064C	CHA1	Catabolic L-serine (L-threonine) deaminase; catalyzes the degradation of both L-serine and L-threonine; required to use serine or threonine as the sole nitrogen source, transcriptionally induced by serine and threonine	0.956871	1.00377	0.0702099	Not affected	0.970427	0.994328	0.0216494	0.329938	Not_Hit	0.969551	1.00824	0.0349522	0.258889	Not_Hit	0.983318	1.01417	0.0273688	0.177546	Not_Hit
YCL067C	HMLALPHA2	Silenced copy of ALPHA2 at HML; homeobox-domain protein that associates with Mcm1p in haploid cells to repress a-specific gene expression and interacts with a1p in diploid cells to repress haploid-specific gene expression	0.749179	0.725422	0.101677	Not affected	0.775287	0.775993	0.209293	5.83032e-06	Not_Hit	0.67592	0.727346	0.239135	1.21161e-05	Not_Hit	0.757724	0.739694	0.18998	8.06255e-05	Not_Hit
YCL068C		Putative protein of unknown function	0.924865	0.977183	0.0270626	Not affected	0.900763	0.912179	0.0321902	0.475864	Not_Hit	0.944982	0.989585	0.0719719	0.013255	Not_Hit	0.970972	0.973314	0.0257979	0.139821	Not_Hit
YCL069W	VBA3	Permease of basic amino acids in the vacuolar membrane; VBA3 has a paralog, VBA5, that arose from a segmental duplication	0.990159	0.98788	0.836347	Not affected	0.988942	1.00261	0.0297845	0.114528	Not_Hit	1.00355	1.00053	0.0234767	0.344223	Not_Hit	0.984654	0.99193	0.0244506	0.0389304	Not_Hit
YCL073C	GEX1	Proton:glutathione antiporter; localized to the vacuolar and plasma membranes; imports glutathione from the vacuole and exports it through the plasma membrane; has a role in resistance to oxidative stress and modulation of the PKA pathway; GEX1 has a paralog, GEX2, that arose from a segmental duplication	1.02741	1.02435	0.816294	Not affected	0.97725	1.05302	0.042173	0.255057	Not_Hit	0.990041	0.940908	-0.0899376	0.0572548	Not_Hit	1.01646	1.01581	-0.034214	0.0303872	Not_Hit
YCL076W		Dubious open reading frame; unlikely to encode a functional protein, based on available experimental and comparative sequence data	0.977857	0.980297	0.422075	Not affected	0.957586	0.940403	-0.012925	0.606796	Not_Hit	0.979063	0.963808	8.13268e-05	0.68532	Not_Hit	0.959092	0.990242	0.0702249	0.0621177	Not_Hit
YCR001W		Putative protein of unknown function; conserved among S. cerevisiae strains; YCR001W is not an essential gene	1.05251	1.04214	0.720025	Not affected	1.01602	0.987876	-0.0720375	0.209897	Not_Hit	1.03129	1.03349	-0.0394942	0.539674	Not_Hit	1.03639	1.06181	-0.0155579	0.63666	Not_Hit
YCR002C	CDC10	Component of the septin ring, required for cytokinesis; septins are GTP-binding proteins that assemble into rod-like hetero-oligomers that can associate to form filaments; septin rings at the mother-bud neck act as scaffolds for recruiting cell division factors and as barriers to prevent diffusion of specific proteins between mother and daughter cells; N-terminus interacts with phosphatidylinosit…	0.986417	0.757125	4.40269e-05	Impaired fitness	0.982378	0.862603	0.115565	0.00558047	Not_Hit	0.979192	0.913556	0.169139	0.00107245	Not_Hit	0.958435	0.822085	0.108413	0.00020286	Not_Hit
YCR003W	MRPL32	Mitochondrial ribosomal protein of the large subunit; protein abundance increases in response to DNA replication stress	1.11561	1.10876	0.416576	Not affected	1.0787	0.994245	-0.229997	0.0360492	Not_Hit	1.06765	1.03158	-0.188497	0.00786003	Not_Hit	1.07142	1.0953	-0.12484	0.0539854	Not_Hit
YCR004C	YCP4	Protein of unknown function; has sequence and structural similarity to flavodoxins; predicted to be palmitoylated; the authentic, non-tagged protein is detected in highly purified mitochondria in high-throughput studies	1.08947	1.18587	0.0150055	Not affected	1.05766	1.06103	-0.193222	0.0179425	Not_Hit	1.11192	1.09016	-0.228564	0.0197848	Not_Hit	1.07495	1.08902	-0.18641	0.00503748	Not_Hit
YCR006C		Putative protein of unknown function; conserved among S. cerevisiae strains; YCR006C is not an essential gene	1.10003	1.15453	0.049095	Not affected	1.1555	1.16511	-0.166547	0.000203309	Not_Hit	1.1051	1.16248	-0.107381	0.0016166	Not_Hit	1.11684	1.12452	-0.162744	0.000346765	Not_Hit
YCR007C		Putative integral membrane protein; member of DUP240 gene family; SWAT-GFP and mCherry fusion proteins localize to the cell periphery and vacuole; YCR007C is not an essential gene	1.04781	1.00208	0.0483396	Not affected	0.947552	1.01644	0.0644312	0.0030474	Not_Hit	1.03725	1.03285	-0.0111343	0.567997	Not_Hit	1.00311	0.97748	-0.030081	0.0617779	Not_Hit
YCR008W	SAT4	Ser/Thr protein kinase involved in salt tolerance, nutrient response; functions in regulation of Trk1p-Trk2p potassium transporter; overexpression affects the Fe-S and lipoamide containing proteins in the mitochondrion; required for lipoylation of Lat1p, Kgd2p and Gcv3p; partially redundant with Hal5p; has similarity to Npr1p; localizes to the cytoplasm and mitochondrion	1.02061	0.969393	0.139369	Not affected	0.974824	0.982274	0.0317634	0.160667	Not_Hit	1.01148	0.924859	-0.0481209	0.0831238	Not_Hit	0.99264	0.939575	-0.0310137	0.0428517	Not_Hit
YCR009C	RVS161	Amphiphysin-like lipid raft protein; N-BAR domain protein that interacts with Rvs167p and regulates polarization of the actin cytoskeleton, endocytosis, cell polarity, cell fusion and viability following starvation or osmotic stress	1.00575	0.296636	5.20403e-07	Impaired fitness	0.978511	0.380782	0.090548	6.9883e-07	Not_Hit	0.882311	0.246732	-0.0190712	0.0345021	Not_Hit	1.00821	0.291748	-0.00988675	0.160074	Not_Hit
YCR010C	ADY2	Acetate transporter required for normal sporulation; phosphorylated in mitochondria; ADY2 has a paralog, ATO2, that arose from the whole genome duplication	1.03081	1.05266	0.369985	Not affected	0.961521	1.07313	0.0443305	0.222568	Not_Hit	1.09305	1.04943	-0.11465	0.00877711	Not_Hit	1.07382	1.03746	-0.0885979	0.0218224	Not_Hit
YCR011C	ADP1	Putative ATP-dependent permease of the ABC transporter family	1.08811	1.10504	0.187907	Not affected	1.04696	1.034	-0.114072	0.00786068	Not_Hit	1.08616	1.00818	-0.17567	0.0509899	Not_Hit	1.1096	1.05784	-0.168488	0.0237348	Not_Hit
YCR012W	PGK1	3-phosphoglycerate kinase; catalyzes transfer of high-energy phosphoryl groups from the acyl phosphate of 1,3-bisphosphoglycerate to ADP to produce ATP; key enzyme in glycolysis and gluconeogenesis	0.489953	0.285471	0.00920095	Impaired fitness	0.372014	0.032161	-0.0739388	0.000402952	Not_Hit	0.684142	0.205684	0.0116151	0.0520195	Not_Hit	0.615114	0.356807	0.179295	2.00088e-05	Not_Hit
YCR014C	POL4	DNA polymerase IV; undergoes pair-wise interactions with Dnl4p-Lif1p and Rad27p to mediate repair of DNA double-strand breaks by non-homologous end joining (NHEJ); homologous to mammalian DNA polymerase beta	1.00561	1.00643	0.642622	Not affected	0.999067	0.940846	-0.0769343	0.139051	Not_Hit	1.0294	1.06498	0.0497528	0.0604845	Not_Hit	1.05198	1.01089	-0.0373798	0.281537	Not_Hit
YCR015C	CTO1	Protein required for cold tolerance; involved in phosphate uptake; YCR015C is not an essential gene	1.02372	1.0093	0.926174	Not affected	0.944322	0.911622	-0.0586064	0.0945174	Not_Hit	1.02215	0.964438	-0.0672602	0.0489011	Not_Hit	1.02147	0.998112	-0.0415095	0.100682	Not_Hit
YCR016W		RNA-binding ribosome assembly factor; constituent of early pre-60S particles; genetically and physically linked to most NOP8 60s ribosome pre-assembly complex members and to ribosomal protein Rpl3p; contains two independent RNA-interacting domains; associates with helix H95 in 3' region of 25S rRNA, in close proximity to binding sites of Npa1p and Rpl3p; interacts with several snoRNAs	0.978473	0.943757	0.0432979	Not affected	1.02528	0.967451	-0.00938154	0.9	Not_Hit	1.04459	1.00188	0.0108221	0.750683	Not_Hit	1.09411	0.946347	-0.0827052	0.000353517	Not_Hit
YCR017C	CWH43	GPI lipid remodelase; responsible for introducing ceramides into GPI anchors having a C26:0 fatty acid in sn-2 of the glycerol moiety; can also use lyso-GPI protein anchors and various base resistant lipids as substrates; contains 14-16 transmembrane segments and several putative glycosylation and phosphorylation sites; null mutation is synthetically lethal with pkc1 deletion	1.01719	0.984305	0.253787	Not affected	0.984017	1.00959	0.028266	0.359653	Not_Hit	0.98232	1.0401	0.0641028	0.0594544	Not_Hit	1.04111	0.999291	-0.0250521	0.42661	Not_Hit
YCR018C	SRD1	Protein involved in the processing of pre-rRNA to mature rRNA; contains a C2/C2 zinc finger motif; srd1 mutation suppresses defects caused by the rrp1-1 mutation	1.02111	1.00419	0.351803	Not affected	0.98518	1.01466	0.0199174	0.197201	Not_Hit	1.00374	0.992689	0.00822475	0.64355	Not_Hit	1.00966	1.00744	-0.00836591	0.839707	Not_Hit
YCR019W	MAK32	Protein necessary for stability of L-A dsRNA-containing particles	1.06921	1.01785	0.149262	Not affected	1.04145	1.09361	0.033054	0.374005	Not_Hit	1.03797	1.05957	0.00895467	0.926189	Not_Hit	1.03203	1.02212	-0.0383672	0.354144	Not_Hit
YCR020C	PET18	Protein of unknown function; has weak similarity to proteins involved in thiamin metabolism; expression is induced in the absence of thiamin	1.14039	1.2671	0.00216775	Not affected	1.07073	1.09484	-0.262794	0.000138498	Not_Hit	1.10418	1.25565	-0.13463	0.00224947	Not_Hit	1.09144	1.23514	-0.143405	0.00404988	Not_Hit
YCR020C-A	MAK31	Non-catalytic subunit of N-terminal acetyltransferase of the NatC type; required for replication of dsRNA virus; member of the Sm protein family	0.938682	0.963827	0.0764189	Not affected	0.969437	0.954838	0.0231244	0.168404	Not_Hit	0.958719	0.966644	0.0487109	0.0353722	Not_Hit	0.949461	0.97885	0.0629102	0.0039464	Not_Hit
YCR020W-B	HTL1	Component of the RSC chromatin remodeling complex; RSC functions in transcriptional regulation and elongation, chromosome stability, and establishing sister chromatid cohesion; involved in telomere maintenance	0.889861	0.875707	0.971894	Not affected	0.931909	0.854141	0.039703	0.249778	Not_Hit	0.856813	0.74443	0.00182475	0.870441	Not_Hit	0.938769	0.915478	0.0897383	0.000778023	Not_Hit
YCR021C	HSP30	Negative regulator of the H(+)-ATPase Pma1p; stress-responsive protein; hydrophobic plasma membrane localized; induced by heat shock, ethanol treatment, weak organic acid, glucose limitation, and entry into stationary phase	1.05174	1.18752	0.0149996	Not affected	0.990617	1.06216	-0.11362	0.0213364	Not_Hit	1.04545	1.08042	-0.161404	0.0252674	Not_Hit	1.00167	1.07855	-0.116579	0.0189124	Not_Hit
YCR022C		Putative protein of unknown function; conserved among S. cerevisiae strains; YCR022C is not an essential gene	1.0439	1.08937	0.0929167	Not affected	1.1045	1.21016	0.0156064	0.699074	Not_Hit	1.05178	1.16225	0.035228	0.242944	Not_Hit	1.03056	1.13227	0.0141778	0.535242	Not_Hit
YCR023C		Vacuolar membrane protein of unknown function; targeted to vacuole via AP-3 pathway; member of multidrug resistance family; not an essential gene	1.08261	1.10157	0.297234	Not affected	0.999512	0.977417	-0.103884	0.045975	Not_Hit	0.985663	0.990866	-0.0948879	0.0321968	Not_Hit	1.0899	1.11297	-0.09197	0.00766323	Not_Hit
YCR024C	SLM5	Mitochondrial asparaginyl-tRNA synthetase	1.06019	0.918293	0.00229722	Not affected	0.942358	0.941757	0.0809422	0.0398855	Not_Hit	1.0688	1.01867	0.0556671	0.252352	Not_Hit	1.0379	0.958585	0.00436867	0.497045	Not_Hit
YCR025C		Putative protein of unknown function; conserved across S. cerevisiae strains; YCR025C is not an essential gene	1.07086	1.00314	0.133937	Not affected	0.974897	0.942982	-0.0464257	0.363934	Not_Hit	0.937597	0.895548	-0.0585016	0.410572	Not_Hit	0.969928	0.970225	-0.0203977	0.640044	Not_Hit
YCR026C	NPP1	Nucleotide pyrophosphatase/phosphodiesterase; mediates extracellular nucleotide phosphate hydrolysis along with Npp2p and Pho5p; activity and expression enhanced during conditions of phosphate starvation; involved in spore wall assembly; NPP1 has a paralog, NPP2, that arose from the whole genome duplication, and an npp1 npp2 double mutant exhibits reduced dityrosine fluorescence relative to the s…	1.01949	1.20175	0.0027118	Not affected	1.00936	1.11375	-0.0795576	0.0497059	Not_Hit	0.996565	1.16704	-0.00854692	0.730195	Not_Hit	1.01057	1.13719	-0.0352833	0.126061	Not_Hit
YCR027C	RHB1	Putative Rheb-related GTPase; involved in regulating canavanine resistance and arginine uptake; member of the Ras superfamily of G-proteins	1.12026	1.04186	0.000159606	Not affected	0.916858	1.01313	0.059524	0.0157705	Not_Hit	1.0672	1.07685	-0.0392546	0.00603045	Not_Hit	1.0283	0.992226	-0.0793174	0.0357991	Not_Hit
YCR028C	FEN2	Plasma membrane H+-pantothenate symporter; confers sensitivity to the antifungal agent fenpropimorph; relocalizes from vacuole to cytoplasm upon DNA replication stress	1.08811	1.07092	0.471949	Not affected	1.15636	1.15995	-0.0773833	0.0484072	Not_Hit	1.12973	1.0806	-0.115107	0.002903	Not_Hit	1.08816	1.06343	-0.0862721	0.00719273	Not_Hit
YCR030C	SYP1	Inhibitor of Las17p-mediated Arp2/3 complex activation; F-BAR protein that directly inhibits Las17p stimulation of Arp2/3 complex-mediated actin assembly in vitro; involved in formation of the endocytic site; intrinsically disordered domain induces bundling of Cdc11p-capped septin filaments to promote septin collar assembly, similar to mammalian ortholog FCHo2; localizes to sites of polarized gro…	1.04306	1.19874	0.00275856	Not affected	1.07101	1.12044	-0.163159	0.00928635	Not_Hit	0.959892	1.05424	-0.126621	0.0516957	Not_Hit	1.07336	1.1079	-0.178802	0.0356215	Not_Hit
YCR032W	BPH1	Endosomal protein involved in endocytosis and autophagy; homologous to Chediak-Higashi syndrome and Beige proteins, both of which are implicated in disease syndromes in human and mouse, respectively, due to defective lysosomal trafficking; mutant phenotype and genetic interactions suggest a role in protein sorting	1.12776	1.00267	0.00124808	Not affected	0.986176	1.03579	0.0455201	0.00834598	Not_Hit	1.074	1.03155	-0.0283582	0.152385	Not_Hit	1.02793	0.940128	-0.0832839	0.0247637	Not_Hit
YCR033W	SNT1	Set3C histone deacetylase scaffold; can act as prion [ESI+] (Expressed Subtelomeric Information) that drives emergence and transgenerational inheritance of activated chromatin state; prion conformer is triggered by transient Snt1p phosphorylation upon cell cycle arrest; [ESI+] reshapes the activity Set3C, recruiting RNAPII, interfering with Rap1p binding to activate genes in otherwise repressed s…	1.12653	0.902063	0.000385411	Not affected	0.927722	0.854856	0.000952508	0.971717	Not_Hit	1.01948	0.908314	-0.0338021	0.346532	Not_Hit	1.02469	0.931705	-0.00719445	0.789653	Not_Hit
YCR034W	ELO2	Fatty acid elongase, involved in sphingolipid biosynthesis; acts on fatty acids of up to 24 carbons in length; mutations have regulatory effects on 1,3-beta-glucan synthase, vacuolar ATPase, and the secretory pathway; ELO2 has a paralog, ELO1, that arose from the whole genome duplication; lethality of the elo2 elo3 double null mutation is functionally complemented by human ELOVL1 and weakly compl…	1.25835	1.01826	0.00272533	Not affected	1.12192	1.04815	-0.0972832	0.00298292	Not_Hit	1.15555	1.14395	-0.0384883	0.34267	Not_Hit	1.12735	0.943442	-0.206192	1.53246e-05	Not_Hit
YCR035C	RRP43	Exosome non-catalytic core component; involved in 3'-5' RNA processing and degradation in both the nucleus and the cytoplasm; has similarity to E. coli RNase PH and to human hRrp43p (OIP2, EXOSC8); protein abundance increases in response to DNA replication stress	1.21788	1.22239	0.890843	Not affected	0.930083	1.03496	-0.108654	0.0829012	Not_Hit	0.999751	1.00827	-0.212286	0.0105191	Not_Hit	1.13484	1.12853	-0.265677	0.00983996	Not_Hit
YCR036W	RBK1	Ribokinase, phosphorylates ribose to ribose-5-phosphate; required for recycling ribose during nucleotide metabolism	1.16461	1.20437	0.124046	Not affected	1.1055	1.06749	-0.316778	0.0152001	Not_Hit	1.1313	1.17923	-0.239551	0.0290999	Not_Hit	1.13191	1.15092	-0.229248	0.0141851	Not_Hit
YCR037C	PHO87	Low-affinity inorganic phosphate (Pi) transporter; acts upstream of Pho81p in regulation of PHO pathway; targeted to vacuole via AP-3 pathway; expression is independent of Pi concentration and Pho4p activity; contains 12 membrane-spanning segments; PHO87 has a paralog, PHO90, that arose from the whole genome duplication	1.07711	1.06567	0.60402	Not affected	1.05658	0.989702	-0.164307	0.00762682	Not_Hit	1.09559	1.1319	-0.0298813	0.241935	Not_Hit	1.08727	1.04188	-0.118212	0.0991949	Not_Hit
YCR038C	BUD5	GTP/GDP exchange factor for Rsr1p (Bud1p); required for both axial and bipolar budding patterns; mutants exhibit random budding in all cell types	1.12823	1.13162	0.803352	Not affected	1.09148	1.00475	-0.238321	4.49441e-05	Not_Hit	1.19408	1.18734	-0.167649	0.0105019	Not_Hit	1.1113	1.09963	-0.152657	0.00292916	Not_Hit
YCR039C	MATALPHA2	Homeobox-domain protein; with Mcm1p, represses a-specific genes in haploids; acts with A1p to repress transcription of haploid-specific genes in diploids; one of two genes encoded by the MATalpha mating type cassette	0.98434	0.937597	0.00684355	Not affected	0.952514	0.883496	-0.00470758	0.727359	Not_Hit	0.988166	0.905844	-0.0226573	0.08353	Not_Hit	0.975238	0.897465	-0.020731	0.361141	Not_Hit
YCR041W		Protein of unknown function; overexpression suppresses the high-frequency loss of mini-chromosomes, probably by increasing the rate of proper chromosome segregation; translated gene product of YCR041W, but not its transcript, is responsible for suppression; suppression ability of YCR041W is completely dependent on silencing protein Sir4p	1.03941	1.00506	0.00628526	Not affected	0.97403	1.00288	0.0130507	0.297608	Not_Hit	0.992157	0.986481	-0.0113721	0.995122	Not_Hit	0.981744	0.960834	-0.0368276	0.118626	Not_Hit
YCR042C	TAF2	TFIID subunit (150 kDa); involved in RNA polymerase II transcription initiation	1.01548	0.36783	0.000100359	Impaired fitness	0.908995	0.270689	-0.0639791	4.01738e-05	Not_Hit	1.04342	0.404332	0.0170344	0.457425	Not_Hit	1.02339	0.416154	0.0362894	0.017362	Not_Hit
YCR043C		Putative protein of unknown function; green fluorescent protein (GFP)-fusion protein localizes to the Golgi apparatus; YCR043C is not an essential gene	1.10313	1.06458	0.076972	Not affected	1.00565	1.07926	0.0213048	0.502319	Not_Hit	1.10121	1.08387	-0.0911177	0.0334176	Not_Hit	1.03744	1.01957	-0.0888872	0.0051794	Not_Hit
YCR044C	PER1	Protein of the endoplasmic reticulum; required for GPI-phospholipase A2 activity that remodels the GPI anchor as a prerequisite for association of GPI-anchored proteins with lipid rafts; functionally complemented by human ortholog PERLD1	1.01021	1.00674	0.868973	Not affected	0.941389	0.976702	0.0265084	0.171948	Not_Hit	0.98799	1.00205	0.0146735	0.684074	Not_Hit	1.00605	0.986816	-0.0298274	0.236344	Not_Hit
YCR045C	RRT12	Probable subtilisin-family protease; role in formation of the dityrosine layer of spore walls; localizes to the spore wall and also the nuclear envelope and ER region in mature spores	1.04062	0.98392	0.00329862	Not affected	0.963197	0.961655	0.0186839	0.195484	Not_Hit	1.02065	0.984642	-0.0176399	0.324079	Not_Hit	0.978571	0.964134	0.0133767	0.821345	Not_Hit
YCR046C	IMG1	Mitochondrial ribosomal protein of the large subunit; required for respiration and for maintenance of the mitochondrial genome	1.10389	1.126	0.575774	Not affected	1.06256	1.11587	-0.079262	0.300146	Not_Hit	1.05864	1.0723	-0.119113	0.170121	Not_Hit	1.10452	1.14123	-0.105342	0.295332	Not_Hit
YCR047C	BUD23	Ribosome biogenesis factor; methyltransferase that methylates residue G1575 of 18S rRNA; required for rRNA processing and nuclear export of 40S ribosomal subunits independently of methylation activity; required for recruitment of Rps2p; functions with DEAH-box RNA helicase Ecm16p; diploid mutant displays random budding pattern; functional homolog of human WBSCR22	0.847987	0.933567	0.0774419	Not affected	1.03284	1.08231	0.11741	0.0422886	Not_Hit	1.04363	1.0975	0.130424	0.115704	Not_Hit	0.839475	0.908614	0.124316	0.0282212	Not_Hit
YCR048W	ARE1	Acyl-CoA:sterol acyltransferase; endoplasmic reticulum enzyme that contributes the major sterol esterification activity in the absence of oxygen; ARE1 has a paralog, ARE2, that arose from the whole genome duplication	1.05357	1.0663	0.781609	Not affected	1.03828	1.09533	-0.0119074	0.586287	Not_Hit	1.07032	1.06959	-0.0717104	0.0121019	Not_Hit	0.994798	0.983542	-0.0798896	0.0128802	Not_Hit
YCR050C		Non-essential protein of unknown function; deletion mutant is synthetically sick or lethal with alpha-synuclein	0.980949	1.01787	0.164388	Not affected	0.953576	0.973446	0.0102873	0.951594	Not_Hit	1.05678	1.01611	-0.0426199	0.138228	Not_Hit	0.997187	0.986636	-0.0136616	0.302761	Not_Hit
YCR052W	RSC6	Component of the RSC chromatin remodeling complex; essential for mitotic growth; RSC6 has a paralog, SNF12, that arose from the whole genome duplication	0.981099	0.341062	1.19078e-05	Impaired fitness	1.03986	0.537845	0.192468	0.0187591	Not_Hit	1.03399	0.356305	0.0127343	0.718952	Not_Hit	1.01793	0.348947	-0.0052206	0.982544	Not_Hit
YCR053W	THR4	Threonine synthase; conserved protein that catalyzes formation of threonine from O-phosphohomoserine; expression is regulated by the GCN4-mediated general amino acid control pathway	0.985238	0.793272	8.80745e-08	Not affected	0.971876	0.72207	-0.0496796	0.0118996	Not_Hit	0.99027	0.686197	-0.0939661	0.0178197	Not_Hit	0.978954	0.715368	-0.0654861	0.00264483	Not_Hit
YCR054C	CTR86	Essential protein of unknown function; with orthologs in Ashbya gossypii and Candida albicans; similar to human ATXN10, mutations in which cause spinocerebellar ataxia type 10; codon usage corresponds to that observed for yeast genes expressed at low levels; relative distribution to the nucleus increases upon DNA replication stress	1.08131	0.832628	0.00785204	Impaired fitness	1.08233	0.863747	-0.0339268	0.476849	Not_Hit	1.09997	1.0914	0.176009	0.0258826	Not_Hit	1.07518	0.83677	-0.065016	0.171781	Not_Hit
YCR057C	PWP2	Conserved 90S pre-ribosomal component; essential for proper endonucleolytic cleavage of the 35 S rRNA precursor at A0, A1, and A2 sites; contains eight WD-repeats; PWP2 deletion leads to defects in cell cycle and bud morphogenesis	0.991697	0.473412	1.42237e-05	Impaired fitness	1.02189	0.665637	0.180514	0.000585859	Not_Hit	1.02458	0.437577	-0.0475864	0.259578	Not_Hit	1.0103	0.534671	0.0592995	0.133068	Not_Hit
YCR059C	YIH1	Negative regulator of eIF2 kinase Gcn2p; competes with Gcn2p for binding to Gcn1p; may contribute to regulation of translation in response to starvation via regulation of Gcn2p; binds to monomeric actin and to ribosomes and polyribosomes; ortholog of mammalian IMPACT	0.998471	1.00772	0.998859	Not affected	0.966346	1.0013	0.0274877	0.314239	Not_Hit	1.05637	1.04074	0.00688758	0.85492	Not_Hit	1.01286	1.02335	0.00260268	0.662257	Not_Hit
YCR060W	TAH1	Component of conserved R2TP complex (Rvb1-Rvb2-Tah1-Pih1); R2TP complex interacts with Hsp90 (Hsp82p and Hsc82p) to mediate assembly of large protein complexes such as box C/D snoRNPs and RNA polymerase II; contains a single TPR domain with at least two TPR motifs; plays a role in determining prion variants	1.05032	1.02661	0.63941	Not affected	1.01749	0.968008	-0.0766628	0.060428	Not_Hit	1.07951	1.04352	-0.0497128	0.0516541	Not_Hit	1.03161	1.02383	-0.0301516	0.178532	Not_Hit
YCR061W		Protein of unknown function; green fluorescent protein (GFP)-fusion protein localizes to the cytoplasm in a punctate pattern; non-essential gene; upregulated by and required for tolerance to 4-Methylcyclohexane methanol; induced by treatment with 8-methoxypsoralen and UVA irradiation; contains 10-11 predicted transmembrane domains	1.05997	1.07053	0.885563	Not affected	0.885141	1.08989	0.14244	0.00204476	Not_Hit	0.999614	1.06329	-0.00681055	0.596142	Not_Hit	1.0498	1.07637	-0.0453184	0.177352	Not_Hit
YCR063W	BUD31	Component of the SF3b subcomplex of the U2 snRNP; increases efficiency of first and second step pre-mRNA splicing; diploid mutants display a random budding pattern instead of the wild-type bipolar pattern; facilitates passage through G1/S Start, but is not required for G2/M transition or exit from mitosis	0.989476	0.949531	0.163316	Not affected	0.96146	0.86784	-0.0420808	0.0877202	Not_Hit	0.965351	0.976933	0.0588877	0.00746499	Not_Hit	1.00335	0.933999	-0.0197288	0.120988	Not_Hit
YCR065W	HCM1	Forkhead transcription factor; drives S-phase activation of genes involved in chromosome segregation, spindle dynamics, budding; also activates genes involved in respiration, use of alternative energy sources, NAD synthesis, oxidative stress resistance; regulated by cell wall integrity checkpoint; key factor in early adaptation to nutrient deficiency and diauxic shift; suppressor of calmodulin mu…	0.976371	0.96246	0.597587	Not affected	0.935703	0.958257	0.0499615	0.170617	Not_Hit	0.904545	0.94788	0.061506	0.0836471	Not_Hit	0.965333	0.951336	0.0235994	0.503633	Not_Hit
YCR066W	RAD18	E3 ubiquitin ligase; forms heterodimer with Rad6p to monoubiquitinate PCNA-K164; heterodimer binds single-stranded DNA and has single-stranded DNA dependent ATPase activity; required for postreplication repair; SUMO-targeted ubiquitin ligase (STUbl) that contains a SUMO-interacting motif (SIM) which stimulates its ubiquitin ligase activity towards the sumoylated form of PCNA	1.04511	0.981672	0.00890219	Not affected	0.234248	0.286369	0.0549278	0.000280603	Not_Hit	0.606732	0.499111	-0.0962594	0.0395696	Not_Hit	1.00592	0.998519	0.0108369	0.724568	Not_Hit
YCR067C	SED4	Integral ER membrane protein that stimulates Sar1p GTPase activity; involved in COPII vesicle budding through disassociation of coat proteins from membranes onto liposomes; binds Sec16p; SED4 has a paralog, SEC12, that arose from the whole genome duplication	1.1019	1.08109	0.405304	Not affected	1.03177	1.08663	-0.0372724	0.528611	Not_Hit	1.19854	1.18206	-0.124464	0.106331	Not_Hit	1.04987	1.03379	-0.117967	0.00482172	Not_Hit
YCR068W	ATG15	Phospholipase B; hydrolyses phosphatidylserine; minor activity against cardiolipin and PtdEtn; required for lysis of autophagic and CVT bodies; targeted to the vacuole via the Pep1p-dependent endosomal VPS pathway; targeted to intravacuolar vesicles during autophagy by the MVB pathway; maintains lipid droplet quantity after the diauxic shift; regulates lipolysis; single membrane spanning protein …	0.995462	1.14737	0.00278158	Not affected	1.05967	1.15485	-0.0462683	0.453434	Not_Hit	1.05928	1.09996	-0.106128	0.0645503	Not_Hit	1.06288	1.0996	-0.110497	0.0688219	Not_Hit
YCR069W	CPR4	Peptidyl-prolyl cis-trans isomerase (cyclophilin); catalyzes the cis-trans isomerization of peptide bonds N-terminal to proline residues; has a potential role in the secretory pathway; CPR4 has a paralog, CPR8, that arose from the whole genome duplication	1.01022	0.982503	0.565381	Not affected	0.951881	0.949892	0.00196241	0.868793	Not_Hit	0.959358	0.963457	0.0227673	0.112969	Not_Hit	0.973355	0.946486	-0.00940896	0.922934	Not_Hit
YCR071C	IMG2	Mitochondrial ribosomal protein of the large subunit; conserved in metazoa, with similarity to human mitochondrial ribosomal protein MRPL49	1.02591	1.04741	0.633811	Not affected	0.933823	0.933746	-0.0460309	0.228906	Not_Hit	0.970953	0.951816	-0.0614826	0.28325	Not_Hit	1.0107	0.965668	-0.100778	0.0893808	Not_Hit
YCR073C	SSK22	MAP kinase kinase kinase of HOG1 mitogen-activated signaling pathway; functionally redundant with Ssk2p; interacts with and is activated by Ssk1p; phosphorylates Pbs2p; SSK22 has a paralog, SSK2, that arose from the whole genome duplication	0.988441	0.9821	0.385542	Not affected	0.953239	0.970161	0.0347443	0.163754	Not_Hit	0.972124	0.985069	0.0466301	0.0725095	Not_Hit	1.00672	0.999604	-0.00997482	0.880432	Not_Hit
YCR073W-A	SOL2	Protein with a possible role in tRNA export; shows similarity to 6-phosphogluconolactonase non-catalytic domains but does not exhibit this enzymatic activity; homologous to Sol3p and Sol4p; SOL2 has a paralog, SOL1, that arose from the whole genome duplication	0.99261	1.08695	0.00273597	Not affected	1.05436	1.05727	-0.0891956	0.0432412	Not_Hit	1.06721	1.10773	-0.0609431	0.327109	Not_Hit	1.05435	1.05099	-0.106831	0.0121521	Not_Hit
YCR075C	ERS1	Protein involved in cystine transport; localizes to the vacuole, plasma membrane and endosome; similarity to human cystinosin, a H(+)-driven transporter involved in L-cystine export from lysosomes and implicated in the disease cystinosis; contains seven transmembrane domains; mutation is functionally complemented by human CTNS	1.00163	0.992034	0.835925	Not affected	0.961756	0.860842	-0.0905654	0.000564656	Not_Hit	1.00864	0.952984	-0.0459621	0.0412076	Not_Hit	1.00541	1.0052	0.00270582	0.551066	Not_Hit
YCR075W-A	EGO2	Subunit of the EGO/GSE complex; the vacuolar/endosomal membrane associated EGO/GSE complex regulates exit from rapamycin-induced growth arrest, stimulating microautophagy and sorting of Gap1p from the endosome to the plasma membrane; identified by homology to Ashbya gossypii; EGO2 has a paralog, EGO4, that arose from the whole genome duplication	0.973558	0.908125	0.00807711	Not affected	0.865474	0.71687	-0.0700507	0.00125625	Not_Hit	0.936599	0.868903	0.0163783	0.11547	Not_Hit	0.967058	0.93277	0.0586295	0.00161829	Not_Hit
YCR076C	FUB1	Proteasome-binding protein; interacts physically with multiple subunits of the 20S proteasome and genetically with genes encoding 20S core particle and 19S regulatory particle subunits; specifically blocks all three proteasome active sites; exhibits boundary activity which inhibits the propagation of heterochromatic silencing; contains a PI31 proteasome regulator domain and sequence similarity wi…	1.05088	1.09097	0.160846	Not affected	1.04038	1.01187	-0.123237	0.0470896	Not_Hit	1.09374	1.05308	-0.145646	0.0113903	Not_Hit	1.02673	1.0363	-0.0838054	0.118326	Not_Hit
YCR077C	PAT1	Deadenylation-dependent mRNA-decapping factor; also required for faithful chromosome transmission, maintenance of rDNA locus stability, and protection of mRNA 3'-UTRs from trimming; associated with topoisomerase II; binds to mRNAs under glucose starvation, most often in the 3' UTR; functionally linked to Pab1p; forms cytoplasmic foci upon DNA replication stress; phosphorylation by PKA inhibits P …	1.13005	1.04837	0.0112125	Not affected	1.08137	0.991221	-0.188692	0.0190494	Not_Hit	1.10496	0.848254	-0.39408	0.0284716	Hit	1.06437	1.00135	-0.149374	0.0242055	Not_Hit
YCR081W	SRB8	Subunit of the RNA polymerase II mediator complex; associates with core polymerase subunits to form the RNA polymerase II holoenzyme; essential for transcriptional regulation; involved in glucose repression	1.02412	0.831016	0.000306936	Not affected	1.0693	0.716315	-0.175276	0.000342741	Not_Hit	1.08984	0.945638	0.0473226	0.281868	Not_Hit	1.09228	0.82106	-0.0775307	0.0149992	Not_Hit
YCR082W	AHC2	Component of the ADA histone acetyltransferase complex; Ahc2p and Ahc1p are unique to the ADA complex and not shared with the related SAGA and SLIK complexes; may tether Ahc1p to the complex	1.02679	1.0967	0.0340435	Not affected	1.01887	1.01402	-0.103395	0.0479751	Not_Hit	0.968752	1.05395	-0.00854791	0.888748	Not_Hit	0.995942	1.00944	-0.0894928	0.048914	Not_Hit
YCR083W	TRX3	Mitochondrial thioredoxin; highly conserved oxidoreductase required to maintain the redox homeostasis of the cell, forms the mitochondrial thioredoxin system with Trr2p, redox state is maintained by both Trr2p and Glr1p	0.995176	0.966125	0.0100089	Not affected	1.00288	0.991387	0.0305274	0.0681816	Not_Hit	0.917249	0.906358	0.0215687	0.780105	Not_Hit	1.02886	1.0015	0.0132272	0.529583	Not_Hit
YCR084C	TUP1	Transcriptional regulator; functions primarily as a transcriptional co-repressor with Cyc8p but can also function as a co-activator, recruiting SWI/SNF and SAGA complexes to promoters; target genes may be uniquely repressed by Tup1p or Cyc8p, subject to redundant repression, or in some cases de-repression of target genes in a tup1 mutant is dependent upon CYC8 and vice versa; establishes a repres…	1.08546	0.503825	1.0024e-06	Impaired fitness	1.15377	0.483354	-0.0959367	0.0268275	Not_Hit	1.03466	0.285266	-0.234322	0.00207578	Hit	1.09374	0.451542	-0.097829	0.0138797	Not_Hit
YCR085W		Putative protein of unknown function; conserved among S. cerevisiae strains; YCR085W is not an essential gene	0.972119	1.03663	0.098643	Not affected	1.03405	1.03919	-0.0282667	0.332874	Not_Hit	1.0054	1.0754	0.0479999	0.61332	Not_Hit	1.0263	1.04735	-0.00562836	0.421789	Not_Hit
YCR086W	CSM1	Nucleolar protein that mediates homolog segregation during meiosis I; forms a complex with Lrs4p and then Mam1p at kinetochores; required for condensin recruitment to the replication fork barrier site and rDNA repeat segregation	0.944792	0.937786	0.914203	Not affected	1.03628	0.972202	-0.0302871	0.6245	Not_Hit	0.981528	0.82399	-0.0937086	0.00696551	Not_Hit	0.977086	0.898764	0.0172933	0.829476	Not_Hit
YCR087C-A		Protein of unknown function; binds zinc; phosphomutants exhibit phenotypes, suggesting functionality of phosphosites; green fluorescent protein (GFP)-fusion protein localizes to the nucleolus; YCR087C-A is not an essential gene	1.25117	1.18954	0.0308117	Not affected	1.15059	1.10163	-0.252293	0.00105192	Not_Hit	1.11362	1.19902	-0.118151	0.000307783	Not_Hit	1.09543	1.05762	-0.25273	0.00101254	Not_Hit
YCR087W		Dubious open reading frame; unlikely to encode a functional protein, based on available experimental and comparative sequence data; partially overlaps uncharacterized gene YCR087C-A; YCR087W is not an essential gene	1.00293	0.995555	0.894585	Not affected	1.04912	1.03698	-0.00371081	0.991151	Not_Hit	1.06167	1.01492	-0.0442164	0.01619	Not_Hit	1.00862	0.976028	-0.0280974	0.0382325	Not_Hit
YCR088W	ABP1	Actin-binding protein of the cortical actin cytoskeleton; important for activation of actin nucleation mediated by the Arp2/Arp3 complex; inhibits actin filament elongation at the barbed-end; phosphorylation within its proline-rich region, mediated by Cdc28p and Pho85p, protects Abp1p from PEST sequence-mediated proteolysis; mammalian homolog of HIP-55 (hematopoietic progenitor kinase 1 [HPK1]-in…	1.11053	1.10066	0.274773	Not affected	1.01038	1.00495	-0.0998781	0.00847771	Not_Hit	0.957849	0.995752	-0.0715462	0.106691	Not_Hit	1.07546	1.05804	-0.114043	0.000355423	Not_Hit
YCR089W	FIG2	Cell wall adhesin, expressed specifically during mating; may be involved in maintenance of cell wall integrity during mating; FIG2 has a paralog, AGA1, that arose from the whole genome duplication	1.07322	1.0625	0.555842	Not affected	1.01918	1.04414	-0.0491012	0.311051	Not_Hit	1.09061	1.06422	-0.0986911	0.0168966	Not_Hit	1.04015	1.01861	-0.0805875	0.0628126	Not_Hit
YCR090C		Putative protein of unknown function; green fluorescent protein (GFP)-fusion protein localizes to the cytoplasm and nucleus; YCR090C is not an essential gene	1.02182	1.01937	0.909391	Not affected	0.992509	1.03859	0.0179256	0.452195	Not_Hit	1.04821	1.02041	-0.0614407	0.178988	Not_Hit	1.08406	1.04638	-0.0658234	0.00390211	Not_Hit
YCR091W	KIN82	Putative serine/threonine protein kinase; implicated in the regulation of phospholipid asymmetry through the activation of phospholipid translocases (flippases); involved in the phosphorylation of upstream inhibitory kinase Ypk1p along with Fpk1p; has a redundant role in the cellular response to mating pheromone; KIN82 has a paralog, FPK1, that arose from the whole genome duplication	1.03439	1.05972	0.0851347	Not affected	0.994103	1.10412	0.050638	0.0254607	Not_Hit	1.05543	1.05202	-0.0602181	0.0767723	Not_Hit	1.02393	1.02608	-0.0589803	0.105479	Not_Hit
YCR092C	MSH3	Mismatch repair protein; forms dimers with Msh2p that mediate repair of insertion or deletion mutations and removal of nonhomologous DNA ends, contains a PCNA (Pol30p) binding motif required for genome stability	1.01289	1.00242	0.271347	Not affected	0.998915	1.00531	0.00117595	0.80629	Not_Hit	1.00722	0.989841	-0.0120638	0.795428	Not_Hit	1.01924	0.983278	-0.0429912	0.122922	Not_Hit
YCR093W	CDC39	Subunit of the CCR4-NOT1 core complex; this complex has multiple roles in the regulation of mRNA levels including regulation of transcription and destabilization of mRNA by deadenylation; basal transcription factor that increases initiation and elongation; activates the ATPase activity of Dhh1p, resulting in processing body disassembly	0.987599	0.370347	1.02279e-05	Impaired fitness	1.11577	0.291	-0.123671	1.95907e-05	Not_Hit	1.00994	0.297248	-0.0813663	0.00199332	Not_Hit	1.02223	0.380743	-0.00187284	0.881638	Not_Hit
YCR094W	CDC50	Endosomal protein that interacts with phospholipid flippase Drs2p; interaction with Cdc50p is essential for Drs2p catalytic activity; mutations affect cell polarity and polarized growth; similar to Lem3p; CDC50 has a paralog, YNR048W, that arose from the whole genome duplication	0.99593	1.00201	0.911547	Not affected	0.937956	0.725606	-0.21424	0.0119387	Hit	1.0355	0.957642	-0.0799518	0.240685	Not_Hit	1.04087	0.968062	-0.0749789	0.260206	Not_Hit
YCR095C	OCA4	Cytoplasmic protein required for replication of Brome mosaic virus; S. cerevisiae is a model system for studying replication of positive-strand RNA viruses in their natural hosts	1.1167	1.1394	0.566515	Not affected	1.06345	0.990254	-0.221696	0.0425068	Not_Hit	1.08004	0.983594	-0.263239	0.00407083	Not_Hit	1.05876	1.09045	-0.10178	0.107448	Not_Hit
YCR097W	HMRA1	Silenced copy of a1 at HMR; homeobox corepressor that interacts with Alpha2p to repress haploid-specific gene transcription in diploid cells	0.864212	0.871714	0.527849	Not affected	1.1584	1.09096	0.0811786	0.0707117	Not_Hit	0.892126	0.821952	0.0483935	0.130197	Not_Hit	0.932327	0.950125	0.142361	0.00294474	Not_Hit
YCR097W-A		Dubious open reading frame; unlikely to encode a functional protein, based on available experimental and comparative sequence data; identified by homology to a hemiascomycetous yeast protein	1.14635	1.10298	0.487391	Not affected	1.19555	1.32125	0.00244683	0.734098	Not_Hit	1.13579	1.17709	-0.0760268	0.440568	Not_Hit	1.14449	1.14001	-0.122565	0.15725	Not_Hit
YCR098C	GIT1	Plasma membrane permease; mediates uptake of glycerophosphoinositol and glycerophosphocholine as sources of the nutrients inositol and phosphate; expression and transport rate are regulated by phosphate and inositol availability	1.05629	1.03486	0.565961	Not affected	0.969675	0.999861	-0.00892093	0.994872	Not_Hit	1.01952	1.01544	-0.052794	0.182599	Not_Hit	0.990833	0.978764	-0.0258	0.109498	Not_Hit
YCR099C		Putative protein of unknown function	1.04334	1.02018	0.126674	Not affected	0.968657	0.99295	0.00506964	0.934487	Not_Hit	1.04417	1.02629	-0.0287507	0.220038	Not_Hit	0.993303	0.955767	-0.0691577	0.0979064	Not_Hit
YCR100C		Protein involved in protein sorting; involved in targeting mitochondrial membrane proteins to mitochondrial translocation system; mutation causes respiration defects	1.06748	1.06504	0.841783	Not affected	0.995569	0.991507	-0.0680112	0.00476721	Not_Hit	1.04304	1.03513	-0.0763858	0.00480506	Not_Hit	0.985574	0.978245	-0.0782204	0.109725	Not_Hit
YCR101C		Putative protein of unknown function; localizes to the membrane fraction; YCR101C is not an essential gene	1.10394	1.08726	0.269823	Not affected	1.00366	1.07846	-0.0172123	0.28223	Not_Hit	1.15916	1.15887	-0.101866	0.0242399	Not_Hit	1.08807	1.0037	-0.187172	2.25703e-05	Not_Hit
YCR102C		Putative quinone oxidoreductase; overexpression improves ethanol production and acid stress resistance; involved in copper metabolism; similar to Cochliobolus carbonum toxD gene	0.95712	0.979689	0.0889057	Not affected	1.02271	1.06455	0.062665	0.00311409	Not_Hit	1.06293	1.10721	0.0717523	0.00378193	Not_Hit	1.04509	1.00296	-0.0224954	0.582854	Not_Hit
YCR102W-A		Dubious open reading frame; unlikely to encode a functional protein, based on available experimental and comparative sequence data	1.05905	1.03977	0.271941	Not affected	1.0138	1.15319	0.107097	0.029876	Not_Hit	1.06442	1.02826	-0.0825563	0.00801737	Not_Hit	1.0421	1.04696	-0.0315985	0.113747	Not_Hit
YCR104W	PAU3	Member of the seripauperin multigene family; encoded mainly in subtelomeric region; active during alcoholic fermentation; regulated by anaerobiosis; negatively regulated by oxygen; repressed by heme	0.991765	1.02902	0.0504138	Not affected	0.921519	0.984713	0.0361274	0.0156913	Not_Hit	1.02315	0.940042	-0.0988958	0.0438877	Not_Hit	0.975025	0.950318	-0.0519726	0.0122587	Not_Hit
YCR105W	ADH7	NADPH-dependent medium chain alcohol dehydrogenase; has broad substrate specificity; member of the cinnamyl family of alcohol dehydrogenases; may be involved in fusel alcohol synthesis or in aldehyde tolerance	1.02985	1.01315	0.682669	Not affected	0.95136	0.924108	-0.0325198	0.371657	Not_Hit	1.05076	1.01347	-0.0840295	0.37612	Not_Hit	0.991448	1.0009	-0.0335337	0.563208	Not_Hit
YCR106W	RDS1	Putative zinc cluster transcription factor; involved in conferring resistance to cycloheximide	1.02557	1.03439	0.932256	Not affected	1.00295	0.992752	-0.0505059	0.304001	Not_Hit	1.02069	1.00628	-0.0563072	0.398212	Not_Hit	1.00347	1.00441	-0.0147706	0.706252	Not_Hit
YCR107W	AAD3	Putative aryl-alcohol dehydrogenase; similar to P. chrysosporium aryl-alcohol dehydrogenase; mutational analysis has not yet revealed a physiological role; AAD3 has a paralog, AAD15, that arose from a segmental duplication; members of the AAD gene family comprise three pairs (AAD3 + AAD15, AAD6/AAD16 + AAD4, AAD10 + AAD14) whose two genes are more related to one another than to other members of t…	0.997048	0.997314	0.902301	Not affected	1.1146	1.0965	-0.0118755	0.870462	Not_Hit	1.04964	1.00341	-0.0403221	0.0814335	Not_Hit	0.982693	0.992495	0.0119647	0.43653	Not_Hit
YDL001W	RMD1	Cytoplasmic protein required for sporulation; targeted to vacuole via AP-3 pathway	0.911976	0.963471	0.00161986	Not affected	0.844758	0.82107	0.0121426	0.41716	Not_Hit	0.944957	0.996567	0.0861278	2.655e-05	Not_Hit	0.899776	0.87667	0.0141555	0.303109	Not_Hit
YDL002C	NHP10	Non-essential INO80 chromatin remodeling complex subunit; preferentially binds DNA ends, protecting them from exonucleatic cleavage; deletion affects telomere maintenance via recombination; related to mammalian high mobility group proteins	1.11585	1.15315	0.209984	Not affected	1.09981	1.34782	0.081865	0.227305	Not_Hit	1.0733	1.1139	-0.118563	0.168689	Not_Hit	1.03033	1.09265	-0.0985671	0.157345	Not_Hit
YDL003W	MCD1	Essential alpha-kleisin subunit of the cohesin complex; required for sister chromatid cohesion in mitosis; subject to proteolytic cleavage by separase Esp1p, resulting in dissociation of cohesin from chromatin and the separation of sister chromatids at the mitotic metaphase-to-anaphase transition; apoptosis induces cleavage and translocation of a C-terminal fragment to mitochondria; expression pe…	0.945153	0.518094	3.00133e-05	Impaired fitness	1.00766	0.58733	0.0611014	0.0217582	Not_Hit	0.967146	0.569886	0.0729415	0.0499834	Not_Hit	0.946763	0.592573	0.10853	0.0021023	Not_Hit
YDL005C	MED2	Subunit of the RNA polymerase II mediator complex; associates with core polymerase subunits to form the RNA polymerase II holoenzyme; essential for transcriptional regulation; relocalizes to the cytosol in response to hypoxia	0.973168	0.484496	4.63791e-06	Impaired fitness	1.03001	0.737199	0.235042	4.32939e-07	Not_Hit	0.944612	0.329548	-0.12895	0.0100299	Not_Hit	1.00608	0.553554	0.0698445	0.023038	Not_Hit
YDL006W	PTC1	Type 2C protein phosphatase (PP2C); dephosphorylates Hog1p, inactivating the osmosensing MAPK cascade; involved in Fus3p activation during pheromone response; deletion affects precursor tRNA splicing, mitochondrial inheritance, and sporulation; involved in myosin-V dependent inheritance of mitochondria, peroxisomes, vacuoles and secretory vesicles; localizes to the nucleus, cytoplasm and peroxiso…	0.833281	0.510889	3.83323e-07	Impaired fitness	0.825556	0.492918	0.0712334	0.00104142	Not_Hit	0.860038	0.378536	-0.0622832	0.000992478	Not_Hit	0.779638	0.482776	0.0882908	0.000244962	Not_Hit
YDL007C-A		Putative protein of unknown function	0.956242	0.973809	0.149735	Not affected	1.01109	1.00418	0.0143572	0.821134	Not_Hit	0.964261	0.963018	0.0217188	0.0673036	Not_Hit	1.00229	0.990297	0.0208581	0.298735	Not_Hit
YDL007W	RPT2	ATPase of the 19S regulatory particle of the 26S proteasome; one of six ATPases of the regulatory particle; involved in the degradation of ubiquitinated substrates; required for normal peptide hydrolysis by the core 20S particle; N-myristoylation of Rpt2p at Gly2 is involved in regulating the proper intracellular distribution of proteasome activity by controlling the nuclear localization of the 2…	0.795792	0.547702	6.60069e-06	Impaired fitness	0.900442	0.355594	-0.142883	3.97192e-05	Not_Hit	0.847177	0.59497	0.128996	9.91876e-06	Not_Hit	0.855343	0.546745	0.0866053	0.0120104	Not_Hit
YDL008W	APC11	Catalytic core subunit, Anaphase-Promoting Complex/Cyclosome (APC/C); which is a ubiquitin-protein ligase required for degradation of anaphase inhibitors, including mitotic cyclins, during the metaphase/anaphase transition; contains a RING-H2 domain that is required for activity	0.991739	0.96919	0.0619333	Not affected	1.02273	0.979084	-0.0153731	0.875329	Not_Hit	1.00101	1.01912	0.0496459	0.0159635	Not_Hit	1.01687	0.995091	0.0136451	0.25259	Not_Hit
YDL009C		Protein of unknown function; mRNA identified as translated by ribosome profiling data; SWAT-GFP and mCherry fusion proteins localize to the cytosol; partially overlaps the verified ORF YDL010W; YDL009C is not an essential gene	0.974256	1.02276	0.0311455	Not affected	0.976122	1.03109	0.0274733	0.234145	Not_Hit	1.01817	1.03789	-0.00661796	0.687022	Not_Hit	1.01228	1.04904	0.0112922	0.727854	Not_Hit
YDL010W	GRX6	Cis-Golgi localized monothiol glutaredoxin, binds Fe-S cluster; more similar in activity to dithiol than other monothiol glutaredoxins; involved in the oxidative stress response; GRX6 has a paralog, GRX7, that arose from the whole genome duplication	1.00611	0.970202	0.0240252	Not affected	0.974116	0.970181	0.0309932	0.241627	Not_Hit	0.971129	0.991401	0.0465823	0.00107407	Not_Hit	0.972398	0.967264	0.0314166	0.245346	Not_Hit
YDL012C		Tail-anchored plasma membrane protein with a conserved CYSTM module; possibly involved in response to stress; may contribute to non-homologous end-joining (NHEJ) based on ydl012c htz1 double null phenotype; YDL012C has a paralog, YBR016W, that arose from the whole genome duplication	0.958411	0.954817	0.71049	Not affected	0.985634	0.99621	0.0317234	0.177012	Not_Hit	0.986602	0.985669	0.0314095	0.125311	Not_Hit	0.995387	0.978013	0.0048508	0.866812	Not_Hit
YDL015C	TSC13	Enoyl reductase; catalyzes last step in each cycle of very long chain fatty acid elongation; localizes to ER, highly enriched in a structure marking nuclear-vacuolar junctions; coimmunoprecipitates with elongases Elo2p and Elo3p; protein increases in abundance and relative distribution to ER foci increases upon DNA replication stress; human homolog TECR implicated in nonsyndromic mental retardati…	0.997852	0.28574	4.42728e-07	Impaired fitness	0.927207	0.446045	0.180949	9.45404e-05	Not_Hit	0.988186	0.333383	0.0510185	0.000388534	Not_Hit	0.98715	0.260168	-0.0179995	0.0328221	Not_Hit
YDL017W	CDC7	S/T kinase and catalytic subunit of DDK (Dbf4-dependent kinase); required for origin firing and replication initiation; phosphorylates MCM subunits and Cdc45 to drive assembly of the pre-IC and the CMG helicase; maintains Cse4p at kinetochores through phosphorylation to regulate chromosome segregation, regulates pre-meiotic replication, meiotic DSB formation, monopolar attachment of homologs duri…	0.961674	0.582173	1.30353e-08	Impaired fitness	1.04078	0.713242	0.110924	0.00707318	Not_Hit	1.07147	0.781068	0.154303	0.000123242	Not_Hit	0.996683	0.656352	0.0756497	0.000253877	Not_Hit
YDL018C	ERP3	Protein with similarity to Emp24p and Erv25p; member of the p24 family involved in ER to Golgi transport	0.976483	1.01889	0.0798251	Not affected	0.984107	1.03745	0.0349733	0.0475753	Not_Hit	1.00089	0.994023	-0.0146113	0.339586	Not_Hit	0.995146	1.01575	-0.0017462	0.920902	Not_Hit
YDL019C	OSH2	Member of an oxysterol-binding protein family with seven members; in S. cerevisiae, family members have overlapping, redundant functions in sterol metabolism and collectively perform a function essential for viability; contains FFAT motif; interacts with ER anchor Scs2p at patches at the plasma membrane and at the nuclear envelope; regulated by sterol binding; OSH2 has a paralog, SWH1, that arose…	0.985875	1.03741	0.00153461	Not affected	0.971441	1.00573	-0.00319337	0.982861	Not_Hit	0.940971	1.00953	0.0292713	0.262191	Not_Hit	0.988654	0.983261	-0.0455402	0.176526	Not_Hit
YDL020C	RPN4	Transcription factor that stimulates expression of proteasome genes; Rpn4p levels are in turn regulated by the 26S proteasome in a negative feedback control mechanism; RPN4 is transcriptionally regulated by various stress responses; relative distribution to the nucleus increases upon DNA replication stress	0.952402	0.90953	0.095959	Not affected	0.971095	0.921445	0.0362921	0.0665557	Not_Hit	1.0232	0.879919	-0.0523207	0.283134	Not_Hit	0.958641	0.939133	0.0858683	0.0369606	Not_Hit
YDL021W	GPM2	Nonfunctional homolog of Gpm1p phosphoglycerate mutase; if functional, would convert 3-phosphoglycerate to 2-phosphoglycerate in glycolysis; GPM2 has a paralog, GPM3, that arose from the whole genome duplication	1.0523	1.22625	0.148302	Not affected	1.1457	1.1413	-0.268702	0.133356	Not_Hit	1.08623	1.06709	-0.256993	0.0981285	Not_Hit	1.06611	1.09728	-0.213615	0.152673	Not_Hit
YDL022C-A		Protein of unknown function; SWAT-GFP and mCherry fusion proteins localize to the cytosol; partially overlaps the verified gene DIA3; identified by fungal homology and RT-PCR; mRNA identified as translated by ribosome profiling data	0.91079	0.926035	0.617715	Not affected	0.98473	0.960108	0.063958	0.0657439	Not_Hit	0.963327	0.937799	0.0461502	0.0323681	Not_Hit	0.881188	0.930779	0.121748	0.0273325	Not_Hit
YDL022W	GPD1	NAD-dependent glycerol-3-phosphate dehydrogenase; key enzyme of glycerol synthesis, essential for growth under osmotic stress; expression regulated by high-osmolarity glycerol response pathway; protein abundance increases in response to DNA replication stress; constitutively inactivated via phosphorylation by the protein kinases Ypk1p and Ypk2p, dephosphorylation increases catalytic activity; for…	1.06243	1.05792	0.729853	Not affected	1.09311	1.11275	-0.0531416	0.391251	Not_Hit	1.12734	1.11639	-0.0681073	0.10711	Not_Hit	1.05236	1.13679	0.0248537	0.544645	Not_Hit
YDL024C	DIA3	Protein of unknown function; involved in invasive and pseudohyphal growth	0.726225	0.742951	0.0178049	Not affected	0.934189	0.906927	0.195024	0.000299377	Not_Hit	0.848633	0.829773	0.196537	0.000271372	Not_Hit	0.845345	0.833249	0.205198	0.000731635	Not_Hit
YDL025C	RTK1	Putative protein kinase, potentially phosphorylated by Cdc28p; interacts with ribosome biogenesis factors, Cka2, Gus1 and Arc1; protein abundance increases in response to DNA replication stress	0.947095	1.06633	0.00871743	Not affected	1.05432	1.29881	0.178365	0.000882089	Not_Hit	0.96132	1.02648	0.0217717	0.587008	Not_Hit	0.962929	1.07643	0.0386208	0.202009	Not_Hit
YDL027C	MRX9	Mitochondrial inner membrane protein; high copy suppressor of ER stress-mediated cell death; overexpression increases O2 consumption, impairs processing of COB and COX1 RNAs encoding mitochondrial oxidative phosphorylation factors, and impacts the transition from fermentative to respiratory metabolism	0.928712	0.960986	0.0197763	Not affected	0.943548	0.950872	0.0450957	0.000819045	Not_Hit	0.952624	0.936416	0.0201285	0.247988	Not_Hit	0.960957	0.962912	0.042091	0.0301536	Not_Hit
YDL028C	MPS1	Dual-specificity kinase; required for SPB duplication and spindle checkpoint function in mitosis and meiosis; contributes to bi-orientation, promoting formation of force-generating kinetochore-microtubule attachments in meiosis I; autophosphorylation required for function; substrates include SPB proteins (Spc42p, Spc110p, Spc98p), mitotic exit network protein Mob1p, kinetochore protein Cnn1p, and…	0.98941	0.267405	9.92571e-07	Impaired fitness	1.12076	0.447236	0.142048	0.0280891	Not_Hit	0.966655	0.487506	0.225391	2.22173e-05	Not_Hit	0.990553	0.35016	0.0819037	0.00132795	Not_Hit
YDL029W	ARP2	Essential component of the Arp2/3 complex; Arp2/3 is a highly conserved actin nucleation center required for the motility and integrity of actin patches; involved in endocytosis and membrane growth and polarity; required for efficient Golgi-to-ER trafficking in COPI mutants	1.00103	0.135458	1.18906e-11	Impaired fitness	1.1115	0.123187	-0.0255139	0.0133712	Not_Hit	0.972121	0.103142	-0.0300836	0.020641	Not_Hit	1.01463	0.121085	-0.0163679	0.15021	Not_Hit
YDL030W	PRP9	Subunit of the SF3a splicing factor complex; required for spliceosome assembly; acts after the formation of the U1 snRNP-pre-mRNA complex	1.10712	0.250352	4.80221e-06	Impaired fitness	1.13793	0.225286	-0.0598998	0.0587708	Not_Hit	1.09055	0.212075	-0.0603255	0.12206	Not_Hit	1.06747	0.318302	0.0500088	0.123397	Not_Hit
YDL031W	DBP10	Putative ATP-dependent RNA helicase of the DEAD-box protein family; constituent of 66S pre-ribosomal particles; essential protein involved in ribosome biogenesis	0.940623	0.96339	0.329717	Not affected	0.948689	0.973642	0.0604626	0.00447576	Not_Hit	0.774648	0.753771	0.012235	0.717125	Not_Hit	1.02187	0.992546	0.00353763	0.573246	Not_Hit
YDL035C	GPR1	Plasma membrane G protein coupled receptor (GPCR); interacts with the heterotrimeric G protein alpha subunit, Gpa2p, and with Plc1p; sensor that integrates nutritional signals with the modulation of cell fate via PKA and cAMP synthesis	0.979436	0.948156	0.0806882	Not affected	0.948779	0.879816	-0.0292193	0.0847084	Not_Hit	0.963996	0.864273	-0.0410189	0.100887	Not_Hit	0.975055	0.908445	-0.0176798	0.174615	Not_Hit
YDL036C	PUS9	Mitochondrial tRNA:pseudouridine synthase; catalyzes the formation of pseudouridine at position 32 in mitochondrial tRNAs; contains an N-terminal mitochondrial targeting sequence; PUS9 has a paralog, RIB2, that arose from the whole genome duplication	0.948388	0.952555	0.832742	Not affected	0.978604	1.01343	0.079977	0.00670514	Not_Hit	0.970918	1.00092	0.0775758	0.155789	Not_Hit	0.9832	0.997834	0.0623154	0.0961979	Not_Hit
YDL037C	BSC1	Protein of unconfirmed function; similar to cell surface flocculin Flo11p; ORF exhibits genomic organization compatible with a translational readthrough-dependent mode of expression; in W303 strain one continuous open reading frame comprising of YDL037C, the intergenic region and YDL039C encodes the gene IMI1	1.0183	1.00184	0.898445	Not affected	0.963018	0.969676	0.00596401	0.686867	Not_Hit	0.955816	0.980342	0.0348744	0.967422	Not_Hit	1.00031	0.979821	-0.0195328	0.432634	Not_Hit
YDL039C	PRM7	Pheromone-regulated protein; predicted to have one transmembrane segment; promoter contains Gcn4p binding elements; in W303 strain one continuous open reading frame comprising of YDL037C, the intergenic region and YDL039C encodes the IMI1	1.05717	1.05435	0.914582	Not affected	1.06364	1.06168	-0.0595148	0.0869694	Not_Hit	1.08651	1.06963	-0.0784884	0.0305039	Not_Hit	1.06204	1.01415	-0.128378	0.00320323	Not_Hit
YDL040C	NAT1	Subunit of protein N-terminal acetyltransferase NatA; NatA comprised of Nat1p, Ard1p, and Nat5p; N-terminally acetylates many proteins to influence multiple processes such as cell cycle progression, heat-shock resistance, mating, sporulation, telomeric silencing and early stages of mitophagy; orthologous to human NAA15; expression of both human NAA10 and NAA15 functionally complements ard1 nat1 d…	1.06634	1.10844	0.0180439	Not affected	1.1159	1.01044	-0.246746	0.00348316	Not_Hit	1.06212	1.1365	-0.0401508	0.188092	Not_Hit	0.960513	1.08708	0.0280614	0.320324	Not_Hit
YDL042C	SIR2	Conserved NAD+ dependent histone deacetylase of the Sirtuin family; deacetylation targets are primarily nuclear proteins; required for telomere hypercluster formation in quiescent yeast cells; involved in regulation of lifespan; plays roles in silencing at HML, HMR, telomeres, and rDNA; negatively regulates initiation of DNA replication, suppressing early firing of multicopy rDNA origins; functio…	0.946615	0.801792	0.000168751	Not affected	0.937279	0.760393	0.0107606	0.662686	Not_Hit	0.948863	0.935664	0.179368	1.02733e-05	Not_Hit	0.974861	0.830927	0.0492827	0.00762387	Not_Hit
YDL043C	PRP11	Subunit of the SF3a splicing factor complex; required for spliceosome assembly	1.03695	0.509485	7.40823e-06	Impaired fitness	1.04246	0.30254	-0.228636	4.03078e-05	Hit	1.06857	0.609908	0.0651662	0.0238305	Not_Hit	1.02321	0.429822	-0.0915947	0.00195832	Not_Hit
YDL044C	MTF2	Mitochondrial protein that interacts with mitochondrial RNA polymerase; interacts with an N-terminal region of mitochondrial RNA polymerase (Rpo41p) and couples RNA processing and translation to transcription	1.08288	1.09557	0.709159	Not affected	1.21828	1.10444	-0.25351	0.104232	Not_Hit	1.12596	1.11846	-0.137764	0.180703	Not_Hit	1.0697	1.1267	-0.0394138	0.473888	Not_Hit
YDL045C	FAD1	Flavin adenine dinucleotide (FAD) synthetase; performs the second step in synthesis of FAD from riboflavin; mutation is functionally complemented by human FLAD1	0.980927	1.05054	0.021718	Not affected	0.973174	1.04584	0.0169397	0.440641	Not_Hit	0.973053	1.09864	0.0751723	0.117079	Not_Hit	0.989456	1.08823	0.0709265	0.110421	Not_Hit
YDL045W-A	MRP10	Mitochondrial ribosomal protein of the small subunit; contains twin cysteine-x9-cysteine motifs; oxidized by Mia40p during import into mitochondria	0.931351	0.702056	9.59263e-05	Impaired fitness	0.941378	0.990647	0.341977	0.000383157	Not_Hit	0.93626	0.845736	0.204836	0.000919026	Not_Hit	0.911725	0.855917	0.22042	0.000379765	Not_Hit
YDL046W	NPC2	Sterol transport protein, functional homolog of human NPC2 Niemann-Pick disease type C2 protein; together with Ncr1p mediates integration of ergosterol into vacuolar membrane; functions as general ÔÇ£lipid solubilizerÔÇØ, binds variety of amphiphilic lipid ligands; targeted to vacuole via Vps10p-dependent endosomal vacuolar protein sorting pathway; yeast NPC2 can complement mutations in human NPC2	1.04277	1.00522	0.198739	Not affected	1.00989	0.995377	-0.0241627	0.375045	Not_Hit	1.02763	1.04165	0.00517383	0.749932	Not_Hit	1.08594	1.05449	-0.0383121	0.0683296	Not_Hit
YDL047W	SIT4	Ceramide-activated, type 2A-related serine-threonine phosphatase; functions in G1/S transition of mitotic cycle; controls lifespan, mitochondrial function, cell cycle progression by regulating HXK2 phosphorylation; regulator of COPII coat dephosphorylation; required for ER to Golgi traffic; interacts with Hrr25p kinase; cytoplasmic and nuclear protein that modulates functions mediated by Pkc1p in…	0.931397	0.451063	3.03903e-08	Impaired fitness	0.853732	0.228764	-0.162375	0.000208565	Not_Hit	0.985219	0.292306	-0.15361	0.000500661	Not_Hit	0.93027	0.483553	0.0651461	0.000904213	Not_Hit
YDL048C	STP4	Protein containing a Kruppel-type zinc-finger domain; similar to Stp1p, Stp2p; predicted transcription factor; relative distribution to the nucleus increases upon DNA replication stress; STP4 has a paralog, STP3, that arose from the whole genome duplication	0.957492	0.945783	0.400185	Not affected	0.972575	0.958819	0.0371561	0.148687	Not_Hit	0.994773	0.97133	0.0298964	0.0103181	Not_Hit	0.921306	0.942033	0.0755593	0.0114056	Not_Hit
YDL049C	KNH1	Protein with similarity to Kre9p; Kre9p is involved in cell wall beta 1,6-glucan synthesis; overproduction suppresses growth defects of a kre9 null mutant; required for propionic acid resistance	1.00145	1.01412	0.218026	Not affected	0.990443	0.986327	-0.0142536	0.405761	Not_Hit	1.00684	0.988314	-0.0327387	0.0951671	Not_Hit	0.986883	0.976594	-0.0239078	0.147254	Not_Hit
YDL051W	LHP1	RNA binding protein required for maturation of tRNA and U6 snRNA; acts as a molecular chaperone for RNAs transcribed by polymerase III; homologous to human La (SS-B) autoantigen	0.985297	0.951291	0.411727	Not affected	0.978694	0.975988	0.0400186	0.324669	Not_Hit	1.01257	1.05936	0.097199	0.0627508	Not_Hit	0.987587	1.00879	0.0643752	0.0608631	Not_Hit
YDL052C	SLC1	1-acyl-sn-glycerol-3-phosphate acyltransferase; catalyzes the acylation of lysophosphatidic acid to form phosphatidic acid, a key intermediate in lipid metabolism; enzymatic activity detected in lipid particles and microsomes	0.996474	1.00265	0.187489	Not affected	0.99859	0.994971	-0.0231145	0.241334	Not_Hit	1.00924	0.970024	-0.0642797	0.0242994	Not_Hit	1.02762	1.01783	-0.00127801	0.844729	Not_Hit
YDL053C	PBP4	Pbp1p binding protein; interacts strongly with Pab1p-binding protein 1 (Pbp1p) in the yeast two-hybrid system; also interacts with Lsm12p in a copurification assay; relative distribution to the nucleus increases upon DNA replication stress; also detected in peroxisomes	1.00987	1.12695	0.103936	Not affected	0.968431	1.17681	0.0893363	0.0900921	Not_Hit	1.03245	1.16461	0.0449501	0.633645	Not_Hit	0.993252	1.10536	0.0479765	0.704177	Not_Hit
YDL054C	MCH1	Protein with similarity to mammalian monocarboxylate permeases; monocarboxylate permeases are involved in transport of monocarboxylic acids across the plasma membrane but mutant is not deficient in monocarboxylate transport	0.972057	0.968635	0.899314	Not affected	0.955069	0.940642	0.0184682	0.539612	Not_Hit	0.937031	0.935043	0.0259468	0.0438689	Not_Hit	0.974497	0.961104	0.0208632	0.33225	Not_Hit
YDL055C	PSA1	GDP-mannose pyrophosphorylase (mannose-1-phosphate guanyltransferase); synthesizes GDP-mannose from GTP and mannose-1-phosphate in cell wall biosynthesis; required for normal cell wall structure	1.0336	0.35594	0.000104227	Impaired fitness	1.00753	0.0785433	-0.264926	0.00044776	Hit	0.975268	0.174363	-0.178944	0.0283856	Not_Hit	0.973366	0.454782	0.112613	0.0732314	Not_Hit
YDL056W	MBP1	Transcription factor; involved in regulation of cell cycle progression from G1 to S phase, forms a complex with Swi6p that binds to MluI cell cycle box regulatory element in promoters of DNA synthesis genes	1.06027	1.0845	0.538794	Not affected	1.06759	1.07601	-0.0625637	0.19962	Not_Hit	1.06942	1.07944	-0.088129	0.0828019	Not_Hit	1.10312	1.1221	-0.0389391	0.141875	Not_Hit
YDL057W		Putative protein of unknown function; YDL057W is not an essential gene	0.998402	1.03275	0.237463	Not affected	1.00119	1.05864	0.0339713	0.283697	Not_Hit	0.993117	1.02047	-0.00452464	0.715216	Not_Hit	1.00556	1.0621	0.03759	0.026764	Not_Hit
YDL058W	USO1	Essential protein involved in vesicle-mediated ER to Golgi transport; binds membranes and functions during vesicle docking to the Golgi; required for assembly of the ER-to-Golgi SNARE complex	1.07399	0.52765	2.25822e-05	Impaired fitness	1.04659	0.595192	0.0348802	0.378188	Not_Hit	1.02932	0.417915	-0.121216	0.00233334	Not_Hit	1.04044	0.424464	-0.124711	0.0115073	Not_Hit
YDL059C	RAD59	Protein involved DNA double-strand break repair; repairs breaks in DNA during vegetative growth via recombination and single-strand annealing; anneals complementary single-stranded DNA; forms nuclear foci upon DNA replication stress; required for loading of Rad52p to DSBs; regulates replication fork progression in DNA ligase I-deficient cells; paralog of Rad52p	1.0223	1.03249	0.426568	Not affected	0.99481	0.825738	-0.222369	0.00165464	Hit	1.04161	0.948754	-0.128978	0.00264245	Not_Hit	1.01734	0.78604	-0.29619	0.00661323	Hit
YDL060W	TSR1	Protein required for processing of 20S pre-rRNA in the cytoplasm; associates with pre-40S ribosomal particles; inhibits the premature association of 60S subunits with assembling 40S subunits in the cytoplasm; similar to Bms1p; relocalizes from nucleus to cytoplasm upon DNA replication stress	1.00673	0.32969	8.93043e-07	Impaired fitness	1.0438	0.340727	-0.00588098	0.993188	Not_Hit	1.02104	0.341131	0.00432628	0.773953	Not_Hit	1.02042	0.285706	-0.0529415	0.0350771	Not_Hit
YDL061C	RPS29B	Protein component of the small (40S) ribosomal subunit; homologous to mammalian ribosomal protein S29 and bacterial S14; RPS29B has a paralog, RPS29A, that arose from the whole genome duplication	0.843253	0.843552	0.752349	Not affected	1.01294	0.932609	0.0820743	0.000239789	Not_Hit	0.94192	0.803972	0.0121177	0.321155	Not_Hit	0.788178	0.855762	0.189036	4.31621e-05	Not_Hit
YDL063C	SYO1	Transport adaptor or symportin; assembly chaperone that co-translationally associates with nascent Rpl5p, preventing aggregation; facilitates synchronized nuclear coimport of two 5S-rRNA binding proteins, Rpl5p and Rpl11p, mediated by import receptor Kap104p; required for biogenesis of the large ribosomal subunit; green fluorescent protein (GFP)-fusion protein localizes to the cytoplasm and nucle…	0.954981	0.847336	0.0148413	Not affected	0.936233	0.88482	0.0897459	0.0182497	Not_Hit	1.00472	0.949384	0.0887803	0.0432184	Not_Hit	0.947537	0.879188	0.0760311	0.0526402	Not_Hit
YDL064W	UBC9	SUMO-conjugating enzyme involved in the Smt3p conjugation pathway; nuclear protein required for S- and M-phase cyclin degradation and mitotic control; involved in proteolysis mediated by the anaphase-promoting complex cyclosome (APCC)	1.0103	1.02156	0.856154	Not affected	0.910554	1.00843	0.0760105	0.021385	Not_Hit	0.975066	0.971856	-0.0191091	0.494109	Not_Hit	1.00009	1.01217	-0.0428239	0.56814	Not_Hit
YDL065C	PEX19	Chaperone and import receptor for newly-synthesized class I PMPs; binds peroxisomal membrane proteins (PMPs) in the cytoplasm and delivers them to the peroxisome for subsequent insertion into the peroxisomal membrane; interacts with Myo2p and contributes to peroxisome partitioning	1.01794	1.02089	0.903941	Not affected	0.926532	0.82102	-0.121205	0.00360584	Not_Hit	0.985996	1.02093	0.025568	0.271501	Not_Hit	0.984342	0.986785	-0.0137209	0.680434	Not_Hit
YDL066W	IDP1	Mitochondrial NADP-specific isocitrate dehydrogenase; catalyzes the oxidation of isocitrate to alpha-ketoglutarate; not required for mitochondrial respiration and may function to divert alpha-ketoglutarate to biosynthetic processes	0.97746	1.09279	8.38413e-05	Not affected	0.997078	1.04363	-0.0389538	0.34095	Not_Hit	0.991896	1.10567	0.0263957	0.601337	Not_Hit	1.00342	1.06397	-0.0293458	0.370495	Not_Hit
YDL067C	COX9	Subunit VIIa of cytochrome c oxidase (Complex IV); Complex IV is the terminal member of the mitochondrial inner membrane electron transport chain	0.874685	0.723363	0.000748735	Not affected	0.851328	0.784283	0.178178	0.000406111	Not_Hit	0.890327	0.833008	0.180136	0.000930466	Not_Hit	0.890762	0.714382	0.0729399	0.00469903	Not_Hit
YDL069C	CBS1	Mitochondrial translational activator of the COB mRNA; membrane protein that interacts with translating ribosomes, acts on the COB mRNA 5'-untranslated leader	0.980207	1.03021	0.272316	Not affected	1.0109	1.01843	-0.0226182	0.651863	Not_Hit	1.00538	0.971413	-0.0794313	0.17142	Not_Hit	1.02638	0.995788	-0.0752771	0.335481	Not_Hit
YDL072C	YET3	Protein of unknown function; YET3 null mutant decreases the level of secreted invertase; homolog of human BAP31 protein; protein abundance increases in response to DNA replication stress	1.10283	1.06008	0.00307276	Not affected	1.17825	1.0487	-0.200331	0.0015771	Not_Hit	1.08691	1.10018	-0.0589565	0.0212965	Not_Hit	1.03011	1.03636	-0.0609608	0.32489	Not_Hit
YDL073W	AHK1	Scaffold protein in the HKR1 sub-branch of the Hog1p-signaling pathway; physically interacts with the cytoplasmic domain of Hkr1p, and with Sho1p, Pbs2p, and Ste11p; prevents cross-talk signaling from Hkr1p of the osmotic stress MAPK cascade to the Kss1p MAPK cascade; non-essential gene	0.981461	0.9869	0.722729	Not affected	1.03921	1.04173	0.0478794	0.322258	Not_Hit	1.00083	0.959141	-0.025188	0.49533	Not_Hit	1.02019	1.01293	-0.017759	0.6039	Not_Hit
YDL074C	BRE1	E3 ubiquitin ligase; forms heterodimer with Rad6p to regulate K63 polyubiquitination in response to oxidative stress and to monoubiquinate histone H2B-K123, which is required for the subsequent methylation of histone H3-K4 and H3-K79; required for DSBR, transcription, silencing, and checkpoint control; interacts with RNA-binding protein Npl3p, linking histone ubiquitination to mRNA processing; Br…	0.735574	0.727595	0.00567159	Not affected	0.589416	0.621322	0.196143	3.06845e-06	Not_Hit	0.502429	0.455283	0.089718	0.0078448	Not_Hit	0.543211	0.521059	0.131434	0.00136855	Not_Hit
YDL076C	RXT3	Component of the Rpd3L histone deacetylase complex; involved in histone deacetylation; protein abundance increases in response to DNA replication stress	0.996907	0.988886	0.633959	Not affected	0.956605	0.976252	0.0301938	0.505134	Not_Hit	0.969949	0.974654	0.0417807	0.19659	Not_Hit	0.976658	0.985775	0.0198259	0.737277	Not_Hit
YDL077C	VAM6	Guanine nucleotide exchange factor for the GTPase Gtr1p; subunit of the HOPS endocytic tethering complex; vacuole membrane protein; functions as a Rab GTPase effector, interacting with both GTP- and GDP-bound conformations of Ypt7p; facilitates tethering and promotes membrane fusion events at the late endosome and vacuole; required for both membrane and protein trafficking; component of vacuole-m…	0.963891	0.99912	0.163914	Not affected	0.993156	0.888796	-0.105945	0.000286131	Not_Hit	0.990884	0.930605	-0.049754	0.207845	Not_Hit	0.994736	1.02308	0.0454195	0.455688	Not_Hit
YDL078C	MDH3	Peroxisomal malate dehydrogenase; catalyzes interconversion of malate and oxaloacetate; involved in the glyoxylate cycle; mutation in human homolog MDH2 causes early-onset severe encephalopathy	0.966116	1.08568	0.000161989	Not affected	0.905125	1.02309	0.042865	0.152351	Not_Hit	1.1359	1.0916	-0.1311	0.00226197	Not_Hit	1.09011	1.03357	-0.152959	4.40691e-06	Not_Hit
YDL079C	MRK1	Glycogen synthase kinase 3 (GSK-3) homolog; one of four GSK-3 homologs in S. cerevisiae that function to activate Msn2p-dependent transcription of stress responsive genes and that function in protein degradation; MRK1 has a paralog, RIM11, that arose from the whole genome duplication	0.987081	0.95522	0.0133984	Not affected	0.974975	0.980843	0.0556141	0.0416899	Not_Hit	0.941502	0.991097	0.0960551	0.000672356	Not_Hit	0.980128	0.981023	0.048116	0.00390793	Not_Hit
YDL080C	THI3	Regulatory protein that binds Pdc2p and Thi2p transcription factors; activates thiamine biosynthesis transcription factors Pdc2p and Thi2p by binding to them, but releases and de-activates them upon binding to thiamine pyrophosphate (TPP), the end product of the pathway; has similarity to decarboxylases but enzymatic activity is not detected	0.955158	1.03701	0.000561819	Not affected	1.0828	1.20737	0.05149	0.261817	Not_Hit	0.979056	1.15491	0.118765	0.0844552	Not_Hit	1.01742	1.09301	0.0337047	0.208484	Not_Hit
YDL082W	RPL13A	Ribosomal 60S subunit protein L13A; not essential for viability; homologous to mammalian ribosomal protein L13, no bacterial homolog; RPL13A has a paralog, RPL13B, that arose from the whole genome duplication	1.00195	0.900776	0.0017709	Not affected	0.985702	0.876877	-0.020228	0.294236	Not_Hit	0.989148	0.957069	0.0676686	0.00437904	Not_Hit	0.991062	0.938953	0.0381876	0.0578251	Not_Hit
YDL085C-A		Homolog of modifier of aggregation-4 (MOAG-4) from worm and small EDRK-rich factor protein (SERF1a) from human; highly conserved enhancer of amyloid formation of A╬▓40 and ╬▒-synuclein both in vitro and in vivo; protein displays very high degree of disorder, segment spanning residues 36E-65K has strong helical propensity	1.08542	1.09228	0.593669	Not affected	1.03103	1.09775	-0.028952	0.493221	Not_Hit	1.1152	1.13065	-0.0878609	0.184283	Not_Hit	1.10469	1.10667	-0.129096	0.100149	Not_Hit
YDL085W	NDE2	Mitochondrial external NADH dehydrogenase; catalyzes the oxidation of cytosolic NADH; Nde1p and Nde2p are involved in providing the cytosolic NADH to the mitochondrial respiratory chain; NDE2 has a paralog, NDE1, that arose from the whole genome duplication	0.951351	0.966905	0.152469	Not affected	0.968463	0.968624	0.0436835	0.142352	Not_Hit	0.974346	0.963699	0.029157	0.17604	Not_Hit	0.974638	0.978369	0.0318658	0.0159244	Not_Hit
YDL086C-A		Dubious open reading frame; unlikely to encode a functional protein, based on available experimental and comparative sequence data; overlaps uncharacterized ORF YDL086W; identified by gene-trapping, microarray expression analysis, and genome-wide homology searching	0.969211	0.964417	0.415183	Not affected	0.979785	0.959448	0.0196907	0.202189	Not_Hit	0.983385	0.973706	0.0385513	0.0896455	Not_Hit	0.970635	0.958007	0.02325	0.25293	Not_Hit
YDL086W		Putative carboxymethylenebutenolidase; the authentic, non-tagged protein is detected in highly purified mitochondria in high-throughput studies; YDL086W is not an essential gene	1.0084	1.03174	0.279165	Not affected	1.1035	1.14804	0.0166822	0.951715	Not_Hit	1.01539	1.0314	-0.00942554	0.488358	Not_Hit	1.00942	1.00583	-0.0436756	0.0420603	Not_Hit
YDL087C	LUC7	Essential protein associated with the U1 snRNP complex; splicing factor involved in recognition of 5' splice site; contains two zinc finger motifs; N-terminal zinc finger binds pre-mRNA; relocalizes to the cytosol in response to hypoxia	0.960461	0.279625	3.39576e-09	Impaired fitness	1.01368	0.261284	-0.0216477	0.0401265	Not_Hit	0.968888	0.242361	-0.0367255	0.00318124	Not_Hit	0.991741	0.25065	-0.0296694	0.0591482	Not_Hit
YDL088C	ASM4	FG-nucleoporin component of central core of nuclear pore complex (NPC); contributes directly to nucleocytoplasmic transport; induces membrane tubulation, which may contribute to nuclear pore assembly; ASM4 has a paralog, NUP53, that arose from the whole genome duplication	1.03226	0.979785	0.170974	Not affected	1.05048	1.00072	0.0218397	0.718506	Not_Hit	1.07199	1.08013	0.0346903	0.123066	Not_Hit	1.02043	1.04269	0.0296726	0.0256751	Not_Hit
YDL090C	RAM1	Beta subunit of the CAAX farnesyltransferase (FTase); this complex prenylates the a-factor mating pheromone and Ras proteins; required for the membrane localization of Ras proteins and a-factor; homolog of the mammalian FTase beta subunit	1.12571	1.38709	0.0019492	Not affected	1.13934	1.44618	-0.150806	0.209504	Not_Hit	1.13215	1.33467	-0.236563	0.0588534	Not_Hit	1.07347	1.37805	-0.106333	0.209342	Not_Hit
YDL091C	UBX3	Clathrin-coated vesicle component, regulator of endocytosis; copurifies with the DSC ubiquitin ligase complex; UBX (ubiquitin regulatory X) domain-containing protein that interacts with Cdc48p; required for efficient clathrin-mediated endocytosis; ortholog of fission yeast Ucp10	0.971766	0.971763	0.884336	Not affected	1.00652	1.00533	0.047784	0.201905	Not_Hit	0.942387	0.956122	0.0404644	0.277758	Not_Hit	0.993968	0.970841	0.00110262	0.556521	Not_Hit
YDL092W	SRP14	Signal recognition particle (SRP) subunit; interacts with the RNA component of SRP to form the Alu domain, which is the region of SRP responsible for arrest of nascent chain elongation during membrane targeting; homolog of mammalian SRP14	0.994106	0.718546	0.00114085	Impaired fitness	1.11386	1.02712	0.248014	0.00734891	Not_Hit	0.996536	1.07226	0.368667	0.00178754	Not_Hit	1.05727	0.921944	0.170016	0.0453182	Not_Hit
YDL093W	PMT5	Protein O-mannosyltransferase; transfers mannose residues from dolichyl phosphate-D-mannose to protein serine/threonine residues; acts in a complex with Pmt3p, can instead interact with Pmt2p in some conditions; target for new antifungals	0.966966	0.998309	0.11513	Not affected	0.971708	0.960273	-0.00863371	0.86344	Not_Hit	0.965724	0.892654	-0.0744924	0.00860775	Not_Hit	0.982671	0.980222	0.00801549	0.656471	Not_Hit
YDL095W	PMT1	Protein O-mannosyltransferase of the ER membrane; transfers mannose from dolichyl phosphate-D-mannose to protein serine and threonine residues; 1 of 7 related proteins involved in O-glycosylation which is essential for cell wall rigidity; functions as a heterodimer with Pmt2p but can also pair with Pmt3p; involved in ER quality control; amino terminus faces cytoplasm, carboxyl terminus faces ER l…	0.9879	1.23876	0.000162552	Not affected	1.17651	1.42341	-0.0185566	0.805278	Not_Hit	1.17708	1.28567	-0.173408	0.00427854	Not_Hit	1.05474	1.20897	-0.0911881	0.0369771	Not_Hit
YDL097C	RPN6	Essential, non-ATPase regulatory subunit of the 26S proteasome lid; required for the assembly and activity of the 26S proteasome; the human homolog (S9 protein) partially rescues Rpn6p depletion; protein abundance increases in response to DNA replication stress	0.621832	0.318382	4.27558e-07	Impaired fitness	0.786267	0.188795	-0.0623258	0.000204753	Not_Hit	0.401171	0.287369	0.159473	5.66549e-06	Not_Hit	0.71103	0.319364	0.0970149	5.82199e-05	Not_Hit
YDL098C	SNU23	Component of the U4/U6.U5 snRNP complex; involved in mRNA splicing via spliceosome	0.944056	0.209779	1.83728e-06	Impaired fitness	0.989027	0.169682	-0.0359081	0.000313548	Not_Hit	0.979981	0.131654	-0.072741	0.000812807	Not_Hit	0.993754	0.241994	0.0346725	0.00678555	Not_Hit
YDL099W	BUG1	Cis-golgi localized protein involved in ER to Golgi transport; forms a complex with the mammalian GRASP65 homolog, Grh1p; mutants are compromised for the fusion of ER-derived vesicles with Golgi membranes	0.952932	1.00506	0.0385026	Not affected	0.965746	0.970217	-0.000627275	0.969677	Not_Hit	0.957085	0.946879	-0.020439	0.573682	Not_Hit	0.976175	0.995341	0.0157942	0.403239	Not_Hit
YDL101C	DUN1	Cell-cycle checkpoint S/T protein kinase; required for transient G2/M arrest after DNA damage, damage-induced transcription, and nuclear-to-cytoplasmic redistribution of Rnr2p-Rnr4p after genotoxic stress and iron deprivation; phosphorylates repair protein Rad55p, transcriptional repressor Sml1p, superoxide dismutase, and ribonucleotide reductase inhibitors Crt1p and Dif1p; functions in the Mec1p…	0.979875	0.983549	0.627588	Not affected	1.00826	1.05582	0.0692701	0.675958	Not_Hit	1.00582	0.929287	-0.0647318	0.230837	Not_Hit	1.00411	1.00277	0.000573835	0.761121	Not_Hit
YDL102W	POL3	Catalytic subunit of DNA polymerase delta; responsible for most of lagging strand DNA synthesis; required for chromosomal DNA replication during mitosis and meiosis, intragenic recombination, repair of double strand DNA breaks, and DNA replication during nucleotide excision repair (NER)	1.09208	0.391552	8.40475e-06	Impaired fitness	1.16149	0.246706	-0.250996	0.0292212	Hit	1.12952	0.361177	-0.0901725	0.16378	Not_Hit	1.12526	0.464391	0.0163115	0.634539	Not_Hit
YDL103C	QRI1	UDP-N-acetylglucosamine pyrophosphorylase; catalyzes the formation of UDP-N-acetylglucosamine (UDP-GlcNAc), which is important in cell wall biosynthesis, protein N-glycosylation, and GPI anchor biosynthesis; protein abundance increases in response to DNA replication stress	0.963725	0.224121	0.000136328	Impaired fitness	1.00239	0.676026	0.451269	8.72907e-07	Not_Hit	0.991661	0.706814	0.485922	2.4204e-07	Not_Hit	0.986107	0.210409	-0.0105958	0.408402	Not_Hit
YDL104C	QRI7	Protein involved in threonylcarbamoyl adenosine biosynthesis; Sua5p and Qri7p are necessary and sufficient for RNA t6A modification in vitro; highly conserved mitochondrial protein; essential for t6A modification of mitochondrial tRNAs that decode ANN codons; similar to Kae1p and E. coli YgjD, both of which are also required for tRNA t6A modification; when directed to the cytoplasm, complements t…	1.02049	0.983805	0.312862	Not affected	1.00968	1.08116	0.100493	0.273064	Not_Hit	0.992944	1.00513	0.0420957	0.304343	Not_Hit	1.00392	0.976742	-0.00669262	0.393159	Not_Hit
YDL105W	NSE4	Component of the SMC5-SMC6 complex; this complex plays a key role in the removal of X-shaped DNA structures that arise between sister chromatids during DNA replication and repair	1.03075	1.10444	0.144922	Not affected	0.983754	0.905819	-0.203827	0.0350206	Not_Hit	1.11992	1.11414	-0.11681	0.239365	Not_Hit	1.05005	1.00413	-0.152957	0.11316	Not_Hit
YDL106C	PHO2	Homeobox transcription factor; regulatory targets include genes involved in phosphate metabolism; binds cooperatively with Pho4p to the PHO5 promoter; phosphorylation of Pho2p facilitates interaction with Pho4p; relocalizes to the cytosol in response to hypoxia	0.731605	0.25168	5.92122e-07	Impaired fitness	0.928607	1.20013	0.958481	0.000154232	Not_Hit	1.00566	0.535081	0.283833	1.33973e-05	Not_Hit	0.75	0.669548	0.483091	6.97186e-06	Not_Hit
YDL107W	MSS2	Peripherally bound inner membrane protein of the mitochondrial matrix; involved in membrane insertion of C-terminus of Cox2p, interacts genetically and physically with Cox18p	1.01848	1.06477	0.0764629	Not affected	0.997725	1.17395	0.111685	0.0519428	Not_Hit	0.977664	1.18912	0.168437	0.00790259	Not_Hit	1.03172	1.09999	-0.00442444	0.775048	Not_Hit
YDL108W	KIN28	Ser/Thr protein kinase and subunit of TFIIK, a TFIIH subassembly; phosphorylates the C-terminal domain (CTD) of RNAPII (Ser5 and Ser7); facilitates recruitment of mRNA 5'-capping and polyadenylation factors to the RNAPII holoenzyme complex; minor role in RNAPII transcription; role in RNAPI transcription; regulates Atg1p kinase complex assembly during nitrogen starvation induced autophagy; associa…	0.888131	0.245363	1.66862e-07	Impaired fitness	0.927001	0.402405	0.171338	0.0027145	Not_Hit	0.992318	0.307148	0.0666175	0.236608	Not_Hit	0.846477	0.267183	0.0589346	0.326038	Not_Hit
YDL109C		Putative lipase; involved in lipid metabolism; not an essential gene; YDL109C has a paralog, ROG1, that arose from the whole genome duplication	1.00149	0.954895	0.00125235	Not affected	1.00649	1.00094	0.0399292	0.178204	Not_Hit	0.930196	0.972085	0.0840678	0.00727694	Not_Hit	0.977425	0.981492	0.0468994	0.00352416	Not_Hit
YDL110C	TMA17	Regulatory gamma subunit of fatty acid synthase (FAS); ATPase dedicated chaperone that adapts proteasome assembly to stress; induced upon stress; interacts with Rpt6p to assist its pairing to Rpt3p and early steps in proteasome biogenesis; associates with ribosomes; heterozygous deletion demonstrated increases in chromosome instability in a rad9 deletion background; protein abundance is decreased…	0.947583	0.952571	0.779315	Not affected	0.994328	0.971394	0.0422533	0.135341	Not_Hit	0.9899	1.00501	0.0604232	0.0542676	Not_Hit	0.966275	0.976856	0.0575504	0.0413144	Not_Hit
YDL111C	RRP42	Exosome non-catalytic core component; involved in 3'-5' RNA processing and degradation in both the nucleus and the cytoplasm; has similarity to E. coli RNase PH and to human hRrp42p (EXOSC7)	0.829372	0.32321	1.90922e-05	Impaired fitness	0.743782	0.334861	0.100911	0.00013008	Not_Hit	0.905099	0.343252	0.0503888	0.000880474	Not_Hit	0.776877	0.266007	0.0177193	0.271884	Not_Hit
YDL112W	TRM3	2'-O-ribose methyltransferase; catalyzes the ribose methylation of the guanosine nucleotide at position 18 of tRNAs	0.980284	1.01945	0.14041	Not affected	0.970873	0.984523	-0.00535395	0.833297	Not_Hit	0.985705	1.02669	0.0128626	0.666743	Not_Hit	0.958029	1.01158	0.0197069	0.349971	Not_Hit
YDL113C	ATG20	Sorting nexin family member; required for the cytoplasm-to-vacuole targeting (Cvt) pathway, endosomal sorting and selective autophagy; has a Phox homology domain that binds phosphatidylinositol-3-phosphate; interacts with Snx4p; potential Cdc28p substrate	0.966472	0.982897	0.466646	Not affected	0.959843	0.954748	0.00397535	0.989147	Not_Hit	1.00233	0.918175	-0.102935	0.187521	Not_Hit	1.04563	0.968937	-0.0457258	0.238623	Not_Hit
YDL114W		Putative short-chain dehydrogenase/reductase; YDL114W is not an essential gene	0.945256	0.96687	0.0945158	Not affected	0.948861	0.917243	-0.00185665	0.800418	Not_Hit	0.937404	0.846456	-0.0616723	0.0213001	Not_Hit	0.964121	0.97931	0.0540675	0.00593562	Not_Hit
YDL115C	IWR1	RNA polymerase II transport factor, conserved from yeast to humans; also has a role in transporting RNA polymerase III into the nucleus; interacts with most of the RNAP II subunits; nucleo-cytoplasmic shuttling protein; deletion causes hypersensitivity to K1 killer toxin; protein increases in abundance and relocalizes from nucleus to cytoplasm upon DNA replication stress	1.06944	0.971825	0.0478642	Not affected	1.08355	1.0187	-0.0357878	0.611503	Not_Hit	1.08826	1.10742	0.0390055	0.617157	Not_Hit	1.01426	1.02418	0.0472575	0.501536	Not_Hit
YDL116W	NUP84	Subunit of the Nup84p subcomplex of the nuclear pore complex (NPC); contributes to nucleocytoplasmic transport and NPC biogenesis; also plays roles in several processes that may require localization of genes or chromosomes at the nuclear periphery, including double-strand break repair, transcription and chromatin silencing; homologous to human NUP107	1.02745	0.883175	0.0293641	Not affected	0.977132	0.582724	-0.2829	0.00220063	Hit	0.977851	0.730909	-0.14331	0.0309607	Not_Hit	0.983491	0.761569	-0.108087	0.055635	Not_Hit
YDL117W	CYK3	SH3-domain protein located in the bud neck and cytokinetic actin ring; relocalizes from bud neck to nucleus upon DNA replication stress; activates the chitin synthase activity of Chs2p during cytokinesis; suppressor of growth and cytokinesis defects of chs2 phospho-mutants	0.988593	1.02708	0.00236127	Not affected	0.990546	1.04842	0.0468955	0.0605345	Not_Hit	0.973115	1.00479	0.00556375	0.558296	Not_Hit	0.973718	1.02333	0.0269956	0.0539407	Not_Hit
YDL120W	YFH1	Mitochondrial matrix iron chaperone; oxidizes and stores iron; interacts with Isu1p to promote Fe-S cluster assembly; mutation results in multiple Fe/S-dependent enzyme deficiencies; human frataxin homolog FXN is mutated in Friedrich's ataxia; human FTL gene can complement yeast yfh1 null mutant	0.95303	0.952502	0.658524	Not affected	0.974791	0.933076	0.00871191	0.497712	Not_Hit	0.959305	0.9524	0.0371468	0.062	Not_Hit	0.967487	0.963648	0.0388565	0.106139	Not_Hit
YDL121C		A cargo receptor protein for Pma1p; works with Psg1p to promote the transport and maturation of Pma1p; localizes to the ER and COPII vesicles; a non-essential protein	0.975846	0.975676	0.982935	Not affected	0.986426	0.951376	-0.0110804	0.548769	Not_Hit	0.995805	0.959652	-0.00951874	0.704745	Not_Hit	0.985668	0.982933	0.0199752	0.186768	Not_Hit
YDL122W	UBP1	Ubiquitin-specific protease; removes ubiquitin from ubiquitinated proteins; cleaves at the C terminus of ubiquitin fusions irrespective of their size; capable of cleaving polyubiquitin chains	1.12075	1.46467	0.00244472	Not affected	1.03266	1.43316	-0.0929657	0.232078	Not_Hit	1.02369	1.39508	-0.11675	0.170344	Not_Hit	0.982155	1.38362	-0.113964	0.371201	Not_Hit
YDL123W	SNA4	Protein of unknown function; localized to the vacuolar outer membrane; predicted to be palmitoylated	1.00625	0.991692	0.64531	Not affected	1.02788	0.991488	-0.0253853	0.413684	Not_Hit	0.992225	0.956971	-0.0211351	0.809609	Not_Hit	0.984255	0.981379	0.00468347	0.865117	Not_Hit
YDL124W		NADPH-dependent alpha-keto amide reductase; reduces aromatic alpha-keto amides, aliphatic alpha-keto esters, and aromatic alpha-keto esters; member of the aldo-keto reductase (AKR) family; protein abundance increases in response to DNA replication stress	0.988991	1.03386	0.315408	Not affected	0.963253	0.953584	-0.0434493	0.253617	Not_Hit	0.975159	0.957012	-0.0870135	0.134362	Not_Hit	0.972771	0.992557	-0.0290501	0.664965	Not_Hit
YDL125C	HNT1	Adenosine 5'-monophosphoramidase; interacts physically and genetically with CDK and TFIIK subunit Kin28p, and genetically with CAK1; member of histidine triad (HIT) superfamily of nucleotide-binding proteins; protein abundance increases in response to DNA replication stress; human homolog HINT1 can complement yeast hnt1 mutant	0.969804	1.00773	0.0168301	Not affected	0.989458	0.995065	-0.00319841	0.774166	Not_Hit	0.940979	0.97835	0.0337702	0.0787243	Not_Hit	0.973203	1.009	0.0248119	0.334452	Not_Hit
YDL126C	CDC48	AAA ATPase with protein-unfoldase activity; subunit of polyUb-selective segregase complex involved in ERAD, INM-associated degradation (INMAD), mitotic spindle disassembly, macroautophagy, PMN, ribosome-associated degradation, ribophagy, homotypic ER membrane fusion, SCF complex disassembly, cell wall integrity, and telomerase regulation; mobilizes membrane-anchored transcription factors by regul…	0.844443	0.134916	1.52541e-06	Impaired fitness	0.82167	0.153694	0.0428493	0.00112388	Not_Hit	0.750715	0.150302	0.0487249	0.00243337	Not_Hit	0.849294	0.166438	0.0519325	0.000744937	Not_Hit
YDL127W	PCL2	Cyclin, interacts with cyclin-dependent kinase Pho85p; member of the Pcl1,2-like subfamily, involved in the regulation of polarized growth and morphogenesis and progression through the cell cycle; localizes to sites of polarized cell growth; PCL2 has a paralog, PCL9, that arose from the whole genome duplication	0.970916	0.967248	0.815904	Not affected	0.975242	0.902917	-0.040378	0.158045	Not_Hit	0.967936	0.970225	0.0297562	0.284323	Not_Hit	0.978452	0.975745	0.0303046	0.0243637	Not_Hit
YDL128W	VCX1	Vacuolar membrane antiporter with Ca2+/H+ and K+/H+ exchange activity; involved in control of cytosolic Ca2+ and K+ concentrations; has similarity to sodium/calcium exchangers, including the bovine Na+/Ca2+,K+ antiporter	0.982215	0.978371	0.908753	Not affected	0.97448	0.952165	-0.00669634	0.640601	Not_Hit	0.965837	0.96015	0.00990062	0.351042	Not_Hit	0.987064	0.9708	-0.00258526	0.83198	Not_Hit
YDL129W		Protein of unknown function; green fluorescent protein (GFP)-fusion protein localizes to the cytoplasm and the nucleus; YDL129W is not an essential gene; relative distribution to the nucleus increases upon DNA replication stress	0.962753	0.957286	0.322205	Not affected	0.951747	0.960646	0.0471436	0.0004868	Not_Hit	0.978589	0.95493	0.0261824	0.0445129	Not_Hit	0.978493	1.01309	0.0738683	0.0312601	Not_Hit
YDL130W	RPP1B	Ribosomal protein P1 beta; component of the ribosomal stalk, which is involved in interaction of translational elongation factors with ribosome; free (non-ribosomal) P1 stimulates the phosphorylation of the eIF2 alpha subunit (Sui2p) by Gcn2p; accumulation is regulated by phosphorylation and interaction with the P2 stalk component	0.947729	0.798557	0.00735666	Not affected	0.999432	0.835183	0.0344459	0.206846	Not_Hit	0.957356	0.891493	0.140381	0.0151837	Not_Hit	0.962353	0.856865	0.0904832	0.0569595	Not_Hit
YDL130W-A	STF1	Protein involved in regulation of the mitochondrial F1F0-ATP synthase; Stf1p and Stf2p act as stabilizing factors that enhance inhibitory action of the Inh1p protein; protein abundance increases in response to DNA replication stress; STF1 has a paralog, INH1, that arose from the whole genome duplication	1.04885	1.11319	0.0506094	Not affected	0.99168	1.07179	-0.0325385	0.396425	Not_Hit	1.07844	1.11638	-0.0801479	0.106116	Not_Hit	1.02821	1.12562	-0.0143182	0.671325	Not_Hit
YDL131W	LYS21	Homocitrate synthase isozyme; catalyzes the condensation of acetyl-CoA and alpha-ketoglutarate to form homocitrate, which is the first step in the lysine biosynthesis pathway; LYS21 has a paralog, LYS20, that arose from the whole genome duplication	0.990991	0.98091	0.453216	Not affected	0.980683	0.958467	0.00273193	0.966574	Not_Hit	0.867154	0.764557	-0.0790699	0.00823245	Not_Hit	0.984888	0.960285	-0.00287104	0.678475	Not_Hit
YDL132W	CDC53	Cullin; structural protein of SCF complexes (which also contain Skp1p, Cdc34p, Hrt1p and an F-box protein) involved in ubiquitination; SCF promotes the G1-S transition by targeting G1 cyclins and the Cln-CDK inhibitor Sic1p for degradation; human homolog CUL1 can complement yeast cdc53 null mutant	1.02663	0.964831	0.15186	Not affected	0.912764	0.892671	0.0011462	0.867797	Not_Hit	0.884543	0.831049	-0.0225116	0.209082	Not_Hit	1.03254	1.02669	0.0298629	0.676895	Not_Hit
YDL133C-A	RPL41B	Ribosomal 60S subunit protein L41B; comprises only 25 amino acids; rpl41a rpl41b double null mutant is viable; homologous to mammalian ribosomal protein L41, no bacterial homolog; RPL41B has a paralog, RPL41A, that arose from the whole genome duplication	0.986997	0.948933	0.0121447	Not affected	0.891111	0.901679	0.0480934	0.00696161	Not_Hit	0.957865	0.944543	0.0390139	0.0129875	Not_Hit	0.960394	0.993803	0.0823302	0.000437998	Not_Hit
YDL134C	PPH21	Catalytic subunit of protein phosphatase 2A, PP2A; functionally redundant with Pph22p; C-terminally methylated; forms alternate complexes with several regulatory subunits; involved in signal transduction and regulation of mitosis; forms nuclear foci upon DNA replication stress; PPH21 has a paralog, PPH22, that arose from the whole genome duplication	0.986364	1.27536	5.10199e-05	Not affected	0.970398	1.15017	-0.0735377	0.0122161	Not_Hit	0.991748	1.1269	-0.146647	0.025903	Not_Hit	1.01	1.16688	-0.128439	0.0306867	Not_Hit
YDL135C	RDI1	Rho GDP dissociation inhibitor; involved in the localization and regulation of Cdc42p and Rho1p; protein abundance increases in response to DNA replication stress	0.955644	0.975624	0.457771	Not affected	0.94146	0.940793	0.0269667	0.214253	Not_Hit	0.962591	0.973566	0.034436	0.372649	Not_Hit	0.958082	0.954712	0.0193049	0.592538	Not_Hit
YDL136W	RPL35B	Ribosomal 60S subunit protein L35B; homologous to mammalian ribosomal protein L35 and bacterial L29; RPL35B has a paralog, RPL35A, that arose from the whole genome duplication	0.81186	0.668664	1.16621e-06	Not affected	0.875884	0.683067	0.0943346	0.00199295	Not_Hit	0.790742	0.786444	0.261525	0.000434334	Not_Hit	0.827807	0.702393	0.150823	0.00313788	Not_Hit
YDL137W	ARF2	ADP-ribosylation factor; GTPase of the Ras superfamily involved in regulation of coated formation vesicles in intracellular trafficking within the Golgi; ARF2 has a paralog, ARF1, that arose from the whole genome duplication; arf1 arf2 double null mutation is complemented by human ARF1, ARF4, ARF5, or ARF6	0.996724	1.09344	0.00361331	Not affected	1.06555	1.28345	0.118385	0.0368832	Not_Hit	1.04572	1.26959	0.126191	0.0498579	Not_Hit	0.987564	1.14551	0.0657082	0.0657783	Not_Hit
YDL138W	RGT2	Plasma membrane high glucose sensor that regulates glucose transport; low affinity sesnor that contains 12 predicted transmembrane segments and a long C-terminal tail required for hexose transporter induction; phosphorylation of the tail by Yck1p/Yck2p facilitates binding to the HXT co-repressors, Mth1p and Std1p; RGT2 has a paralog, SNF3, that arose from the whole genome duplication	0.997915	1.01975	0.544668	Not affected	0.997017	0.928095	-0.0817673	0.0189499	Not_Hit	0.958881	0.973815	0.0110134	0.541787	Not_Hit	0.974166	1.00136	0.013414	0.626609	Not_Hit
YDL139C	SCM3	Non-histone component of centromeric chromatin; acts as a Cse4p specific chaperone that recognizes the centromere-targeting domain in the HFD of histone H3 variant, Cse4p, and recruits it to centromeres; involved in the assembly and maintenance of Cse4-H4 at centromeres; required for kinetochore assembly and G2/M progression; may protect Cse4p from ubiquitination; homolog of mammalian HJURP	1.08312	0.325985	5.02531e-05	Impaired fitness	1.16531	0.352501	-0.0331403	0.998322	Not_Hit	1.21852	0.330796	-0.0724548	0.0383828	Not_Hit	1.1088	0.259862	-0.107075	0.000365207	Not_Hit
YDL140C	RPO21	RNA polymerase II largest subunit B220; part of central core; phosphorylation of C-terminal heptapeptide repeat domain regulates association with transcription and splicing factors; similar to bacterial beta-prime	0.849738	0.603961	0.0367565	Impaired fitness	0.691864	0.432062	0.0262352	0.503113	Not_Hit	0.87739	0.42876	-0.14922	0.119378	Not_Hit	0.81031	0.250049	-0.287264	0.185864	Not_Hit
YDL141W	BPL1	Biotin:apoprotein ligase; covalently modifies proteins with the addition of biotin, required for acetyl-CoA carboxylase (Acc1p) holoenzyme formation; comparative analysis suggests that a mitochondrially targeted form may result from translation starting at a non-canonical codon upstream of the annotated start codon; human homolog HLCS can complement yeast BPL1 mutant	1.01076	0.979317	0.103316	Not affected	1.09396	0.913664	-0.160701	0.0138608	Not_Hit	1.04097	0.9905	-0.0441161	0.320491	Not_Hit	1.00794	0.99207	-0.00277856	0.866252	Not_Hit
YDL142C	CRD1	Cardiolipin synthase; produces cardiolipin, which is a phospholipid of the mitochondrial inner membrane that is required for normal mitochondrial membrane potential and function and for correct integration of membrane-multispanning proteins into the mitochondrial outer membrane; required to maintain tubular mitochondrial morphology and functions in mitochondrial fusion; also required for normal v…	0.955566	0.98163	0.28868	Not affected	0.938652	1.06291	0.138249	0.00252355	Not_Hit	0.943404	1.00717	0.0830228	0.0205528	Not_Hit	1.00401	1.04691	0.0612428	0.0636658	Not_Hit
YDL143W	CCT4	Subunit of the cytosolic chaperonin Cct ring complex; related to Tcp1p, required for the assembly of actin and tubulins in vivo	0.754687	0.772551	0.0421648	Not affected	0.789156	0.851075	0.241992	3.64412e-06	Not_Hit	0.66075	0.6262	0.116097	8.21467e-06	Not_Hit	0.735672	0.683792	0.114784	0.00152895	Not_Hit
YDL144C		Protein of unknown function; green fluorescent protein (GFP)-fusion protein localizes to the cytoplasm and nucleus; YDL144C is not an essential gene; protein abundance increases in response to DNA replication stress	0.985848	1.02297	0.0353882	Not affected	0.988059	1.04722	0.0354462	0.200791	Not_Hit	1.01789	1.07202	0.0270323	0.0399051	Not_Hit	0.980355	1.03177	0.0223705	0.241085	Not_Hit
YDL145C	COP1	Alpha subunit of COPI vesicle coatomer complex; complex surrounds transport vesicles in the early secretory pathway	1.04275	0.311355	3.80905e-05	Impaired fitness	1.02643	0.406642	0.0916074	0.254476	Not_Hit	1.07431	0.246992	-0.0891343	0.0689455	Not_Hit	1.08426	0.0946786	-0.246164	0.00692286	Hit
YDL146W	LDB17	Protein involved in the regulation of endocytosis; transiently recruited to actin cortical patches in a SLA1-dependent manner after late coat component assembly; GFP-fusion protein localizes to the periphery, cytoplasm, bud, and bud neck	1.05346	1.17096	0.00245183	Not affected	1.03675	1.12269	-0.0763339	0.0770202	Not_Hit	1.04703	1.12731	-0.0987041	0.0603711	Not_Hit	1.04535	1.15672	-0.0631882	0.183811	Not_Hit
YDL147W	RPN5	Subunit of the CSN and 26S proteasome lid complexes; similar to mammalian p55 subunit and to another S. cerevisiae regulatory subunit, Rpn7p; Rpn5p is an essential protein; the COP9 signalosome is also known as the CSN	0.970675	0.782857	1.82073e-05	Not affected	1.00482	0.57993	-0.209301	4.68694e-06	Hit	1.00751	0.624045	-0.157256	1.62141e-05	Not_Hit	0.982261	0.727495	-0.0415082	0.199745	Not_Hit
YDL148C	NOP14	Nucleolar protein; forms a complex with Noc4p that mediates maturation and nuclear export of 40S ribosomal subunits; also present in the small subunit processome complex, which is required for processing of pre-18S rRNA	1.01835	0.361346	4.52156e-05	Impaired fitness	1.05678	0.549023	0.149482	0.00258522	Not_Hit	1.05188	0.480221	0.0772938	0.0094209	Not_Hit	1.09726	0.453707	0.0486373	0.0466613	Not_Hit
YDL149W	ATG9	Lipid scramblase that mediates autophagosomal membrane expansion; translocates phospholipids between outer and inner leaflets of liposomes; transmembrane protein involved in forming Cvt and autophagic vesicles; cycles between phagophore assembly site (PAS) and other cytosolic punctate structures	0.942109	0.955768	0.0264611	Not affected	0.985805	1.00198	0.0611891	0.012888	Not_Hit	0.952253	0.94378	0.0314717	0.224306	Not_Hit	0.958838	0.92949	0.0194304	0.411074	Not_Hit
YDL150W	RPC53	RNA polymerase III subunit C53	1.05455	0.364782	7.36638e-06	Impaired fitness	1.08824	0.631014	0.220689	0.0211113	Not_Hit	1.05288	0.721182	0.324562	0.00160478	Not_Hit	1.05742	0.583113	0.181167	0.0314282	Not_Hit
YDL153C	SAS10	Subunit of U3-containing Small Subunit (SSU) processome complex; involved in production of 18S rRNA and assembly of small ribosomal subunit; disrupts silencing when overproduced; mutant has increased aneuploidy tolerance; essential gene	1.01	1.00421	0.754113	Not affected	1.03199	1.01758	0.0168816	0.79628	Not_Hit	1.0669	1.01559	-0.0397694	0.302747	Not_Hit	1.00787	1.02329	0.019784	0.462495	Not_Hit
YDL154W	MSH5	Protein of the MutS family; forms a dimer with Msh4p that facilitates crossovers between homologs during meiosis; msh5-Y823H mutation confers tolerance to DNA alkylating agents; homologs present in C. elegans and humans	0.98641	0.950819	0.0666343	Not affected	0.984208	0.999068	0.063195	0.003116	Not_Hit	0.952652	0.964583	0.0564967	0.00919865	Not_Hit	0.974074	0.97081	0.0357939	0.0361467	Not_Hit
YDL155W	CLB3	B-type cyclin involved in cell cycle progression; activates Cdc28p to promote the G2/M transition; may be involved in DNA replication and spindle assembly; accumulates during S phase and G2, then targeted for ubiquitin-mediated degradation; relative distribution to the nucleus increases upon DNA replication stress; CLB3 has a paralog, CLB4, that arose from the whole genome duplication	1.03526	1.02459	0.946991	Not affected	0.965962	0.930853	-0.045493	0.132462	Not_Hit	0.985838	0.98204	-0.0126672	0.561293	Not_Hit	1.02823	1.00692	-0.0605737	0.0907668	Not_Hit
YDL156W	CMR1	Nuclear protein with role in transcription, protein quality control; localizes to the intranuclear quality control compartment (INQ) in response to proteasome inhibition or DNA replication stress; INQ likely sequesters proteins involved in DNA metabolism for degradation or re-folding; also localizes to coding regions of transcribed genes; contains three WD domains (WD-40 repeat); human ortholog W…	1.00813	1.01041	0.631015	Not affected	1.0165	0.977603	-0.0611057	0.0599849	Not_Hit	0.977046	0.97747	-0.0105493	0.522833	Not_Hit	1.02924	0.977838	-0.0619916	0.0389698	Not_Hit
YDL157C		Protein of unknown function; localizes to the ER and peroxisomes; authentic, non-tagged protein is detected in highly purified mitochondria in high-throughput studies	0.971543	1.01002	0.054191	Not affected	0.976443	0.985672	0.0114507	0.796528	Not_Hit	0.978394	0.986317	0.00931319	0.515134	Not_Hit	0.975528	1.03175	0.0526239	0.00969934	Not_Hit
YDL159W	STE7	Signal transducing MAP kinase kinase; involved in pheromone response where it phosphorylates Fus3p; involved in the pseudohyphal/invasive growth pathway where it phosphorylates of Kss1p; phosphorylated by Ste11p; degraded by ubiquitin pathway	1.05142	1.14207	0.0915734	Not affected	1.02879	1.12354	-0.0614767	0.520368	Not_Hit	1.05557	1.06285	-0.118387	0.0943007	Not_Hit	1.00385	1.02264	-0.124521	0.122834	Not_Hit
YDL159W-A		Putative protein of unknown function; identified by sequence comparison with hemiascomycetous yeast species	0.983336	1.00303	0.381198	Not affected	0.935637	0.942058	0.00978447	0.795441	Not_Hit	0.990589	0.953138	-0.0385988	0.287255	Not_Hit	0.953014	0.959561	0.00374012	0.933265	Not_Hit
YDL160C	DHH1	Cytoplasmic DEAD-box helicase and mRNA decapping activator; interacts with decapping and deadenylase complexes to coordinate mRNA decapping and decay; regulates general translational repression; translational activator of select mRNAs during filamentous growth, mating and autophagy; cooperates with Ngr1p to promote specific mRNA decay; ATP- and RNA-bound form promotes processing body assembly, wh…	0.944128	0.74356	0.00298739	Impaired fitness	0.888146	0.740279	0.0750121	0.0370757	Not_Hit	1.00377	0.82664	0.0752782	0.0233571	Not_Hit	1.01642	0.87677	0.128218	0.00612193	Not_Hit
YDL160C-A	MHF2	Component of the heterotetrameric MHF histone-fold complex; in humans the MHF complex interacts with both DNA and Mph1p ortholog FANCM to stabilize and remodel blocked replication forks and repair damaged DNA; mhf2 srs2 double mutants are MMS hypersensitive; orthologous to human centromere constitutive-associated network (CCAN) subunit CENP-X, also known as MHF2	0.973752	0.95482	0.569421	Not affected	0.968541	0.99788	0.0769773	0.00184261	Not_Hit	0.990992	1.01831	0.064976	0.0914324	Not_Hit	0.985166	0.993131	0.0604267	0.00535796	Not_Hit
YDL161W	ENT1	Epsin-like protein involved in endocytosis and actin patch assembly; K63-specific Ub chain binding protein that functions as an endocytic adaptor; binds clathrin via a clathrin-binding domain motif at C-terminus; contains two ubiquitin-interacting motifs (UIMs); functionally redundant with Ent2p; relocalizes from bud neck to cytoplasm upon DNA replication stress; ENT1 has a paralog, ENT2, that ar…	0.958805	0.961153	0.879771	Not affected	0.952493	0.931656	0.0177871	0.148901	Not_Hit	0.975566	0.935228	-0.00245261	0.827519	Not_Hit	0.996544	0.950694	-0.0144756	0.925731	Not_Hit
YDL164C	CDC9	DNA ligase I found in nucleus and mitochondria; essential enzyme that joins Okazaki fragments during DNA replication; also acts in ribonucleotide excision repair, base excision repair, and recombination; DNA ligase I mutants trigger ubiquitination of PCNA at K107, facilitating Rad59p-mediated bypass of unligated Okazaki fragments; human homolog LIG1 can complement yeast cdc9 temperature-sensitive…	1.01246	0.825463	0.000827985	Not affected	0.959594	0.23553	-0.528668	0.000453582	Hit	0.96552	0.906685	0.123335	0.0209834	Not_Hit	0.986187	0.827468	-0.00677558	0.780656	Not_Hit
YDL165W	CDC36	Component of the CCR4-NOT core complex, involved in mRNA decapping; this complex has multiple roles in regulating mRNA levels including regulation of transcription and destabilizing mRNAs through deadenylation; basal transcription factor	1.02575	1.31937	0.00131262	Not affected	0.991621	1.29026	-0.0353908	0.569582	Not_Hit	0.994965	1.47235	0.133009	0.0235607	Not_Hit	1.0413	1.35851	-0.0105651	0.753985	Not_Hit
YDL166C	FAP7	Essential NTPase required for small ribosome subunit synthesis; mediates processing of the 20S pre-rRNA at site D in the cytoplasm but associates only transiently with 43S preribosomes via Rps14p; complex with Rps14 is conserved between humans, yeast, and arches; may be the endonuclease for site D; depletion leads to accumulation of pre-40S ribosomes in 80S-like ribosomes; human TAF9 functionally…	1.00746	0.413114	2.27623e-08	Impaired fitness	0.969506	0.641683	0.240018	0.000274873	Not_Hit	0.99456	0.684874	0.271631	1.23677e-05	Not_Hit	0.986471	0.431142	0.0283239	0.0520255	Not_Hit
YDL167C	NRP1	Putative RNA binding protein of unknown function; localizes to stress granules induced by glucose deprivation; predicted to be involved in ribosome biogenesis	1.04011	1.25087	0.00293882	Not affected	1.11986	1.37629	-0.049259	0.628912	Not_Hit	1.07415	1.29772	-0.0464258	0.473231	Not_Hit	1.04219	1.20644	-0.0981444	0.190451	Not_Hit
YDL168W	SFA1	Bifunctional alcohol dehydrogenase and formaldehyde dehydrogenase; formaldehyde dehydrogenase activity is glutathione-dependent; functions in formaldehyde detoxification and formation of long chain and complex alcohols, regulated by Hog1p-Sko1p; protein abundance increases in response to DNA replication stress	1.0389	1.20927	0.000164107	Not affected	1.06725	1.24182	-0.0471894	0.272173	Not_Hit	1.04386	1.13695	-0.11453	0.0466164	Not_Hit	1.03932	1.10139	-0.146643	0.0072301	Not_Hit
YDL169C	UGX2	Protein of unknown function; transcript accumulates in response to any combination of stress conditions	0.974029	0.990783	0.25143	Not affected	0.986795	0.985128	-0.0141622	0.897607	Not_Hit	0.976382	0.97038	-0.00682062	0.955511	Not_Hit	0.982137	0.964919	-0.00906616	0.587693	Not_Hit
YDL170W	UGA3	Transcriptional activator for GABA-dependent induction of GABA genes; binds to DNA elements found in the promoters of target genes and increases their expression in the presence of GABA (gamma-aminobutyrate); zinc finger transcription factor of the Zn(2)-Cys(6) binuclear cluster domain type; localized to the nucleus; examples of GABA genes include UGA1, UGA2, and UGA4	0.960637	1.00378	0.0620013	Not affected	0.958779	1.03593	0.075567	0.00218176	Not_Hit	0.938833	1.05349	0.115984	0.00216397	Not_Hit	0.98599	1.02957	0.0398327	0.0945137	Not_Hit
YDL171C	GLT1	NAD(+)-dependent glutamate synthase (GOGAT); synthesizes glutamate from glutamine and alpha-ketoglutarate; with Gln1p, forms the secondary pathway for glutamate biosynthesis from ammonia; expression regulated by nitrogen source; assembles into filaments as cells approach stationary phase and under cytosolic acidification and starvation conditions	0.928418	0.950295	0.154398	Not affected	0.969507	0.975367	0.0560878	0.0113736	Not_Hit	0.96784	0.946122	0.033518	0.0675438	Not_Hit	0.962309	0.941836	0.0272885	0.0955289	Not_Hit
YDL173W	PAR32	Low complexity protein; mediates inhibition of Mep1p and Mep3p activity; hyperphosphorylated upon rapamycin treatment in a Tap42p-dependent manner; green fluorescent protein (GFP)-fusion protein localizes to the cytoplasm; phosphorylation and localization regulated by TORC1-effector kinase, Npr1p	1.01365	0.975299	0.00275321	Not affected	1.00315	0.937772	-0.0404829	0.339416	Not_Hit	1.00446	0.974997	-0.0151032	0.404394	Not_Hit	1.0018	1.04198	0.0364936	0.599542	Not_Hit
YDL174C	DLD1	Major mitochondrial D-lactate dehydrogenase; oxidizes D-lactate to pyruvate, transcription is heme-dependent, repressed by glucose, and derepressed in ethanol or lactate; located in the mitochondrial inner membrane	0.988703	0.998143	0.178889	Not affected	0.966769	1.00997	0.0547427	0.0337368	Not_Hit	1.00502	1.00187	-0.00900862	0.648981	Not_Hit	1.00261	1.0097	0.0118151	0.621182	Not_Hit
YDL175C	AIR2	RNA-binding subunit of the TRAMP nuclear RNA surveillance complex; involved in nuclear RNA processing and degradation; involved in TRAMP complex assembly as a bridge between Mtr4p and Trf4p; stimulates the poly(A) polymerase activity of Pap2p in vitro; has 5 zinc knuckle motifs; AIR2 has a paralog, AIR1, that arose from the whole genome duplication; Air2p and Air1p have nonredundant roles in regu…	0.963691	0.951065	0.175179	Not affected	0.975095	0.949847	0.0112443	0.404012	Not_Hit	0.964094	0.932272	0.00668932	0.725286	Not_Hit	0.975789	0.924075	-0.00290683	0.505436	Not_Hit
YDL176W		Protein of unknown function involved in regulating assembly of Gid4p into the GID E3 ligase complex; interacts with GID complex components; involved in actin patch formation; computationally predicted to be involved in fructose-1,6-bisphosphatase (Fbp1p) degradation; non-essential gene	0.965352	0.982386	0.186178	Not affected	1.00666	1.04425	0.0528535	0.0163895	Not_Hit	0.994182	0.986657	0.013925	0.96688	Not_Hit	1.01091	0.993966	0.00920757	0.978065	Not_Hit
YDL177C		Putative protein of unknown function; similar to the mouse IMPACT gene; YDL177C is not an essential gene	0.955676	0.957009	0.593101	Not affected	0.955777	1.00464	0.0800167	0.0396474	Not_Hit	0.960212	0.969993	0.0415255	0.0336755	Not_Hit	0.981749	0.997247	0.0564092	0.0392311	Not_Hit
YDL178W	DLD2	D-2-hydroxyglutarate dehydrogenase, and minor D-lactate dehydrogenase; mitochondrial matrix protein that oxidizes D-2-hydroxyglutarate (D-2HG), an oncometabolite, to alpha-ketoglutarate with a minor role in lactate catabolism; located in the mitochondrial matrix	0.948172	1.00919	0.0544419	Not affected	0.960727	0.960955	-0.0168551	0.885161	Not_Hit	0.993259	1.02851	0.0278206	0.0197721	Not_Hit	0.97911	1.05845	0.072078	0.000934883	Not_Hit
YDL179W	PCL9	Cyclin; forms a functional kinase complex with Pho85p cyclin-dependent kinase (Cdk), expressed in late M/early G1 phase, activated by Swi5p; PCL9 has a paralog, PCL2, that arose from the whole genome duplication	0.991868	0.973988	0.361392	Not affected	1.00717	1.03584	0.0633529	0.00127566	Not_Hit	0.972554	0.988959	0.041292	0.0898727	Not_Hit	0.986335	0.998946	0.0385456	0.00421388	Not_Hit
YDL180W		G protein-coupled receptor-like protein; involved in negatively regulating TORC1 activity; green fluorescent protein (GFP)-fusion protein localizes to the vacuole	0.883509	0.902348	0.436199	Not affected	0.928663	0.906696	0.0683714	0.0160899	Not_Hit	0.89786	0.974881	0.166268	2.91233e-06	Not_Hit	0.924657	0.930953	0.100932	0.00796964	Not_Hit
YDL181W	INH1	Protein that inhibits ATP hydrolysis by the F1F0-ATP synthase; inhibitory function is enhanced by stabilizing proteins Stf1p and Stf2p; has a calmodulin-binding motif and binds calmodulin in vitro; INH1 has a paralog, STF1, that arose from the whole genome duplication	0.990891	1.00857	0.138883	Not affected	1.00812	1.03864	0.025689	0.274558	Not_Hit	1.04405	0.983525	-0.0633553	0.140865	Not_Hit	1.00888	1.03716	0.0340676	0.50871	Not_Hit
YDL182W	LYS20	Homocitrate synthase isozyme and functions in DNA repair; catalyzes the condensation of acetyl-CoA and alpha-ketoglutarate to form homocitrate, which is the first step in the lysine biosynthesis pathway; LYS20 has a paralog, LYS21, that arose from the whole genome duplication	0.965351	0.886745	0.00467559	Not affected	0.938478	0.893103	0.0697937	0.0112615	Not_Hit	0.834934	0.537881	-0.20235	2.60028e-05	Hit	0.99488	0.917521	0.0372499	0.036194	Not_Hit
YDL183C		Protein that may form an active mitochondrial KHE system; mitochondrial inner-membrane protein; non-essential gene; KHE system stands for K+/H+ exchanger system	0.942862	0.958906	0.118244	Not affected	0.98611	0.960298	0.0107679	0.475195	Not_Hit	0.95094	1.01574	0.101912	0.0115133	Not_Hit	0.961269	0.967391	0.0405455	0.00190489	Not_Hit
YDL184C	RPL41A	Ribosomal 60S subunit protein L41A; comprises only 25 amino acids; rpl41a rpl41b double null mutant is viable; homologous to mammalian ribosomal protein L41, no bacterial homolog; RPL41A has a paralog, RPL41B, that arose from the whole genome duplication	0.978526	0.962895	0.35948	Not affected	0.867991	0.924412	0.0886678	0.0942806	Not_Hit	0.921603	0.913167	0.0215506	0.185128	Not_Hit	0.967213	1.01485	0.0807107	0.00789238	Not_Hit
YDL185W	VMA1	Subunit A of the V1 peripheral membrane domain of V-ATPase; protein precursor undergoes self-catalyzed splicing to yield the extein Tfp1p and the intein Vde (PI-SceI), which is a site-specific endonuclease; the V1 peripheral membrane domain of the vacuolar H+-ATPase (V-ATPase) has eight subunits; involved in methionine restriction extension of chronological lifespan in an autophagy-dependent mann…	1.04734	0.295042	2.50503e-05	Impaired fitness	0.977761	0.502958	0.213284	9.04552e-07	Not_Hit	0.97569	0.472634	0.184795	7.03178e-05	Not_Hit	1.01692	0.350773	0.0509409	0.0818898	Not_Hit
YDL186W		Putative protein of unknown function; YDL186W is not an essential gene	0.95004	0.954389	0.827196	Not affected	0.962886	1.02396	0.091859	0.0187985	Not_Hit	1.0156	1.05115	0.081873	0.0749423	Not_Hit	0.961594	1.02079	0.100072	0.00671503	Not_Hit
YDL187C		Dubious open reading frame; unlikely to encode a functional protein, based on available experimental and comparative sequence data	0.979429	1.00007	0.0931316	Not affected	1.00483	0.976921	-0.0318438	0.0292719	Not_Hit	0.998269	0.971052	-0.0330724	0.0678256	Not_Hit	0.99975	0.995398	0.00313357	0.835133	Not_Hit
YDL188C	PPH22	Catalytic subunit of protein phosphatase 2A, PP2A; functionally redundant with Pph21p; C-terminally methylated; forms alternate complexes with several regulatory subunits; involved in signal transduction and regulation of mitosis; protein abundance increases in response to DNA replication stress; dephosphorylates Tel1p/Mec1p-phosphorylated Cdc13p to promote telomerase release from telomeres at G2…	1.03926	1.12035	0.0565048	Not affected	1.12358	1.13539	-0.169199	0.0156794	Not_Hit	1.15406	1.14497	-0.18677	0.0601913	Not_Hit	1.05101	1.0655	-0.144496	0.0083747	Not_Hit
YDL189W	RBS1	Protein involved in assembly of the RNA Pol III complex; high copy suppressor of Pol III assembly mutation and psk1 psk2 mutations that confer temperature-sensitivity for galactose utilization; physically interacts with Pol III; proposed to bind single-stranded nucleic acids via its R3H domain; capable of forming the prion [VTS1+]	1.1213	1.19944	0.18431	Not affected	1.0765	1.2957	0.00423673	0.881111	Not_Hit	1.06695	1.26682	-0.0130091	0.652816	Not_Hit	1.07995	1.21165	-0.0770431	0.211115	Not_Hit
YDL190C	UFD2	Conserved ubiquitin (Ub) chain assembly factor (E4); forms branched Ub chains on substrates destined for degradation, catalyzing K48-linked multi-monoubiquitination of K29-linked Ub chains assembled by Ub-ligase Ufd4p; involved in Ub-fusion degradation pathway, OLE membrane fluidity pathway, stress response survival, and ERAD pathway for misfolded proteins where it promotes ubiquitination and tra…	0.951938	1.00926	0.149004	Not affected	0.953768	1.10516	0.127287	0.0199105	Not_Hit	0.961549	1.13856	0.168037	0.0305427	Not_Hit	0.998442	1.00734	-0.0272148	0.823175	Not_Hit
YDL191W	RPL35A	Ribosomal 60S subunit protein L35A; homologous to mammalian ribosomal protein L35 and bacterial L29; RPL35A has a paralog, RPL35B, that arose from the whole genome duplication	0.951782	0.908815	0.0253217	Not affected	0.859388	0.888531	0.101818	0.000851963	Not_Hit	1.09659	1.14093	0.137427	2.67162e-05	Not_Hit	0.942814	0.922659	0.0538683	0.0431547	Not_Hit
YDL192W	ARF1	ADP-ribosylation factor; GTPase of the Ras superfamily that regulates coated vesicle formation during intracellular trafficking within the Golgi; regulates mitochondrial fission, fusion and function, controlling the flow of fatty acids and metabolites from lipid droplets to peroxisomes and mitochondria; localizes to the Golgi apparatus and the active form to ER and lipid droplets; arf1 arf2 doubl…	0.930866	0.922841	0.594111	Not affected	0.995679	0.965129	0.047254	0.0773369	Not_Hit	0.983831	0.962632	0.054199	0.0640457	Not_Hit	0.945312	0.893531	0.0261756	0.205923	Not_Hit
YDL193W	NUS1	Forms dehydrodolichyl diphosphate synthase complex with RER2 or SRT1; tet-repressible mutant shows accumulation of hypoglycosylated forms of CPY, suggesting that Nus1p may be involved in protein trafficking; mutations in human homolog NUS1 have been implicated in congenital scoliosis, neurological impairment, refractory epilepsy, hearing deficit, and visual impairment; human cis-prenyltransferase…	0.936508	0.221543	5.42912e-05	Impaired fitness	0.997787	0.237962	0.0175406	0.247508	Not_Hit	1.14115	0.27046	0.0179579	0.225237	Not_Hit	0.898892	0.215018	0.0142953	0.405013	Not_Hit
YDL194W	SNF3	Plasma membrane low glucose sensor, regulates glucose transport; high affinity sensor that contains 12 predicted transmembrane segments and a long C-terminal tail required for induction of hexose transporters; also senses fructose and mannose; SNF3 has a paralog, RGT2, that arose from the whole genome duplication	1.05973	0.891685	0.00093882	Not affected	1.01045	0.834442	-0.0685348	0.0881713	Not_Hit	1.05118	1.10397	0.172899	0.00315381	Not_Hit	1.02675	0.880291	-0.0408046	0.138076	Not_Hit
YDL195W	SEC31	Component of the Sec13p-Sec31p complex of the COPII vesicle coat; COPII coat is required for vesicle formation in ER to Golgi transport; mutant has increased aneuploidy tolerance	0.932867	0.835795	0.0125267	Not affected	0.906143	0.886449	0.129685	0.00127966	Not_Hit	0.985438	0.697822	-0.125035	0.0686249	Not_Hit	0.950714	0.874124	0.0791321	5.59328e-05	Not_Hit
YDL197C	ASF2	Anti-silencing protein; causes derepression of silent loci when overexpressed	0.957591	0.974203	0.934514	Not affected	0.989607	0.93411	-0.0369135	0.0575953	Not_Hit	0.971608	0.944972	-0.00143161	0.667599	Not_Hit	0.99832	0.969926	0.0206681	0.558604	Not_Hit
YDL198C	GGC1	Mitochondrial GTP/GDP transporter; essential for mitochondrial genome maintenance; has a role in mitochondrial iron transport; member of the mitochondrial carrier family	0.957744	0.951388	0.230197	Not affected	1.00234	0.967321	0.0184327	0.525678	Not_Hit	0.961152	0.976653	0.0665845	0.0539374	Not_Hit	0.98916	1.01472	0.0695454	0.016727	Not_Hit
YDL199C		Putative transporter; member of the sugar porter family	0.936977	0.956748	0.359258	Not affected	0.967306	0.949348	0.0312283	0.100761	Not_Hit	0.993917	0.938207	-0.00195369	0.58876	Not_Hit	0.961357	0.959668	0.0333184	0.0454712	Not_Hit
YDL200C	MGT1	DNA repair methyltransferase (6-O-methylguanine-DNA methylase); involved in protection against DNA alkylation damage; localizes to the peroxisome in a Pex5p-dependent manner	1.00499	1.01516	0.700275	Not affected	0.966642	0.786834	-0.203025	0.000125515	Hit	0.970704	0.97119	-0.0294739	0.589862	Not_Hit	0.987065	0.980568	-0.0425639	0.35081	Not_Hit
YDL202W	MRPL11	Mitochondrial ribosomal protein of the large subunit; localizes to vacuole in response to H2O2	1.04029	1.16846	0.00136877	Not affected	1.05429	1.20666	-0.0157535	0.724774	Not_Hit	1.06675	1.11922	-0.127369	0.0716925	Not_Hit	1.03017	1.1179	-0.102382	0.128241	Not_Hit
YDL203C	ACK1	Protein that functions in the cell wall integrity pathway; functions upstream of Pkc1p; GFP-fusion protein expression is induced in response to the DNA-damaging agent MMS; non-tagged Ack1p is detected in purified mitochondria	1.01761	1.01832	0.90703	Not affected	0.976455	0.97936	0.006187	0.895753	Not_Hit	0.928843	1.00199	0.0785852	0.128248	Not_Hit	0.942703	1.04502	0.108586	0.0386092	Not_Hit
YDL204W	RTN2	Reticulon protein; involved in nuclear pore assembly and maintenance of tubular ER morphology; promotes membrane curvature; regulates the ER asymmetry-induced inheritance block during ER stress; role in ER-derived peroxisomal biogenesis; interacts with Sec6p, Yip3p, and Sbh1p; less abundant than RTN1; member of RTNLA (reticulon-like A) subfamily; protein increases in abundance and relocalizes to …	0.98831	0.973372	0.29471	Not affected	0.966562	0.953759	0.0099865	0.629667	Not_Hit	0.969121	0.947108	-0.00722659	0.670585	Not_Hit	0.994882	1.01572	0.0506926	0.0226209	Not_Hit
YDL205C	HEM3	Porphobilinogen deaminase; catalyzes the conversion of 4-porphobilinogen to hydroxymethylbilane, the third step in heme biosynthesis; localizes to the cytoplasm and nucleus; expression is regulated by Hap2p-Hap3p, but not by levels of heme; human homolog HMBS can complement yeast mutant and allow growth of haploid null after sporulation of a heterozygous diploid	1.03105	0.751311	6.62527e-08	Impaired fitness	0.926068	0.781075	0.0801157	0.00035857	Not_Hit	0.989845	0.737885	-0.00534214	0.705986	Not_Hit	1.02123	0.755905	-0.0105906	0.225431	Not_Hit
YDL206W		Protein involved in calcium-induced activation of calcineurin; homologous to proteins in Candida and Cryptococcus; YCX1 is not an essential protein	0.975409	0.954506	0.016994	Not affected	0.978072	0.958021	0.0157228	0.436906	Not_Hit	0.972256	0.940933	0.00921	0.638543	Not_Hit	0.992869	0.987853	0.0402265	0.000351087	Not_Hit
YDL207W	GLE1	Cytoplasmic nucleoporin required for polyadenylated mRNA export; contains a nuclear export signal; when bound to inositol hexakisphosphate (IP6), functions as an activator for the Dbp5p ATPase activity at the nuclear pore complex during mRNA export; mediates translation initiation; required for efficient translation termination	0.975555	0.329094	2.36865e-10	Impaired fitness	1.00809	0.243481	-0.0851045	0.00137533	Not_Hit	0.968385	0.596894	0.279121	2.17356e-06	Not_Hit	0.972445	0.359477	0.0381528	0.0270025	Not_Hit
YDL208W	NHP2	Protein related to mammalian high mobility group (HMG) proteins; nuclear protein; essential for function of H/ACA-type snoRNPs, which are involved in 18S rRNA processing	0.966775	0.934297	0.00334432	Not affected	0.963791	0.871407	-0.0331799	0.0466499	Not_Hit	0.966195	0.932269	0.0293221	0.343045	Not_Hit	0.983788	0.906251	-0.0173476	0.0270243	Not_Hit
YDL209C	CWC2	Member of the NineTeen Complex (NTC); this complex contains Prp19p and stabilizes U6 snRNA in catalytic forms of the spliceosome containing U2, U5, and U6 snRNAs; binds directly to U6 snRNA; similar to S. pombe Cwf2	0.948353	0.30574	1.34784e-06	Impaired fitness	0.861643	0.281562	0.0116426	0.286248	Not_Hit	0.913479	0.340765	0.0615759	0.00112478	Not_Hit	0.926999	0.249755	-0.0373137	0.0215668	Not_Hit
YDL210W	UGA4	GABA (gamma-aminobutyrate) permease; serves as a GABA transport protein involved in the utilization of GABA as a nitrogen source; catalyzes the transport of putrescine and delta-aminolevulinic acid (ALA); localized to the vacuolar membrane	0.984871	0.969993	0.59077	Not affected	0.962793	0.950025	0.0144581	0.467165	Not_Hit	0.980061	0.945377	-0.000321238	0.63811	Not_Hit	0.995646	0.956983	-0.0096131	0.432945	Not_Hit
YDL211C		Protein of unknown function; green fluorescent protein (GFP)-fusion protein localizes to the vacuole; YDL211C has a paralog, TDA7, that arose from the whole genome duplication	0.986932	0.964975	0.277118	Not affected	0.957095	0.90883	-0.0154336	0.790226	Not_Hit	0.972473	0.958587	0.0177253	0.562476	Not_Hit	0.95764	0.948402	0.0236701	0.00814586	Not_Hit
YDL212W	SHR3	Endoplasmic reticulum packaging chaperone; required for incorporation of amino acid permeases into COPII coated vesicles for transport to the cell surface	0.943404	0.946056	0.511876	Not affected	1.07301	1.13479	0.121545	0.0170046	Not_Hit	0.979239	0.996703	0.0557514	0.0524277	Not_Hit	0.947694	1.015	0.118395	0.00680825	Not_Hit
YDL213C	NOP6	rRNA-binding protein required for 40S ribosomal subunit biogenesis; contains an RNA recognition motif (RRM); hydrophilin essential to overcome the stress of the desiccation-rehydration process; NOP6 may be a fungal-specific gene as no homologs have been yet identified in higher eukaryotes	1.05113	1.22962	0.00178406	Not affected	1.14103	1.2302	-0.173654	0.0597839	Not_Hit	1.11938	1.3272	-0.0460321	0.352723	Not_Hit	1.05143	1.2581	-0.0318457	0.831333	Not_Hit
YDL214C	PRR2	Serine/threonine protein kinase; inhibits pheromone induced signalling downstream of MAPK, possibly at the level of the Ste12p transcription factor; mutant has increased aneuploidy tolerance; PRR2 has a paralog, NPR1, that arose from the whole genome duplication	0.992651	0.968505	0.107692	Not affected	0.965889	0.942286	0.00611686	0.370257	Not_Hit	0.973032	1.02699	0.0789207	0.00758	Not_Hit	0.986876	0.965067	0.0103285	0.258834	Not_Hit
YDL215C	GDH2	NAD(+)-dependent glutamate dehydrogenase; degrades glutamate to ammonia and alpha-ketoglutarate; expression sensitive to nitrogen catabolite repression and intracellular ammonia levels; genetically interacts with GDH3 by suppressing stress-induced apoptosis	1.00135	0.985435	0.307008	Not affected	0.978303	0.961114	0.000131385	0.896239	Not_Hit	0.949135	0.962791	0.0359716	0.0864976	Not_Hit	0.988113	0.966897	-0.0068614	0.64336	Not_Hit
YDL216C	RRI1	Catalytic subunit of the COP9 signalosome (CSN) complex; acts as an isopeptidase in cleaving the ubiquitin-like protein Nedd8 from SCF ubiquitin ligases; metalloendopeptidase involved in the adaptation to pheromone signaling; involved in modulation of genes controlling amino acid and lipid metabolism, and ergosterol biosynthesis	0.966257	0.943582	0.59653	Not affected	0.955352	0.907049	-0.00714255	0.815152	Not_Hit	0.962938	0.957634	0.0492975	0.285408	Not_Hit	0.965248	0.948135	0.0355006	0.122584	Not_Hit
YDL217C	TIM22	Essential core component of mitochondrial TIM22 complex; involved in insertion of polytopic proteins into inner membrane; forms channel through which proteins are imported; different regions of Tim22p have functionally diverse roles in recruiting partner subunits to core channel	0.977286	0.954717	0.0382605	Not affected	0.930635	0.762956	-0.11785	0.00237366	Not_Hit	0.973236	0.934162	0.00919235	0.592524	Not_Hit	0.974475	1.00195	0.0701999	0.0069092	Not_Hit
YDL218W		Putative protein of unknown function; YDL218W transcription is regulated by Azf1p and induced by starvation and aerobic conditions; expression also induced in cells treated with the mycotoxin patulin	0.971779	0.998062	0.514969	Not affected	0.994901	1.05675	0.0818189	0.0143636	Not_Hit	0.956675	0.923707	-0.0342513	0.0291749	Not_Hit	0.986338	0.975263	-0.0075859	0.82978	Not_Hit
YDL219W	DTD1	D-Tyr-tRNA(Tyr) deacylase; functions in protein translation, may affect nonsense suppression via alteration of the protein synthesis machinery; ubiquitous among eukaryotes	1.09218	1.37921	0.00270177	Not affected	1.08929	1.20041	-0.300581	0.0311461	Not_Hit	1.13414	1.33669	-0.23598	0.0358832	Not_Hit	1.07677	1.25704	-0.232127	0.0326044	Not_Hit
YDL220C	CDC13	Single stranded DNA-binding protein found at TG1-3 telomere G-tails; key roles regulating telomerase, telomere end protection, and telomere replication; can dynamically intermolecularly exchange between telomeric single-stranded DNA molecules; essential function is telomere capping; forms homodimer via N-terminus; disruption of dimerization leads to short telomeres; autophagy and proteasome are i…	1.04318	0.507492	0.00015754	Impaired fitness	1.07097	0.512948	-0.0399335	0.154006	Not_Hit	1.02922	0.585372	0.0653753	0.0834428	Not_Hit	1.02519	0.648553	0.113984	0.000179979	Not_Hit
YDL222C	FMP45	Integral membrane protein localized to mitochondria; required for sporulation and maintaining sphingolipid content; similar to SUR7; FMP45 has a paralog, YNL194C, that arose from the whole genome duplication	0.981013	1.0171	0.0957465	Not affected	0.975505	0.982906	-0.00908615	0.734884	Not_Hit	0.986713	0.980712	-0.0281571	0.516489	Not_Hit	0.981985	0.996044	-0.00795942	0.989967	Not_Hit
YDL223C	HBT1	Shmoo tip protein, substrate of Hub1p ubiquitin-like protein; mutants are defective for mating projection formation, thereby implicating Hbt1p in polarized cell morphogenesis; HBT1 has a paralog, YNL195C, that arose from the whole genome duplication	0.954108	0.973395	0.135018	Not affected	1.01448	1.08628	0.086346	0.0313253	Not_Hit	0.967914	0.950176	0.015011	0.428607	Not_Hit	0.971662	0.983341	0.043198	0.0825605	Not_Hit
YDL224C	WHI4	Putative RNA binding protein; regulates the cell size requirement for passage through Start and commitment to cell division; WHI4 has a paralog, WHI3, that arose from the whole genome duplication	0.728243	0.657706	0.215015	Not affected	0.7148	0.662448	0.197933	0.0243909	Not_Hit	0.46979	0.447143	0.124291	0.049105	Not_Hit	0.694564	0.668194	0.214464	0.00800508	Not_Hit
YDL225W	SHS1	Component of the septin ring that is required for cytokinesis; present at the ends of rod-like septin hetero-oligomers; C-terminal extension is important for recruitment of Bni5p to the mother-bud neck, which in turn is required for Myo1p recruitment and cytokinesis; undergoes sumoylation and phosphorylation during mitosis; protein abundance increases in response to DNA replication stress	0.962442	0.952553	0.445305	Not affected	0.999651	1.01043	0.0582044	0.0954151	Not_Hit	0.957095	0.92491	0.00788384	0.58383	Not_Hit	0.978657	0.959629	0.0242565	0.0200023	Not_Hit
YDL226C	GCS1	ADP-ribosylation factor GTPase activating protein (ARF GAP); involved in ER-Golgi transport; required for prospore membrane formation; regulates phospholipase Spo14p; shares functional similarity with Glo3p; GCS1 has a paralog, SPS18, that arose from the whole genome duplication	1.08309	0.848855	0.000382008	Impaired fitness	1.14221	0.802289	-0.160421	0.0176892	Not_Hit	1.11318	1.01282	0.0859159	0.0966446	Not_Hit	1.07568	0.972735	0.0677807	0.0795829	Not_Hit
YDL227C	HO	Site-specific endonuclease; required for gene conversion at the MAT locus (homothallic switching) through the generation of a ds DNA break; expression restricted to mother cells in late G1 as controlled by Swi4p-Swi6p, Swi5p, and Ash1p	1.04078	1.08642	0.181469	Not affected	1.06547	1.14764	-0.009761	0.922406	Not_Hit	1.01585	1.13763	0.0285574	0.374604	Not_Hit	1.01706	1.07529	-0.0211693	0.609242	Not_Hit
YDL229W	SSB1	Cytoplasmic ATPase that is a ribosome-associated molecular chaperone; functions with J-protein partner Zuo1p; may be involved in folding of newly-made polypeptide chains; member of the HSP70 family; interacts with phosphatase subunit Reg1p; SSB1 has a paralog, SSB2, that arose from the whole genome duplication	0.958212	0.918499	0.230734	Not affected	0.973154	0.926239	0.0278957	0.0739066	Not_Hit	0.990602	0.925065	0.0173828	0.0218901	Not_Hit	0.988048	0.989486	0.0865372	0.00137605	Not_Hit
YDL230W	PTP1	Phosphotyrosine-specific protein phosphatase; dephosphorylates a broad range of substrates in vivo, including Fpr3p; localized to the cytoplasm and the mitochondria; proposed to be a negative regulator of filamentation	0.968243	0.96504	0.886813	Not affected	0.938524	0.932622	0.0247782	0.159187	Not_Hit	0.968416	0.945325	0.0093019	0.0445372	Not_Hit	0.987901	0.968454	0.0244154	0.810741	Not_Hit
YDL231C	BRE4	Zinc finger protein containing five transmembrane domains; null mutant exhibits strongly fragmented vacuoles and sensitivity to brefeldin A, a drug which is known to affect intracellular transport	1.08917	1.05473	0.356808	Not affected	1.15798	1.09459	-0.136795	0.184218	Not_Hit	1.05352	1.09438	-0.0195628	0.548008	Not_Hit	1.03624	1.09591	0.00724781	0.862475	Not_Hit
YDL232W	OST4	Subunit of the oligosaccharyltransferase complex of the ER lumen; complex catalyzes protein asparagine-linked glycosylation; type I membrane protein required for incorporation of Ost3p or Ost6p into the OST complex	0.979848	0.965205	0.662792	Not affected	0.975623	0.944466	0.00235819	0.917739	Not_Hit	0.971458	0.93733	-0.00471433	0.883913	Not_Hit	0.996761	0.937794	-0.0235642	0.0835741	Not_Hit
YDL233W	MFG1	Regulator of filamentous growth; interacts with FLO11 promoter and regulates FLO11 expression; binds to transcription factors Flo8p and Mss11p; green fluorescent protein (GFP)-fusion protein localizes to the nucleus; YDL233W is not an essential gene	0.961281	0.957864	0.473582	Not affected	0.953198	0.960835	0.0502025	0.0607417	Not_Hit	0.943047	0.959591	0.0351007	0.179444	Not_Hit	0.974281	0.98535	0.0428614	0.0272154	Not_Hit
YDL234C	GYP7	GTPase-activating protein for yeast Rab family members; members include Ypt7p (most effective), Ypt1p, Ypt31p, and Ypt32p (in vitro); involved in vesicle mediated protein trafficking; regulates Ypt7p activity on late endosomes; contains a PH-like domain	0.969973	1.01627	0.0667625	Not affected	0.968101	1.04931	0.0577024	0.0184631	Not_Hit	0.969442	0.992937	-0.00050679	0.843635	Not_Hit	0.982294	0.996143	-0.0136205	0.834109	Not_Hit
YDL235C	YPD1	Osmotic stress-responsive phosphorelay intermediate sensor protein; phosphorylated by the plasma membrane sensor Sln1p in response to osmotic stress and then in turn phosphorylates the response regulators Ssk1p in the cytosol and Skn7p in the nucleus	0.887792	0.215399	1.17629e-08	Impaired fitness	0.830739	0.317404	0.13782	0.000142562	Not_Hit	0.974839	0.387577	0.177597	0.000281058	Not_Hit	0.90471	0.234745	0.046562	0.0792108	Not_Hit
YDL236W	PHO13	Conserved phosphatase acting as a metabolite repair enzyme; shows specific dephosphorylating activity on two side-products of central carbohydrate metabolism, 2-phosphoglycolate and 4-phosphoerythronate; alkaline phosphatase specific for p-nitrophenyl phosphate; also has protein phosphatase activity; human ortholog PGP shows similar substrate specificity, deletion causes similar metabolite accumu…	0.960159	0.858505	0.0164072	Not affected	0.959232	0.959197	0.12573	0.00933951	Not_Hit	0.973751	0.885394	0.0494862	0.236781	Not_Hit	0.965692	0.946994	0.114147	0.0318906	Not_Hit
YDL237W	AIM6	Protein of unknown function; required for respiratory growth; YDL237W is not an essential gene	1.0616	1.0537	0.849258	Not affected	1.16256	1.07747	-0.149026	0.171881	Not_Hit	1.06186	1.07387	-0.0444741	0.302178	Not_Hit	0.999834	1.08123	0.0160237	0.937253	Not_Hit
YDL238C	GUD1	Guanine deaminase; a catabolic enzyme of the guanine salvage pathway producing xanthine and ammonia from guanine; activity is low in exponentially-growing cultures but expression is increased in post-diauxic and stationary-phase cultures	0.966636	0.970776	0.689933	Not affected	0.952199	0.917656	0.000689878	0.891314	Not_Hit	0.938078	0.927662	0.0130833	0.992503	Not_Hit	0.953693	0.959728	0.0338636	0.051506	Not_Hit
YDL239C	ADY3	Protein required for spore wall formation; subunit of leading edge protein (LEP) complex (Ssp1-Ady3-Don1-Irc10) that forms ring-like structure at leading edge of prospore membrane during meiosis II; mediates assembly of LEP complex, formation of ring-like structure via interaction with spindle pole body components, and prospore membrane maturation; also detected in peroxisomes; potentially phosph…	1.07485	1.06091	0.944027	Not affected	1.13638	1.07551	-0.139099	0.158118	Not_Hit	1.08998	1.06699	-0.091158	0.340902	Not_Hit	1.03603	1.05439	-0.0516961	0.393953	Not_Hit
YDL240C-A		Dubious open reading frame; unlikely to encode a functional protein, based on available experimental and comparative sequence data; identified by sequence comparison with hemiascomycetous yeast species	0.981376	0.966472	0.973547	Not affected	1.04855	1.0387	0.0120945	0.652628	Not_Hit	0.989692	0.98818	0.00434428	0.685697	Not_Hit	0.998213	0.997985	0.0229663	0.396503	Not_Hit
YDL240W	LRG1	GTPase-activating protein (GAP); contains Rho1p-specific GAP activity, interacting with activated forms of Rho1p; functions along with Sac7p as a negative regulator of the Pkc1p-mediated cell wall integrity signaling pathway; negative regulator of cell wall 1,3-beta-glucan biosynthesis; required for efficient cell fusion; contains a RhoGAP domain and three Lin-11-Isl1-Mec-3 (LIM) domains	1.05826	1.08062	0.283387	Not affected	0.980305	1.10708	0.0414346	0.215237	Not_Hit	0.977481	1.1627	0.0894962	0.0221829	Not_Hit	0.955221	1.0913	0.05854	0.0185583	Not_Hit
YDL241W		Putative protein of unknown function; SWAT-GFP and mCherry fusion proteins localize to the endoplasmic reticulum; YDL241W is not an essential gene	1.07867	1.06904	0.959416	Not affected	1.1345	1.07305	-0.145579	0.0946568	Not_Hit	1.00311	1.01414	-0.0427004	0.299728	Not_Hit	1.03277	1.05708	-0.0456778	0.438227	Not_Hit
YDL242W		Putative protein of unknown function; conserved across S. cerevisiae strains	1.00709	1.10705	0.169454	Not affected	0.991635	0.968286	-0.129562	0.114449	Not_Hit	0.984785	0.983664	-0.0656474	0.237052	Not_Hit	0.990696	0.994781	-0.142321	0.0764767	Not_Hit
YDL243C	AAD4	Putative aryl-alcohol dehydrogenase; involved in oxidative stress response; similar to P. chrysosporium aryl-alcohol dehydrogenase; expression induced in cells treated with the mycotoxin patulin; members of the AAD gene family comprise three pairs (AAD3 + AAD15, AAD6/AAD16 + AAD4, AAD10 + AAD14) whose two genes are more related to one another than to other members of the family	1.13607	1.09869	0.587639	Not affected	1.16453	1.11551	-0.164148	0.0804821	Not_Hit	1.06936	1.13647	-0.0412387	0.487836	Not_Hit	1.02641	1.03069	-0.0981533	0.164985	Not_Hit
YDL244W	THI13	Protein involved in synthesis of the thiamine precursor HMP; member of a subtelomeric gene family including THI5, THI11, THI12, and THI13; hydroxymethylpyrimidine is also known as HMP	1.13653	1.16385	0.160085	Not affected	1.18811	1.10015	-0.292524	2.41521e-05	Not_Hit	1.04717	1.17253	-0.0460616	0.0381513	Not_Hit	1.05154	1.0892	-0.150022	0.00577943	Not_Hit
YDL245C	HXT15	Putative transmembrane polyol transporter; supports growth on and uptake of mannitol, sorbitol and xylitol with moderate affinity when overexpressed in a strain deleted for hexose family members; minor hexose transport activity when overexpressed in a similar strain; similarity to hexose transporters; expression is induced by low levels of glucose and repressed by high levels of glucose	0.941323	0.982518	0.0120271	Not affected	0.939096	0.932283	-0.00120381	0.873226	Not_Hit	0.947112	0.986048	0.0650238	0.0054768	Not_Hit	0.950633	0.921613	-0.0208088	0.0953586	Not_Hit
YDL246C	SOR2	Sorbitol dehydrogenase; protein sequence is 99% identical to the Sor1p sorbitol dehydrogenase	0.9928	1.03977	0.10786	Not affected	0.968469	0.924595	-0.0898211	0.076293	Not_Hit	0.944904	1.09227	0.0731917	0.126988	Not_Hit	0.933731	0.967247	0.0184502	0.956693	Not_Hit
YDL247W-A		Dubious open reading frame; unlikely to encode a functional protein, based on available experimental and comparative sequence data; identified by sequence comparison with hemiascomycetous yeast species	1.00062	1.01078	0.57129	Not affected	0.966906	0.969892	0.00609311	0.856885	Not_Hit	1.00808	1.00289	-0.0158185	0.566498	Not_Hit	0.97011	1.01969	0.0406129	0.235554	Not_Hit
YDL248W	COS7	Endosomal protein involved in turnover of plasma membrane proteins; member of the DUP380 subfamily of conserved, often subtelomeric COS genes; required for the multivesicular vesicle body sorting pathway that internalizes plasma membrane proteins for degradation; Cos proteins provide ubiquitin in trans for nonubiquitinated cargo proteins; the authentic, non-tagged protein is detected in highly pu…	0.959695	0.999094	0.00188602	Not affected	0.958662	0.945806	-0.0189775	0.163901	Not_Hit	1.00376	0.992894	-0.0144625	0.686544	Not_Hit	0.982105	0.972557	0.00083851	0.51591	Not_Hit
YDR001C	NTH1	Neutral trehalase, degrades trehalose; required for thermotolerance and may mediate resistance to other cellular stresses; phosphorylated and activated by Cdc28p at the G1/S phase transition to coordinately regulate carbohydrate metabolism and the cell cycle; inhibited by Dcs1p; NTH1 has a paralog, NTH2, that arose from the whole genome duplication	0.99467	0.966858	0.0165229	Not affected	0.955447	1.01902	0.0917761	0.00184511	Not_Hit	1.01484	1.02051	0.0493954	0.0699634	Not_Hit	0.971981	0.979739	0.0365301	0.0336542	Not_Hit
YDR003W	RCR2	Vacuolar ubiquitin ligase-substrate adaptor; delivered to vacuole using ubiquitin as a sorting signal; presumably functions within the endosomal-vacuolar trafficking pathway, affecting events that determine whether plasma membrane proteins are degraded or routed to the plasma membrane; RCR2 has a paralog, RCR1, that arose from the whole genome duplication	0.976412	1.01103	0.221653	Not affected	0.922203	0.995442	0.0659958	0.0286257	Not_Hit	0.968237	1.01138	0.0465488	0.103765	Not_Hit	0.969908	0.99189	0.0218977	0.307828	Not_Hit
YDR003W-A		Putative protein of unknown function; identified by expression profiling and mass spectrometry	1.10372	1.08329	0.749469	Not affected	1.17718	1.02823	-0.267884	0.0337915	Not_Hit	1.06043	1.08403	-0.0656901	0.36397	Not_Hit	1.0134	1.03054	-0.0849541	0.226369	Not_Hit
YDR004W	RAD57	Protein that stimulates strand exchange; stimulates strand exchange by stabilizing the binding of Rad51p to single-stranded DNA; involved in the recombinational repair of double-strand breaks in DNA during vegetative growth and meiosis; forms heterodimer with Rad55p	0.964057	0.992106	0.0138643	Not affected	0.764811	0.477093	-0.277831	1.42629e-07	Hit	0.854231	0.567848	-0.303074	0.000704915	Hit	0.972479	0.544081	-0.410872	9.98302e-06	Hit
YDR005C	MAF1	Highly conserved negative regulator of RNA polymerase III; involved in tRNA processing and stability; inhibits tRNA degradation via rapid tRNA decay (RTD) pathway; binds N-terminal domain of Rpc160p subunit of Pol III to prevent closed-complex formation; regulated by phosphorylation mediated by TORC1, protein kinase A, Sch9p, casein kinase 2; localizes to cytoplasm during vegetative growth and tr…	0.946673	0.920359	0.0999474	Not affected	0.935132	0.938387	0.0792084	0.0188897	Not_Hit	0.922336	0.92159	0.068633	0.0639675	Not_Hit	0.93738	0.929099	0.0649129	0.0197045	Not_Hit
YDR006C	SOK1	Protein of unknown function; overexpression suppresses the growth defect of mutants lacking protein kinase A activity; involved in cAMP-mediated signaling; localized to the nucleus; similar to the mouse testis-specific protein PBS13	0.987687	0.999718	0.768704	Not affected	1.14029	1.03523	-0.0879175	0.217183	Not_Hit	1.00194	1.01895	0.01697	0.456444	Not_Hit	0.937283	0.993185	0.0653522	0.063605	Not_Hit
YDR007W	TRP1	Phosphoribosylanthranilate isomerase; catalyzes the third step in tryptophan biosynthesis; in 2004, the sequence of TRP1 from strain S228C was updated by changing the previously annotated internal STOP (TAA) to serine (TCA); enhances vegetative growth at low and high temperatures when used as an auxotrophic marker in strains such as W303	0.943844	1.00221	0.0586032	Not affected	0.979637	0.932171	-0.0281778	0.105652	Not_Hit	0.956508	0.970442	0.0155937	0.293591	Not_Hit	0.979508	0.958885	-0.0412399	0.171417	Not_Hit
YDR009W	GAL3	Transcriptional regulator; involved in activation of the GAL genes in response to galactose; forms a complex with Gal80p to relieve Gal80p inhibition of Gal4p; binds galactose and ATP but does not have galactokinase activity; GAL3 has a paralog, GAL1, that arose from the whole genome duplication	0.933275	0.933001	0.868829	Not affected	0.970449	0.958361	0.0399794	0.0249658	Not_Hit	0.991301	0.904477	-0.027423	0.209034	Not_Hit	0.975199	0.937157	0.016275	0.131605	Not_Hit
YDR010C		Putative protein of unknown function; conserved across S. cerevisiae strains	1.01408	0.939322	0.0092007	Not affected	1.06475	1.02707	0.0349815	0.266858	Not_Hit	1.02366	1.00253	0.0438298	0.289321	Not_Hit	0.994231	0.987697	0.0511129	0.0452776	Not_Hit
YDR011W	SNQ2	Plasma membrane ATP-binding cassette (ABC) transporter; multidrug transporter involved in multidrug resistance and resistance to singlet oxygen species	1.04489	1.00528	0.19535	Not affected	0.996075	0.974922	-0.0359429	0.212764	Not_Hit	1.0267	1.02247	-0.0155677	0.35193	Not_Hit	1.00226	0.980985	-0.0377876	0.180306	Not_Hit
YDR012W	RPL4B	Ribosomal 60S subunit protein L4B; homologous to mammalian ribosomal protein L4 and bacterial L4; RPL4B has a paralog, RPL4A, that arose from the whole genome duplication	0.646359	0.603637	0.225716	Not affected	0.587399	0.560615	0.206123	0.000599118	Not_Hit	0.575197	0.50859	0.168285	0.000256101	Not_Hit	0.63108	0.530687	0.149684	0.000643786	Not_Hit
YDR013W	PSF1	Subunit of the GINS complex (Sld5p, Psf1p, Psf2p, Psf3p); complex is localized to DNA replication origins and implicated in assembly of the DNA replication machinery	1.05766	0.262904	9.31673e-10	Impaired fitness	1.0197	0.23101	-0.0385181	0.0184605	Not_Hit	1.03984	0.168301	-0.107117	0.000842949	Not_Hit	1.02462	0.322601	0.0540287	0.00626342	Not_Hit
YDR014W	RAD61	Subunit of a complex that inhibits sister chromatid cohesion; also negatively regulates chromosome condensation; inhibited by Eco1p-acetylated cohesin subunits Smc3p and Mcd1p; binds Smc3p ATPase head of cohesin; related to the human Wapl protein that controls the association of cohesin with chromatin	1.04073	1.0538	0.818766	Not affected	1.02582	1.0384	-0.00927108	0.279329	Not_Hit	1.00937	1.12293	0.0733647	0.144936	Not_Hit	1.04117	1.02904	-0.0477208	0.0650195	Not_Hit
YDR014W-A	HED1	Meiosis-specific protein; down-regulates Rad51p-mediated mitotic recombination when the meiotic recombination machinery is impaired; promotes synapsis and required for the normal morphogenesis of synaptonemal complex; prevents the recruitment of Rad54p to site-specific DNA double-strand breaks in vivo; early meiotic gene, transcribed specifically during meiotic prophase	1.13788	1.09147	0.705256	Not affected	1.11062	1.02342	-0.195865	0.206552	Not_Hit	1.04654	1.05986	-0.0853602	0.408717	Not_Hit	1.02013	1.04133	-0.0793179	0.343382	Not_Hit
YDR016C	DAD1	Essential subunit of the Dam1 complex (aka DASH complex); complex couples kinetochores to the force produced by MT depolymerization thereby aiding in chromosome segregation; is transferred to the kinetochore prior to mitosis	1.08635	0.364197	1.99078e-06	Impaired fitness	1.19126	0.43768	0.00389937	0.977363	Not_Hit	1.07829	0.402186	0.00956498	0.80498	Not_Hit	1.09948	0.470147	0.0691079	0.0684329	Not_Hit
YDR017C	KCS1	Inositol hexakisphosphate (IP6) and inositol heptakisphosphate (IP7) kinase; generation of high energy inositol pyrophosphates by Kcs1p is required for many processes such as vacuolar biogenesis, stress response, RNA polymerase I-mediated rRNA transcription and telomere maintenance; phosphorylated by the AMPK Snf1p, leading to reduced levels of pyrophosphorylated IP7, increased filamentous and in…	1.06969	1.1207	0.164536	Not affected	1.07246	1.15614	-0.0463394	0.459984	Not_Hit	1.05926	0.873668	-0.327922	0.00294882	Hit	1.03875	1.12178	-0.0374765	0.543931	Not_Hit
YDR018C		Lysolipid acyltransferase; involved in the synthesis of phosphatidic acid from 1-acyl-2-hydroxy-sn-glycero-3-phosphate using oleoyl-CoA as acyl donor and in phospholipid remodeling, incorporating palmitic acid into the sn-1 position of phosphatidylserine and phosphatidylethanolamine; localizes to ER membranes associated with mitochondria (MAMs); contains three predicted transmembrane domains; sim…	1.09803	1.08557	0.789614	Not affected	1.1368	1.09692	-0.151466	0.256451	Not_Hit	1.02787	1.06928	-0.0460949	0.522079	Not_Hit	1.01169	0.995063	-0.103059	0.186375	Not_Hit
YDR019C	GCV1	T subunit of the mitochondrial glycine decarboxylase complex; glycine decarboxylase is required for the catabolism of glycine to 5,10-methylene-THF; expression is regulated by levels of levels of 5,10-methylene-THF in the cytoplasm	1.03108	1.06307	0.115887	Not affected	1.00039	1.1219	0.0537179	0.0512587	Not_Hit	0.992176	1.08841	0.0137113	0.788071	Not_Hit	0.982281	1.02778	-0.0278748	0.191334	Not_Hit
YDR020C	DAS2	Putative protein of unknown function; non-essential gene identified in a screen for mutants with increased levels of rDNA transcription; weak similarity with uridine kinases and with phosphoribokinases	0.96442	0.861987	0.0625528	Not affected	1.1028	1.1424	0.181559	0.0385944	Not_Hit	1.03858	0.970898	0.0590085	0.227758	Not_Hit	1.02327	0.860902	-0.0422776	0.564008	Not_Hit
YDR021W	FAL1	Nucleolar protein required for maturation of 18S rRNA; member of the eIF4A subfamily of DEAD-box ATP-dependent RNA helicases; 18S rRNA biogenesis defect of the null mutant is functionally complemented by human EIF4A3	0.953095	0.290887	9.85684e-06	Impaired fitness	0.964531	0.309443	0.0230303	0.193172	Not_Hit	0.949393	0.35347	0.077418	0.00842908	Not_Hit	0.972026	0.337798	0.0549758	0.0286969	Not_Hit
YDR022C	ATG31	Autophagy-specific protein required for autophagosome formation; forms a complex with Atg17p and Atg29p that localizes other proteins to the pre-autophagosomal structure; constitutively phosphorylated, and phosphorylation of residue S174 is required for function; high-copy suppressor of CIK1 deletion	0.954675	0.9642	0.79939	Not affected	0.979767	0.936467	-0.013065	0.449974	Not_Hit	0.980178	0.970642	0.0305961	0.0784789	Not_Hit	0.992238	0.978755	0.0196128	0.111561	Not_Hit
YDR023W	SES1	Cytosolic seryl-tRNA synthetase; class II aminoacyl-tRNA synthetase that aminoacylates tRNA(Ser), displays tRNA-dependent amino acid recognition which enhances discrimination of the serine substrate; copurifies with Abp140p in an RNA-dependent manner and stimulates 3-methylcytidine (m3C) modification of residue 32 of the tRNA anticodon loop of tRNA-Ser; interacts with peroxin Pex21p	1.04611	0.217329	3.04712e-05	Impaired fitness	1.03059	0.151297	-0.0729874	0.000201539	Not_Hit	1.06677	0.194499	-0.03661	0.000353446	Not_Hit	1.04432	0.177553	-0.0481525	0.00108604	Not_Hit
YDR024W	FYV1	Dubious open reading frame; unlikely to encode a functional protein, based on available experimental and comparative sequence data; not conserved in closely related Saccharomyces species; mutation decreases survival upon exposure to K1 killer toxin	0.908518	0.958232	0.147809	Not affected	1.0115	1.0424	0.127385	0.233569	Not_Hit	0.957296	0.989292	0.105014	0.09812	Not_Hit	0.971001	0.994043	0.103294	0.0696305	Not_Hit
YDR025W	RPS11A	Protein component of the small (40S) ribosomal subunit; homologous to mammalian ribosomal protein S11 and bacterial S17; N-terminally propionylated in vivo; RPS11A has a paralog, RPS11B, that arose from the whole genome duplication	0.698246	0.63296	0.00177427	Not affected	0.921059	0.798894	0.216279	9.50232e-06	Not_Hit	0.755575	0.768745	0.290503	2.67624e-05	Not_Hit	0.758326	0.636364	0.158217	9.50185e-06	Not_Hit
YDR026C	NSI1	RNA polymerase I termination factor; binds to rDNA terminator element, required for efficient Pol I termination; required for rDNA silencing at NTS1; facilities association of Sir2p with NTS1, contributes to rDNA stability and cell longevity; interacts physically with Fob1p and RENT subunits, Sir2p and Net1p; may interact with ribosomes, based on co-purification experiments; Myb-like DNA-binding …	1.09569	1.02176	0.177283	Not affected	1.00121	0.972604	-0.0480814	0.00972173	Not_Hit	0.998033	0.999881	-0.0178295	0.196435	Not_Hit	1.00909	1.03366	-0.00298758	0.577058	Not_Hit
YDR027C	VPS54	Component of the GARP (Golgi-associated retrograde protein) complex; GARP is required for the recycling of proteins from endosomes to the late Golgi, and for mitosis after DNA damage induced checkpoint arrest; potentially phosphorylated by Cdc28p; members of the GARP complex are Vps51p-Vps52p-Vps53p-Vps54p	1.00074	0.569414	0.00338389	Impaired fitness	1.01445	0.604321	0.0159429	0.879093	Not_Hit	1.0144	0.656754	0.0895849	0.293934	Not_Hit	0.992765	0.554552	-0.00563767	0.970611	Not_Hit
YDR028C	REG1	Regulatory subunit of type 1 protein phosphatase Glc7p; involved in negative regulation of glucose-repressible genes; involved in regulation of the nucleocytoplasmic shuttling of Hxk2p; REG1 has a paralog, REG2, that arose from the whole genome duplication	1.11172	0.31104	5.24462e-06	Impaired fitness	1.08778	0.275042	-0.0599155	0.0737907	Not_Hit	1.17463	0.261628	-0.0998923	0.0344189	Not_Hit	1.12708	0.468712	0.117425	0.016189	Not_Hit
YDR029W		Putative protein of unknown function; conserved among S. cerevisiae strains; YDR029W is not an essential gene	0.965796	0.968464	0.398268	Not affected	0.956887	0.980983	0.0542856	0.0326045	Not_Hit	0.997731	0.96048	-0.00651519	0.432432	Not_Hit	0.985876	0.983691	0.0276145	0.152942	Not_Hit
YDR030C	RAD28	Protein involved in DNA repair; related to the human CSA protein that is involved in transcription-coupled repair nucleotide excision repair	1.16007	1.22519	0.248544	Not affected	1.14353	1.1053	-0.302654	0.0990792	Not_Hit	1.09696	1.07987	-0.26098	0.0581871	Not_Hit	1.07982	1.05964	-0.264926	0.0544898	Not_Hit
YDR031W	MIX14	Mitochondrial intermembrane space protein of unknown function; required for normal oxygen consumption; contains twin cysteine-x9-cysteine motifs; protein abundance increases in response to DNA replication stress	0.994017	1.18147	0.00210293	Not affected	1.01823	1.22477	0.0290284	0.422686	Not_Hit	1.01546	1.3342	0.14349	0.00192712	Not_Hit	0.988489	1.14559	-0.00323315	0.903888	Not_Hit
YDR032C	PST2	FMN-dependent NAD(P)H:quinone oxidoreductase; induced by oxidative stress in a Yap1p dependent manner; the authentic, non-tagged protein is detected in highly purified mitochondria in high-throughput studies; protein abundance increases in response to DNA replication stress; PST2 has a paralog, RFS1, that arose from the whole genome duplication	1.18204	1.38941	0.00644373	Not affected	1.11006	1.37544	-0.178571	0.0878191	Not_Hit	1.05981	1.31012	-0.165759	0.153961	Not_Hit	1.05286	1.32788	-0.128082	0.149254	Not_Hit
YDR033W	MRH1	Protein that localizes primarily to the plasma membrane; also found at the nuclear envelope; long-lived protein that is asymmetrically retained in the plasma membrane of mother cells; the authentic, non-tagged protein is detected in mitochondria in a phosphorylated state; null mutation confers sensitivity to acetic acid	1.05902	1.22388	0.0119734	Not affected	1.16123	1.32309	-0.0886326	0.397742	Not_Hit	1.12493	1.25979	-0.103418	0.296942	Not_Hit	1.04669	1.17939	-0.0896229	0.216687	Not_Hit
YDR034C	LYS14	Transcriptional activator involved in regulating lysine biosynthesis; involved in the regulation of genes of the lysine biosynthesis pathway; requires 2-aminoadipate semialdehyde as co-inducer	0.430845	0.432164	0.954453	Not affected	0.388288	0.406447	0.238231	0.000194105	Not_Hit	0.30858	0.346593	0.218481	0.000526286	Not_Hit	0.525143	0.49189	0.272646	0.000291823	Not_Hit
YDR034W-B		Tail-anchored plasma membrane (PM) protein; C-terminal palmitoylation is required for membrane anchoring and protein stability; PM localization is polarized to the daughter cell; also localizes to the vacuolar membrane; may be involved in response to stress; upregulated by toxic concentrations of heavy metal ions and alkali; contains a conserved cysteine rich palmitoylated domain (CYSPD, aka CYST…	1.02655	1.00736	0.307967	Not affected	1.03626	1.03223	-0.0118491	0.915773	Not_Hit	1.03201	1.02795	-0.00745483	0.905345	Not_Hit	0.999906	1.00781	-0.0067118	0.919641	Not_Hit
[truncated: 4,716 more rows]
