# Supplementary material for: Genome-wide conditional degron libraries for functional genomics
Source: J Cell Biol. 2024 Dec 18;224(2):e202409007. doi: 10.1083/jcb.202409007 (PMC11654235; doi:10.1083/jcb.202409007)
Supplement: Table S6 — shows yeast strains used in this study. [file jcb_202409007_tables6.xlsx]

## Sheet: Table S4
Table S6
Yeast strains used in this study
strain	genotype	source
BY4741	MATa his3Δ1 leu2Δ0 met15Δ0 ura3Δ0	(Brachmann et al, 1998)
Y8205	MATalpha can1Δ::STE2pr-SpHIS5 lyp1Δ::STE3pr-LEU2 his3Δ1 leu2Δ0 ura3Δ0	(Tong & Boone, 2007)
Y7092	MATalpha lyp1Δ his3Δ1 leu2Δ0 ura3Δ0 met15Δ0 can1Δ::STE2pr-SpHIS5	(Tong & Boone, 2007)
yMaM1205	MATalpha lyp1Δ his3Δ1 leu2Δ0 ura3Δ0 met15Δ0 can1Δ::STE3pr-LEU2-GAL1pr-NLS-I-SCEI	(Meurer et al, 2018)
yKBJ0147	yMaM1205 leu2Δ::natNT2-TEF1pr-mCherry-CYC1term	this study
yKBJ0148	yMaM1205 leu2Δ::natNT2-TEF1pr-mNeonGreen-CYC1term	this study
yKBJ0200	yMaM1205 leu2Δ::natNT2-TEF1pr-mCherry-CYC1term pdr5Δ::hphNT1	this study
yKBJ0201	yMaM1205 leu2Δ::natNT2-TEF1pr-mNeonGreen-CYC1term pdr5Δ::hphNT1	this study
yKBJ0202	yMaM1205 leu2Δ::natNT2-TEF1pr-mCherry-CYC1term pdr5Δ::hphNT1 pRS41K-3myc-HaloTag	this study
yKBJ0203	yMaM1205 leu2Δ::natNT2-TEF1pr-mNeonGreen-CYC1term pdr5Δ::hphNT1 pSD-N1-HaloTag-3myc	this study
yEG55	yMaM1205 lyp1Δ::GPDpr-OsTIR1(F74G)-natMX	this study
yEG222	yMaM1205 lyp1Δ::GAL1pr-OsTIR1(F74G)-natMX	this study
yEG224	yMaM1205 lyp1Δ::CYC1pr-OsTIR1(F74G)-natMX	this study
yEG292	yMaM1205 lyp1Δ::ADH1pr-OsTIR1(F74G)-natMX	this study
AID-v1 library (OsTIR1– set)	MATa lyp1Δ his3Δ1 leu2Δ0 ura3Δ0 met15Δ0 can1Δ::STE3pr-LEU2-GAL1pr-NLS-I-SCEI ORF-mNeonGreen-AID*-3myc-hph	this study
AID-v1 library (OsTIR1+ set)	MATa his3Δ1 leu2Δ0 ura3Δ0 met15Δ0 can1Δ::STE3pr-LEU2-GAL1pr-NLS-I-SCEI lyp1Δ::GAL1pr-OsTIR1(F74G)-natMX ORF-mNeonGreen-AID*-3myc-hph	this study
AID-v2 library	MATa his3Δ1 leu2Δ0 ura3Δ0 met15Δ0 can1Δ::STE3pr-LEU2-GAL1pr-NLS-I-SCEI lyp1Δ::GAL1pr-OsTIR1(F74G)-natMX ORF-AID*-3myc-hph	this study
AID-v1_OsTIR1–_PDC1	MATa lyp1Δ his3Δ1 leu2Δ0 ura3Δ0 met15Δ0 can1Δ::STE3pr-LEU2-GAL1pr-NLS-I-SCEI PDC1-mNeonGreen-AID*-3myc-hph	this study
AID-v2_HIS4	MATa his3Δ1 leu2Δ0 ura3Δ0 met15Δ0 can1Δ::STE3pr-LEU2-GAL1pr-NLS-I-SCEI lyp1Δ::GAL1pr-OsTIR1(F74G)-natMX HIS4-AID*-3myc-hph	this study
