# Supplementary material for: Genome-wide conditional degron libraries for functional genomics
Source: J Cell Biol. 2024 Dec 18;224(2):e202409007. doi: 10.1083/jcb.202409007 (PMC11654235; doi:10.1083/jcb.202409007)
Supplement: Table S7 — shows plasmids used in this study. [file jcb_202409007_tables7.xlsx]

## Sheet: Table S4
Table S7
Plasmids used in this study
plasmid	description	source
pSD-N1	CEN ARS kanMX (empty type I N-SWAT donor)	(Yofe et al, 2016)
pMaM482	pRS41K CEN ARS kanMX (empty type I C-SWAT donor)	(Meurer et al, 2018)
pEI098	pSD-N1-mNeonGreen (N-SWAT type I donor, tagging with mNeonGreen)	this study
pYD10	pRS41K-mNeonGreen (C-SWAT type I donor, tagging with mNeonGreen)	(Meurer et al, 2018)
pKBJ050	pSD-N1-HaloTag-3myc (N-SWAT type I donor, tagging with HaloTag-3myc)	this study
pKBJ051	pRS41K-3myc-HaloTag (C-SWAT type I donor, tagging with 3myc-HaloTag)	this study
pBL1099	pRS41K -AID*-3myc (C-SWAT type II donor, tagging with AID*-3myc)	this study
pBL1101	pRS41K-mNeonGreen-AID*-3myc (C-SWAT type II donor, tagging with mNeonGreen-AID*-3myc)	this study
